# Supplementary material for: Unexpected genomic, biosynthetic and species diversity of Streptomyces bacteria from bats in Arizona and New Mexico, USA
Source: BMC Genomics. 2021 Apr 7;22:247. doi: 10.1186/s12864-021-07546-w (PMC8028829; doi:10.1186/s12864-021-07546-w)
Supplement: Supplementary file 1 — Additional file 1: Table S1. Accession numbers, metadata and genome characteristics of the 73 Streptomyces isolates. CDS – coding sequence. [file 12864_2021_7546_MOESM1_ESM.xlsx]

## Sheet: Sheet1
Supplementary Table S1. Accession numbers, metadata and genome characteristics of the 73 Streptomyces isolates
Accession ID	Genome	Contigs	length(bp)	N50	CDS	Accessory	Singleton	Bat_Species*	Cluster	State**	Sample_Type	Sample Name
SRR12973188	Sample_A0592	189	8537499	162964	8033	4395	2235	EPFU	1	NM	surface	FSS140503-14 SC1
SRR12973187	Sample_A0642	156	8235778	253129	7408	4827	1183	LANO	3	AZ	surface	PARA140526-22 SC10
SRR12973176	Sample_A0958	143	7178448	131309	6428	4265	762	EPFU	3	NM	surface	ELMA140605-2 SC3-A
SRR12973165	Sample_A0959	231	7266654	65426	6582	4906	283	EPFU	3	NM	surface	ELMA140605-2 SC4-A
SRR12973154	Sample_A1013	88	9052823	207917	8179	6073	704	MYEV	3	NM	surface	ELMA140605-20 SC2-A
SRR12973143	Sample_A1032	76	8107293	256837	7226	5721	101	MYCI	3	NM	surface	ELMA140605-29 SC2-A1
SRR12973132	Sample_A1058	78	8489637	400537	7530	5815	315	LANO	3	NM	surface	ELMA140605-42 SC3-A1-A
SRR12973121	Sample_A1071	483	9359511	297516	8509	6500	606	MYCI	3	NM	surface	ELMA140605-46 SC4-A
SRR12973117	Sample_A1136	148	7874037	121688	7521	3375	2753	MYCI	1	NM	surface	ELMA140612-22 SC4-A
SRR12973116	Sample_A1143	82	9125284	519821	8238	6360	473	LANO	3	NM	surface	ELMA140612-26 SC3-A
SRR12973186	Sample_A1186	69	8385381	336384	7624	5066	1208	COTO	2	NM	cave	FS150416-20 SC3-A
SRR12973185	Sample_A1277	185	7334372	73852	6717	4894	429	EPFU	3	NM	surface	FSS140503-10 SC3-A
SRR12973184	Sample_A1280	241	8065617	86473	7290	4178	1728	EPFU	1	NM	surface	FSS140503-10 SC12-A
SRR12973183	Sample_A1347	216	8652301	133611	7803	5630	774	EPFU	3	AZ	surface	CHHQ150514-24 SC3-A
SRR12973182	Sample_A1379	107	7804360	152911	6866	5059	402	COTO	3	AZ	cave	FBIC150514-2 SC2-A
SRR12973181	Sample_A1414	133	10335460	227039	9373	7062	907	EPFU	2	NM	cave	JC150403-10 SC3-A
SRR12973180	Sample_A1499	85	8729206	406291	7665	5645	626	COTO	2	AZ	cave	FBIC150516-7 SC5-A
SRR12973179	Sample_A1533	500	8800033	50495	8159	6656	105	MYEV	1	NM	cave	EST150404-10 SC2-A
SRR12973178	Sample_A1537	271	9376063	78557	8654	5956	1298	MYEV	1	NM	cave	EST150404-10 SC10-A
SRR12973177	Sample_A1550	388	8749195	77122	8024	6562	62	MYVO	1	NM	cave	EST150404-14 SC11-A
SRR12973175	Sample_A1554	95	8733719	466611	8064	5194	1466	MYVO	1	NM	cave	EST150404-16 SC1-A
SRR12973174	Sample_A1560	280	9819537	87965	9051	7224	426	MYVO	1	NM	cave	EST150404-18 SC3-A
SRR12973173	Sample_A1565	307	9815737	77706	9218	7285	531	MYVO	1	NM	cave	EST150404-22 SC1-A
SRR12973172	Sample_A1573	177	9873728	135960	9047	6862	788	EPFU	2	NM	surface	ELMA140605-14 SC1-A1
SRR12973171	Sample_A1574	138	9111553	136544	8278	6138	740	EPFU	3	NM	surface	ELMA140605-14 SC4-A1
SRR12973170	Sample_A1616	120	10059657	215415	8917	6725	792	MYCI	2	NM	surface	ELMA140612-22 SC5-A1
SRR12973169	Sample_A1668	89	8496946	206700	7690	5340	947	LANO	1	NM	surface	ELMA140612-34 SC7-A1-A
SRR12973168	Sample_A1691	132	9055597	154964	8164	5202	1561	COTO	1	NM	cave	JC150403-14 SC3-B1
SRR12973167	Sample_A1716	146	8510606	219332	7691	5352	940	MYEV	3	NM	cave	EST150404-10 SC9-A1
SRR12973166	Sample_A1722	160	7642561	341778	7157	3721	2052	MYVO	1	NM	cave	EST150404-16 SC4-A1
SRR12973164	Sample_A1790	75	9454759	319764	8439	5786	1251	MYVE	2	NM	surface	WCS150622-12 SC1-A
SRR12973163	Sample_A1924	456	8777443	39511	8294	6690	205	MYTH	1	NM	cave	CC150624-26 SC4-A
SRR12973162	Sample_A1925	280	8761855	69390	8157	6634	120	MYTH	1	NM	cave	CC150624-26 SC6-A
SRR12973161	Sample_A1933	360	8826456	49376	8131	5435	1295	MYTH	1	NM	cave	CC150624-30 SC3-A
SRR12973160	Sample_A1936	151	8474378	136758	7785	5485	901	MYTH	1	NM	cave	CC150624-32 SC2-A
SRR12973159	Sample_A1969	87	7901061	383232	7077	5628	47	COTO	3	NM	cave	FB2IC150516-2 SC2-A1
SRR12973158	Sample_A1974	187	9021762	159725	7923	5481	1038	MYVE	3	NM	cave	FB2IC150516-6 SC4-A1
SRR12973157	Sample_A2045	114	8813470	427637	7899	5676	830	MYVE	2	NM	surface	WCS150625-27 SC7-A
SRR12973156	Sample_A2181	183	7966844	498967	7276	5726	148	MYVO	2	NM	cave	FS151017-5 SC4-A
SRR12973155	Sample_A2188	99	8568214	643063	7866	5544	919	MYVO	2	NM	cave	FS151017-5 SC11-A
SRR12973153	Sample_A2206	147	10319103	339029	9440	7061	978	MYTH	2	NM	cave	FS151017-15 SC1-A
SRR12973152	Sample_A2236	117	9635002	226564	8927	6510	1016	MYTH	2	NM	cave	FS151017-28 SC1-A
SRR12973151	Sample_A2247	187	9359249	108082	8610	5542	1669	MYTH	3	NM	cave	FS151017-31 SC2-A
SRR12973150	Sample_A2318	493	8652754	31031	8102	4230	2485	EPFU	1	AZ	surface	CHSV150518-30 SC7-A
SRR12973149	Sample_A2375	207	8087285	93238	7584	4709	1475	MYTH	1	NM	cave	CC150624-30 SC2-A1
SRR12973148	Sample_A2390	81	9841214	316532	8852	6687	765	ANPA	2	NM	surface	WCS150625-18 SC5-A1
SRR12973147	Sample_A2423	141	9694447	333537	8798	6253	1146	MYVE	2	AZ	surface	RSS140621-2 SC1-A1-A
SRR12973146	Sample_A2495	181	8364741	268219	7440	5096	948	EPFU	2	AZ	surface	PARA140529-16 SC5-A
SRR12973145	Sample_A2564	75	7898371	495764	7130	5641	86	COTO	2	AZ	surface	PARA140528-10 SC2-A1
SRR12973144	Sample_A2605	119	7638196	252882	6966	5024	542	MYTH	3	AZ	surface	CHSV150518-10 SC6-A1
SRR12973142	Sample_A2636	376	9888992	53166	9191	5641	2151	MYVE	1	NM	cave	TOR140504-6 SC1-A1
SRR12973141	Sample_A2670	248	9567507	86554	8928	7112	419	COTO	3	NM	cave	TOR150418-27 SC2-A1
SRR12973140	Sample_A2700	120	9268444	236387	8421	6965	54	COTO	3	NM	cave	TOR150418-26 SC7-A
SRR12973139	Sample_A2701	114	9354197	436269	8596	6486	708	COTO	2	NM	cave	TOR150418-26 SC8-A
SRR12973138	Sample_A2736	97	8655201	451373	7831	5944	487	MYCI	3	NM	cave	AA160329-7 SC3-A
SRR12973137	Sample_A2746	156	10694740	233278	9946	8477	65	MYCI	2	NM	cave	AA160329-10 SC2-A
SRR12973136	Sample_A2749	207	9872130	171219	9156	6397	1360	MYCI	2	NM	cave	AA160329-10 SC5-B
SRR12973135	Sample_A2756	218	10703429	110517	9973	8498	71	MYCI	2	NM	cave	AA160329-12 SC1-A
SRR12973134	Sample_A2758	148	9495648	237936	8687	6578	706	MYCI	2	NM	cave	AA160329-12 SC4-A
SRR12973133	Sample_A2767	105	8589951	242021	7512	5138	973	MYCI	3	NM	cave	AA160329-14 SC5-A
SRR12973131	Sample_A2769	120	9294111	282467	8358	6599	355	MYCI	3	NM	cave	AA160329-14 SC9-A
SRR12973130	Sample_A2784	90	9194708	335305	8064	6500	163	COTO	3	NM	cave	AA160329-18 SC5-A
SRR12973129	Sample_A2825	138	8363979	361184	7762	5183	1226	MYCI	2	NM	cave	BRD160330-4 SC3-A
SRR12973128	Sample_A2833	323	10270564	117436	9693	5780	2513	COTO	1	NM	cave	BRD160330-8 SC6-A
SRR12973127	Sample_A2841	432	8809153	73639	8070	6588	84	MYVO	1	NM	cave	EST160331-2 SC2-A
SRR12973126	Sample_A2843	331	9659634	55240	8915	5529	1985	MYVO	1	NM	cave	EST160331-2 SC4-A
SRR12973125	Sample_A2865	312	9937444	87349	9344	7361	582	MYVO	1	NM	cave	EST160331-7 SC8-A
SRR12973124	Sample_A3015	235	10344777	192207	9792	7655	733	MYCI	2	NM	surface	ELMA160519-7 SC9-A
SRR12973123	Sample_A3097	355	9221844	57408	8650	7098	151	MYCI	1	NM	cave	AA160329-10 SC7-A1
SRR12973122	Sample_A3113	391	9267016	74528	8745	7089	255	COTO	1	NM	cave	AA160329-24 SC7-A1
SRR12973120	Sample_A3151	150	9659532	186782	8636	5925	1308	MYVO	3	NM	surface	ELMA160519-30 SC3-A1
SRR12973119	Sample_A3207	193	8951626	244037	8187	5133	1654	MYVE	1	NM	cave	CRY160416-22 SC5-A1
SRR12973118	Sample_A3286	131	7807353	602357	7471	4263	1810	MYCI	1	NM	surface	TORS160708-10 SC1-A
	*Acronyms of bats are as follows: ANPA (Antrozous pallidus), COTO (Corynorhinus townsendii), EPFU (Eptesicus fuscus), LANO (Lasionycteris noctivagans), MYCI (Myotis ciliolabrum), MYTH (Myotis thysanodes), MYVE (Myotis velifer), MYVO (Myotis volans).
	** Acronyms of states include NM (New Mexico) and AZ (Arizona).
