# Supplementary material for: Unexpected genomic, biosynthetic and species diversity of Streptomyces bacteria from bats in Arizona and New Mexico, USA
Source: BMC Genomics. 2021 Apr 7;22:247. doi: 10.1186/s12864-021-07546-w (PMC8028829; doi:10.1186/s12864-021-07546-w)
Supplement: Supplementary file 3 — Additional file 3: Table S2. Average nucleotide identity (ANI) values for all pairs of genomes of Streptomyces isolates calculated using fastANI. [file 12864_2021_7546_MOESM3_ESM.xlsx]

## Sheet: Sheet1
Supplementary Table S2. ANI values for all pairs of genomes calculated using fastANI
Genome_1	Genome_2	fastANI %
Sample_A0592	Sample_A0592	100
Sample_A0592	Sample_A3286	89.4872
Sample_A0592	Sample_A1554	88.6416
Sample_A0592	Sample_A2375	88.4343
Sample_A0592	Sample_A1924	88.1201
Sample_A0592	Sample_A1925	88.0976
Sample_A0592	Sample_A3207	87.5971
Sample_A0592	Sample_A1280	87.573
Sample_A0592	Sample_A1722	87.468
Sample_A0592	Sample_A1691	87.3514
Sample_A0592	Sample_A2318	86.9293
Sample_A0592	Sample_A2843	86.7615
Sample_A0592	Sample_A1936	86.6168
Sample_A0592	Sample_A2636	86.5532
Sample_A0592	Sample_A2833	86.4997
Sample_A0592	Sample_A1533	86.4664
Sample_A0592	Sample_A1933	86.448
Sample_A0592	Sample_A2841	86.4384
Sample_A0592	Sample_A1550	86.4087
Sample_A0592	Sample_A1537	86.3306
Sample_A0592	Sample_A1668	86.3104
Sample_A0592	Sample_A1560	86.1019
Sample_A0592	Sample_A3113	86.073
Sample_A0592	Sample_A1565	86.0665
Sample_A0592	Sample_A3097	86.054
Sample_A0592	Sample_A2865	86.0397
Sample_A0592	Sample_A1136	85.768
Sample_A0592	Sample_A0959	81.8306
Sample_A0592	Sample_A1277	81.7407
Sample_A0592	Sample_A2605	81.6916
Sample_A0592	Sample_A0958	81.6857
Sample_A0592	Sample_A2564	81.6172
Sample_A0592	Sample_A1969	81.6077
Sample_A0592	Sample_A2181	81.5777
Sample_A0592	Sample_A1058	81.5743
Sample_A0592	Sample_A0642	81.5528
Sample_A0592	Sample_A1379	81.5322
Sample_A0592	Sample_A1032	81.5021
Sample_A0592	Sample_A1347	81.4883
Sample_A0592	Sample_A1574	81.4859
Sample_A0592	Sample_A1143	81.4513
Sample_A0592	Sample_A1716	81.4304
Sample_A0592	Sample_A2784	81.428
Sample_A0592	Sample_A2736	81.4154
Sample_A0592	Sample_A1013	81.414
Sample_A0592	Sample_A2769	81.407
Sample_A0592	Sample_A3151	81.3732
Sample_A0592	Sample_A2495	81.3706
Sample_A0592	Sample_A1071	81.3661
Sample_A0592	Sample_A2767	81.3344
Sample_A0592	Sample_A1974	81.3332
Sample_A0592	Sample_A2247	81.3304
Sample_A0592	Sample_A2670	81.248
Sample_A0592	Sample_A2045	81.2253
Sample_A0592	Sample_A2700	81.2159
Sample_A0592	Sample_A1499	81.2091
Sample_A0592	Sample_A1186	81.139
Sample_A0592	Sample_A2390	81.0624
Sample_A0592	Sample_A2236	81.059
Sample_A0592	Sample_A2188	81.0387
Sample_A0592	Sample_A2825	81.0217
Sample_A0592	Sample_A2423	81.021
Sample_A0592	Sample_A2749	81.018
Sample_A0592	Sample_A1790	80.9922
Sample_A0592	Sample_A3015	80.9468
Sample_A0592	Sample_A2701	80.9451
Sample_A0592	Sample_A1616	80.9347
Sample_A0592	Sample_A2756	80.9345
Sample_A0592	Sample_A2206	80.9252
Sample_A0592	Sample_A2751	80.9242
Sample_A0592	Sample_A1573	80.9008
Sample_A0592	Sample_A2746	80.8985
Sample_A0592	Sample_A2758	80.8871
Sample_A0592	Sample_A1414	80.879
Sample_A0642	Sample_A0642	100
Sample_A0642	Sample_A1969	93.9153
Sample_A0642	Sample_A2181	93.9077
Sample_A0642	Sample_A2564	93.8821
Sample_A0642	Sample_A1013	91.4318
Sample_A0642	Sample_A1143	91.3758
Sample_A0642	Sample_A1071	91.3619
Sample_A0642	Sample_A2784	91.326
Sample_A0642	Sample_A2769	91.2638
Sample_A0642	Sample_A2736	91.2009
Sample_A0642	Sample_A1058	91.2002
Sample_A0642	Sample_A1379	91.001
Sample_A0642	Sample_A2247	90.9888
Sample_A0642	Sample_A1032	90.8875
Sample_A0642	Sample_A1574	90.8856
Sample_A0642	Sample_A1347	90.782
Sample_A0642	Sample_A2751	90.6437
Sample_A0642	Sample_A1716	88.6044
Sample_A0642	Sample_A2670	88.5885
Sample_A0642	Sample_A3151	88.5811
Sample_A0642	Sample_A2700	88.559
Sample_A0642	Sample_A1974	88.558
Sample_A0642	Sample_A2767	88.3232
Sample_A0642	Sample_A0958	87.9994
Sample_A0642	Sample_A0959	87.9438
Sample_A0642	Sample_A1277	87.9106
Sample_A0642	Sample_A2605	87.862
Sample_A0642	Sample_A2825	81.793
Sample_A0642	Sample_A1186	81.7259
Sample_A0642	Sample_A2495	81.7121
Sample_A0642	Sample_A1554	81.6511
Sample_A0642	Sample_A2045	81.6459
Sample_A0642	Sample_A1925	81.642
Sample_A0642	Sample_A2423	81.6409
Sample_A0642	Sample_A1790	81.6357
Sample_A0642	Sample_A1722	81.6199
Sample_A0642	Sample_A2375	81.6098
Sample_A0642	Sample_A1499	81.6085
Sample_A0642	Sample_A1924	81.6029
Sample_A0642	Sample_A1280	81.5992
Sample_A0642	Sample_A2390	81.5461
Sample_A0642	Sample_A1668	81.5385
Sample_A0642	Sample_A2188	81.5099
Sample_A0642	Sample_A2636	81.508
Sample_A0642	Sample_A3286	81.5024
Sample_A0642	Sample_A2318	81.4974
Sample_A0642	Sample_A1933	81.4895
Sample_A0642	Sample_A1565	81.477
Sample_A0642	Sample_A1936	81.4697
Sample_A0642	Sample_A2236	81.4488
Sample_A0642	Sample_A3207	81.4446
Sample_A0642	Sample_A1691	81.441
Sample_A0642	Sample_A3113	81.4373
Sample_A0642	Sample_A3097	81.4328
Sample_A0642	Sample_A2749	81.4292
Sample_A0642	Sample_A1616	81.4221
Sample_A0642	Sample_A1573	81.4218
Sample_A0642	Sample_A1560	81.4165
Sample_A0642	Sample_A0592	81.4164
Sample_A0642	Sample_A2865	81.4157
Sample_A0642	Sample_A2843	81.4058
Sample_A0642	Sample_A2833	81.4014
Sample_A0642	Sample_A3015	81.396
Sample_A0642	Sample_A2756	81.3862
Sample_A0642	Sample_A2746	81.3772
Sample_A0642	Sample_A1414	81.3696
Sample_A0642	Sample_A1136	81.3643
Sample_A0642	Sample_A2841	81.3605
Sample_A0642	Sample_A2758	81.3557
Sample_A0642	Sample_A1533	81.3447
Sample_A0642	Sample_A2701	81.3374
Sample_A0642	Sample_A2206	81.336
Sample_A0642	Sample_A1537	81.3311
Sample_A0642	Sample_A1550	81.3169
Sample_A0958	Sample_A0958	100
Sample_A0958	Sample_A2605	94.6821
Sample_A0958	Sample_A0959	94.6472
Sample_A0958	Sample_A1277	94.6021
Sample_A0958	Sample_A2751	90.1083
Sample_A0958	Sample_A1379	88.6283
Sample_A0958	Sample_A2247	88.6215
Sample_A0958	Sample_A1071	88.5866
Sample_A0958	Sample_A2784	88.5852
Sample_A0958	Sample_A1143	88.5845
Sample_A0958	Sample_A1058	88.5745
Sample_A0958	Sample_A2769	88.5666
Sample_A0958	Sample_A1013	88.5598
Sample_A0958	Sample_A1969	88.5438
Sample_A0958	Sample_A1032	88.534
Sample_A0958	Sample_A2181	88.5333
Sample_A0958	Sample_A1574	88.4835
Sample_A0958	Sample_A2564	88.4767
Sample_A0958	Sample_A2736	88.4703
Sample_A0958	Sample_A1347	88.4325
Sample_A0958	Sample_A3151	88.3753
Sample_A0958	Sample_A1716	88.2873
Sample_A0958	Sample_A1974	88.2044
Sample_A0958	Sample_A0642	88.17
Sample_A0958	Sample_A2670	88.1335
Sample_A0958	Sample_A2700	88.133
Sample_A0958	Sample_A2767	87.9952
Sample_A0958	Sample_A2825	82.1948
Sample_A0958	Sample_A1186	82.1782
Sample_A0958	Sample_A1499	82.1545
Sample_A0958	Sample_A2495	82.119
Sample_A0958	Sample_A2045	82.0767
Sample_A0958	Sample_A3286	82.005
Sample_A0958	Sample_A1933	81.9859
Sample_A0958	Sample_A1924	81.947
Sample_A0958	Sample_A1554	81.9035
Sample_A0958	Sample_A3207	81.8978
Sample_A0958	Sample_A1722	81.8757
Sample_A0958	Sample_A1925	81.8602
Sample_A0958	Sample_A3015	81.8593
Sample_A0958	Sample_A1790	81.8286
Sample_A0958	Sample_A2236	81.8206
Sample_A0958	Sample_A2318	81.8124
Sample_A0958	Sample_A1573	81.8065
Sample_A0958	Sample_A2375	81.8058
Sample_A0958	Sample_A1936	81.8038
Sample_A0958	Sample_A1537	81.8023
Sample_A0958	Sample_A2756	81.8011
Sample_A0958	Sample_A2423	81.8008
Sample_A0958	Sample_A1616	81.7876
Sample_A0958	Sample_A2390	81.7824
Sample_A0958	Sample_A2746	81.7804
Sample_A0958	Sample_A2188	81.7486
Sample_A0958	Sample_A2841	81.743
Sample_A0958	Sample_A1533	81.7339
Sample_A0958	Sample_A1414	81.7337
Sample_A0958	Sample_A2833	81.7252
Sample_A0958	Sample_A2843	81.7223
Sample_A0958	Sample_A2206	81.7214
Sample_A0958	Sample_A1668	81.7152
Sample_A0958	Sample_A1280	81.7066
Sample_A0958	Sample_A2636	81.6928
Sample_A0958	Sample_A1691	81.6832
Sample_A0958	Sample_A3097	81.6798
Sample_A0958	Sample_A1560	81.6752
Sample_A0958	Sample_A2701	81.6743
Sample_A0958	Sample_A3113	81.6668
Sample_A0958	Sample_A0592	81.6606
Sample_A0958	Sample_A1550	81.6451
Sample_A0958	Sample_A1136	81.644
Sample_A0958	Sample_A2749	81.6408
Sample_A0958	Sample_A2758	81.5945
Sample_A0958	Sample_A1565	81.5713
Sample_A0958	Sample_A2865	81.529
Sample_A0959	Sample_A0959	100
Sample_A0959	Sample_A1277	99.4359
Sample_A0959	Sample_A2605	99.3677
Sample_A0959	Sample_A0958	94.6077
Sample_A0959	Sample_A2751	90.0445
Sample_A0959	Sample_A1013	88.4907
Sample_A0959	Sample_A2784	88.465
Sample_A0959	Sample_A1969	88.4478
Sample_A0959	Sample_A1071	88.4246
Sample_A0959	Sample_A1058	88.424
Sample_A0959	Sample_A1143	88.4232
Sample_A0959	Sample_A2564	88.4215
Sample_A0959	Sample_A1379	88.4168
Sample_A0959	Sample_A2181	88.4137
Sample_A0959	Sample_A2736	88.3894
Sample_A0959	Sample_A1032	88.3587
Sample_A0959	Sample_A2769	88.3479
Sample_A0959	Sample_A1574	88.3412
Sample_A0959	Sample_A1347	88.2973
Sample_A0959	Sample_A2247	88.2816
Sample_A0959	Sample_A3151	88.1315
Sample_A0959	Sample_A1716	88.105
Sample_A0959	Sample_A1974	88.0519
Sample_A0959	Sample_A0642	88.0284
Sample_A0959	Sample_A2767	87.9095
Sample_A0959	Sample_A2670	87.8558
Sample_A0959	Sample_A2700	87.8295
Sample_A0959	Sample_A1186	82.3731
Sample_A0959	Sample_A2825	82.2577
Sample_A0959	Sample_A2495	82.1327
Sample_A0959	Sample_A1499	82.0643
Sample_A0959	Sample_A2375	82.0553
Sample_A0959	Sample_A1554	82.019
Sample_A0959	Sample_A1924	82.006
Sample_A0959	Sample_A1925	81.9972
Sample_A0959	Sample_A3207	81.9901
Sample_A0959	Sample_A3286	81.9887
Sample_A0959	Sample_A2045	81.9644
Sample_A0959	Sample_A1722	81.9578
Sample_A0959	Sample_A1280	81.9517
Sample_A0959	Sample_A1790	81.9314
Sample_A0959	Sample_A2423	81.8359
Sample_A0959	Sample_A2318	81.8294
Sample_A0959	Sample_A2843	81.8094
Sample_A0959	Sample_A2390	81.8047
Sample_A0959	Sample_A1616	81.7833
Sample_A0959	Sample_A2636	81.782
Sample_A0959	Sample_A1691	81.7784
Sample_A0959	Sample_A3015	81.7766
Sample_A0959	Sample_A2756	81.7696
Sample_A0959	Sample_A1936	81.7351
Sample_A0959	Sample_A1414	81.7282
Sample_A0959	Sample_A1573	81.728
Sample_A0959	Sample_A1933	81.7252
Sample_A0959	Sample_A2188	81.7153
Sample_A0959	Sample_A2236	81.709
Sample_A0959	Sample_A2206	81.6846
Sample_A0959	Sample_A1537	81.6811
Sample_A0959	Sample_A1533	81.6722
Sample_A0959	Sample_A1668	81.6665
Sample_A0959	Sample_A0592	81.6651
Sample_A0959	Sample_A2841	81.6555
Sample_A0959	Sample_A2746	81.6531
Sample_A0959	Sample_A2749	81.6385
Sample_A0959	Sample_A1550	81.6269
Sample_A0959	Sample_A1136	81.6154
Sample_A0959	Sample_A2833	81.6146
Sample_A0959	Sample_A1560	81.5895
Sample_A0959	Sample_A1565	81.5871
Sample_A0959	Sample_A3097	81.5861
Sample_A0959	Sample_A3113	81.5284
Sample_A0959	Sample_A2701	81.5163
Sample_A0959	Sample_A2865	81.498
Sample_A0959	Sample_A2758	81.439
Sample_A1013	Sample_A1013	100
Sample_A1013	Sample_A1143	97.3916
Sample_A1013	Sample_A1071	97.3165
Sample_A1013	Sample_A2784	97.2834
Sample_A1013	Sample_A2769	97.2437
Sample_A1013	Sample_A2751	96.9528
Sample_A1013	Sample_A1058	92.3177
Sample_A1013	Sample_A2736	92.3036
Sample_A1013	Sample_A2564	91.9756
Sample_A1013	Sample_A2247	91.9661
Sample_A1013	Sample_A2181	91.9147
Sample_A1013	Sample_A1379	91.8797
Sample_A1013	Sample_A1574	91.8607
Sample_A1013	Sample_A1969	91.8562
Sample_A1013	Sample_A1032	91.8532
Sample_A1013	Sample_A1347	91.7523
Sample_A1013	Sample_A0642	91.3498
Sample_A1013	Sample_A3151	89.1825
Sample_A1013	Sample_A1974	89.0989
Sample_A1013	Sample_A2700	89.0811
Sample_A1013	Sample_A1716	89.0669
Sample_A1013	Sample_A2670	89.0069
Sample_A1013	Sample_A2767	88.6842
Sample_A1013	Sample_A0959	88.4296
Sample_A1013	Sample_A0958	88.3803
Sample_A1013	Sample_A2605	88.3307
Sample_A1013	Sample_A1277	88.3024
Sample_A1013	Sample_A2825	82.0845
Sample_A1013	Sample_A1186	82.0647
Sample_A1013	Sample_A2495	81.7499
Sample_A1013	Sample_A1616	81.7481
Sample_A1013	Sample_A2375	81.7368
Sample_A1013	Sample_A1790	81.7089
Sample_A1013	Sample_A2045	81.6966
Sample_A1013	Sample_A2746	81.6885
Sample_A1013	Sample_A1924	81.6665
Sample_A1013	Sample_A2318	81.6633
Sample_A1013	Sample_A1499	81.6599
Sample_A1013	Sample_A2206	81.6598
Sample_A1013	Sample_A1554	81.6598
Sample_A1013	Sample_A2390	81.655
Sample_A1013	Sample_A2423	81.6544
Sample_A1013	Sample_A3015	81.6481
Sample_A1013	Sample_A3286	81.6394
Sample_A1013	Sample_A2756	81.6386
Sample_A1013	Sample_A1414	81.6365
Sample_A1013	Sample_A2188	81.6335
Sample_A1013	Sample_A1722	81.6268
Sample_A1013	Sample_A2701	81.6197
Sample_A1013	Sample_A1925	81.6178
Sample_A1013	Sample_A1573	81.6154
Sample_A1013	Sample_A2758	81.6149
Sample_A1013	Sample_A1936	81.6132
Sample_A1013	Sample_A1533	81.5303
Sample_A1013	Sample_A2843	81.5175
Sample_A1013	Sample_A2236	81.5012
Sample_A1013	Sample_A2841	81.5008
Sample_A1013	Sample_A2749	81.493
Sample_A1013	Sample_A1280	81.4858
Sample_A1013	Sample_A3207	81.4769
Sample_A1013	Sample_A1537	81.4735
Sample_A1013	Sample_A1933	81.4632
Sample_A1013	Sample_A1691	81.4571
Sample_A1013	Sample_A2636	81.4462
Sample_A1013	Sample_A1550	81.4349
Sample_A1013	Sample_A1668	81.4333
Sample_A1013	Sample_A0592	81.4168
Sample_A1013	Sample_A3097	81.3573
Sample_A1013	Sample_A2833	81.3462
Sample_A1013	Sample_A1560	81.3377
Sample_A1013	Sample_A1565	81.3357
Sample_A1013	Sample_A1136	81.3141
Sample_A1013	Sample_A2865	81.3134
Sample_A1013	Sample_A3113	81.3022
Sample_A1032	Sample_A1032	100
Sample_A1032	Sample_A1574	99.348
Sample_A1032	Sample_A1347	98.53
Sample_A1032	Sample_A1379	95.7113
Sample_A1032	Sample_A2736	93.8403
Sample_A1032	Sample_A1058	93.7848
Sample_A1032	Sample_A2247	92.4538
Sample_A1032	Sample_A1071	92.1721
Sample_A1032	Sample_A2769	92.1714
Sample_A1032	Sample_A2784	92.1337
Sample_A1032	Sample_A1143	92.0767
Sample_A1032	Sample_A1013	91.9362
Sample_A1032	Sample_A2751	91.7518
Sample_A1032	Sample_A1969	91.5148
Sample_A1032	Sample_A2564	91.5019
Sample_A1032	Sample_A2181	91.4815
Sample_A1032	Sample_A0642	90.8228
Sample_A1032	Sample_A3151	88.9969
Sample_A1032	Sample_A1974	88.874
Sample_A1032	Sample_A2700	88.8693
Sample_A1032	Sample_A2670	88.8084
Sample_A1032	Sample_A1716	88.8008
Sample_A1032	Sample_A2767	88.4728
Sample_A1032	Sample_A0958	88.3632
Sample_A1032	Sample_A0959	88.3604
Sample_A1032	Sample_A2605	88.2875
Sample_A1032	Sample_A1277	88.2359
Sample_A1032	Sample_A1186	82.3018
Sample_A1032	Sample_A2825	82.2811
Sample_A1032	Sample_A1499	81.7818
Sample_A1032	Sample_A2495	81.7605
Sample_A1032	Sample_A2375	81.7325
Sample_A1032	Sample_A1790	81.7323
Sample_A1032	Sample_A2045	81.7067
Sample_A1032	Sample_A2423	81.7048
Sample_A1032	Sample_A2756	81.6933
Sample_A1032	Sample_A1722	81.6819
Sample_A1032	Sample_A3015	81.6779
Sample_A1032	Sample_A2746	81.6714
Sample_A1032	Sample_A1924	81.6673
Sample_A1032	Sample_A2236	81.6587
Sample_A1032	Sample_A2318	81.605
Sample_A1032	Sample_A1554	81.6009
Sample_A1032	Sample_A2188	81.5801
Sample_A1032	Sample_A1925	81.572
Sample_A1032	Sample_A3286	81.5685
Sample_A1032	Sample_A2701	81.5684
Sample_A1032	Sample_A0592	81.5616
Sample_A1032	Sample_A1414	81.5473
Sample_A1032	Sample_A1533	81.5363
Sample_A1032	Sample_A2390	81.5309
Sample_A1032	Sample_A1573	81.526
Sample_A1032	Sample_A2206	81.5253
Sample_A1032	Sample_A1616	81.5207
Sample_A1032	Sample_A2758	81.5205
Sample_A1032	Sample_A1936	81.5151
Sample_A1032	Sample_A2841	81.4927
Sample_A1032	Sample_A1280	81.4858
Sample_A1032	Sample_A1933	81.4815
Sample_A1032	Sample_A2843	81.4808
Sample_A1032	Sample_A2749	81.4747
Sample_A1032	Sample_A2636	81.4712
Sample_A1032	Sample_A3113	81.4394
Sample_A1032	Sample_A3207	81.4319
Sample_A1032	Sample_A1550	81.4293
Sample_A1032	Sample_A1136	81.4105
Sample_A1032	Sample_A2833	81.409
Sample_A1032	Sample_A1691	81.4082
Sample_A1032	Sample_A1537	81.3639
Sample_A1032	Sample_A3097	81.3429
Sample_A1032	Sample_A1668	81.3401
Sample_A1032	Sample_A1565	81.2854
Sample_A1032	Sample_A1560	81.2653
Sample_A1032	Sample_A2865	81.265
Sample_A1058	Sample_A1058	100
Sample_A1058	Sample_A2736	98.9851
Sample_A1058	Sample_A1032	93.9034
Sample_A1058	Sample_A1574	93.8377
Sample_A1058	Sample_A1379	93.6754
Sample_A1058	Sample_A1347	93.5548
Sample_A1058	Sample_A2247	92.9179
Sample_A1058	Sample_A1143	92.4428
Sample_A1058	Sample_A2784	92.4108
Sample_A1058	Sample_A1071	92.3969
Sample_A1058	Sample_A2769	92.3944
Sample_A1058	Sample_A1013	92.2961
Sample_A1058	Sample_A2751	91.8233
Sample_A1058	Sample_A2181	91.754
Sample_A1058	Sample_A1969	91.7417
Sample_A1058	Sample_A2564	91.6709
Sample_A1058	Sample_A0642	91.2082
Sample_A1058	Sample_A3151	89.192
Sample_A1058	Sample_A1716	89.1777
Sample_A1058	Sample_A2700	89.0586
Sample_A1058	Sample_A1974	89.048
Sample_A1058	Sample_A2670	89.0434
Sample_A1058	Sample_A2767	88.6518
Sample_A1058	Sample_A0958	88.545
Sample_A1058	Sample_A0959	88.3687
Sample_A1058	Sample_A2605	88.297
Sample_A1058	Sample_A1277	88.2778
Sample_A1058	Sample_A1186	82.3651
Sample_A1058	Sample_A2825	82.272
Sample_A1058	Sample_A3015	81.7717
Sample_A1058	Sample_A1554	81.7626
Sample_A1058	Sample_A1414	81.75
Sample_A1058	Sample_A2206	81.7097
Sample_A1058	Sample_A2375	81.7042
Sample_A1058	Sample_A2495	81.6981
Sample_A1058	Sample_A1925	81.6958
Sample_A1058	Sample_A2749	81.6916
Sample_A1058	Sample_A1924	81.6875
Sample_A1058	Sample_A1722	81.6843
Sample_A1058	Sample_A2236	81.6748
Sample_A1058	Sample_A3286	81.6691
Sample_A1058	Sample_A2746	81.6687
Sample_A1058	Sample_A2756	81.6681
Sample_A1058	Sample_A3207	81.6611
Sample_A1058	Sample_A2701	81.6596
Sample_A1058	Sample_A1790	81.6591
Sample_A1058	Sample_A2045	81.6513
Sample_A1058	Sample_A2423	81.6483
Sample_A1058	Sample_A1616	81.6407
Sample_A1058	Sample_A2188	81.6337
Sample_A1058	Sample_A2758	81.6261
Sample_A1058	Sample_A1499	81.5846
Sample_A1058	Sample_A0592	81.5653
Sample_A1058	Sample_A1573	81.5453
Sample_A1058	Sample_A2390	81.5381
Sample_A1058	Sample_A2318	81.5244
Sample_A1058	Sample_A1280	81.4926
Sample_A1058	Sample_A1936	81.4887
Sample_A1058	Sample_A1537	81.4879
Sample_A1058	Sample_A1933	81.4747
Sample_A1058	Sample_A1691	81.4652
Sample_A1058	Sample_A1668	81.4559
Sample_A1058	Sample_A2636	81.4356
Sample_A1058	Sample_A2833	81.4267
Sample_A1058	Sample_A2843	81.4241
Sample_A1058	Sample_A3097	81.3347
Sample_A1058	Sample_A1136	81.3283
Sample_A1058	Sample_A3113	81.3208
Sample_A1058	Sample_A2865	81.2665
Sample_A1058	Sample_A1560	81.2536
Sample_A1058	Sample_A1533	81.2511
Sample_A1058	Sample_A2841	81.2453
Sample_A1058	Sample_A1565	81.2312
Sample_A1058	Sample_A1550	81.2029
Sample_A1071	Sample_A1071	100
Sample_A1071	Sample_A2769	99.3196
Sample_A1071	Sample_A2784	99.1904
Sample_A1071	Sample_A2751	99.0329
Sample_A1071	Sample_A1143	98.352
Sample_A1071	Sample_A1013	97.2803
Sample_A1071	Sample_A2736	92.3965
Sample_A1071	Sample_A1058	92.3921
Sample_A1071	Sample_A1032	92.0687
Sample_A1071	Sample_A1574	92.0055
Sample_A1071	Sample_A2564	91.8891
Sample_A1071	Sample_A2181	91.8779
Sample_A1071	Sample_A1379	91.8639
Sample_A1071	Sample_A2247	91.8568
Sample_A1071	Sample_A1347	91.8551
Sample_A1071	Sample_A1969	91.8523
Sample_A1071	Sample_A0642	91.2739
Sample_A1071	Sample_A1974	89.1348
Sample_A1071	Sample_A1716	89.0858
Sample_A1071	Sample_A3151	89.0806
Sample_A1071	Sample_A2670	88.9975
Sample_A1071	Sample_A2700	88.9851
Sample_A1071	Sample_A2767	88.5331
Sample_A1071	Sample_A0958	88.4573
Sample_A1071	Sample_A0959	88.4267
Sample_A1071	Sample_A1277	88.3737
Sample_A1071	Sample_A2605	88.3245
Sample_A1071	Sample_A2825	82.1679
Sample_A1071	Sample_A1186	82.1402
Sample_A1071	Sample_A2495	81.7625
Sample_A1071	Sample_A3286	81.7388
Sample_A1071	Sample_A1924	81.7185
Sample_A1071	Sample_A1925	81.6921
Sample_A1071	Sample_A2375	81.6801
Sample_A1071	Sample_A2423	81.639
Sample_A1071	Sample_A2756	81.6341
Sample_A1071	Sample_A2206	81.6285
Sample_A1071	Sample_A1573	81.6283
Sample_A1071	Sample_A3015	81.6168
Sample_A1071	Sample_A1790	81.5873
Sample_A1071	Sample_A2188	81.5856
Sample_A1071	Sample_A1499	81.5812
Sample_A1071	Sample_A1936	81.5743
Sample_A1071	Sample_A1554	81.5696
Sample_A1071	Sample_A2749	81.567
Sample_A1071	Sample_A2236	81.5666
Sample_A1071	Sample_A2045	81.5566
Sample_A1071	Sample_A2746	81.5507
Sample_A1071	Sample_A1616	81.5416
Sample_A1071	Sample_A1414	81.5375
Sample_A1071	Sample_A2701	81.5256
Sample_A1071	Sample_A2390	81.4929
Sample_A1071	Sample_A1722	81.4873
Sample_A1071	Sample_A3207	81.4763
Sample_A1071	Sample_A1280	81.4588
Sample_A1071	Sample_A2318	81.4535
Sample_A1071	Sample_A1533	81.443
Sample_A1071	Sample_A1537	81.4254
Sample_A1071	Sample_A0592	81.4211
Sample_A1071	Sample_A2758	81.4108
Sample_A1071	Sample_A2636	81.4019
Sample_A1071	Sample_A1933	81.3823
Sample_A1071	Sample_A3097	81.3783
Sample_A1071	Sample_A2841	81.3764
Sample_A1071	Sample_A1668	81.3618
Sample_A1071	Sample_A1550	81.3559
Sample_A1071	Sample_A1560	81.35
Sample_A1071	Sample_A1691	81.3272
Sample_A1071	Sample_A2843	81.3192
Sample_A1071	Sample_A2833	81.3016
Sample_A1071	Sample_A1565	81.2902
Sample_A1071	Sample_A2865	81.283
Sample_A1071	Sample_A3113	81.273
Sample_A1071	Sample_A1136	81.2184
Sample_A1136	Sample_A1136	100
Sample_A1136	Sample_A1722	86.9696
Sample_A1136	Sample_A2375	86.6969
Sample_A1136	Sample_A1924	86.6656
Sample_A1136	Sample_A1925	86.6314
Sample_A1136	Sample_A3286	86.6103
Sample_A1136	Sample_A1554	86.5524
Sample_A1136	Sample_A3207	86.3286
Sample_A1136	Sample_A2318	86.2508
Sample_A1136	Sample_A1550	86.1902
Sample_A1136	Sample_A1936	86.1875
Sample_A1136	Sample_A2636	86.1143
Sample_A1136	Sample_A2841	86.1087
Sample_A1136	Sample_A1933	86.0971
Sample_A1136	Sample_A1533	86.0947
Sample_A1136	Sample_A1691	86.0842
Sample_A1136	Sample_A2843	86.041
Sample_A1136	Sample_A0592	85.9975
Sample_A1136	Sample_A2833	85.9885
Sample_A1136	Sample_A1668	85.973
Sample_A1136	Sample_A1280	85.9595
Sample_A1136	Sample_A1537	85.9148
Sample_A1136	Sample_A1565	85.7496
Sample_A1136	Sample_A3097	85.7269
Sample_A1136	Sample_A2865	85.7212
Sample_A1136	Sample_A3113	85.6878
Sample_A1136	Sample_A1560	85.6449
Sample_A1136	Sample_A2605	81.6731
Sample_A1136	Sample_A0959	81.6599
Sample_A1136	Sample_A1277	81.6387
Sample_A1136	Sample_A0958	81.6002
Sample_A1136	Sample_A1969	81.5653
Sample_A1136	Sample_A2181	81.5559
Sample_A1136	Sample_A1032	81.494
Sample_A1136	Sample_A2564	81.4815
Sample_A1136	Sample_A1379	81.4533
Sample_A1136	Sample_A0642	81.4421
Sample_A1136	Sample_A2736	81.4231
Sample_A1136	Sample_A1143	81.422
Sample_A1136	Sample_A3151	81.4135
Sample_A1136	Sample_A1716	81.4114
Sample_A1136	Sample_A1574	81.4098
Sample_A1136	Sample_A1058	81.4094
Sample_A1136	Sample_A2769	81.3958
Sample_A1136	Sample_A1071	81.3774
Sample_A1136	Sample_A2247	81.3588
Sample_A1136	Sample_A2784	81.3449
Sample_A1136	Sample_A1974	81.3354
Sample_A1136	Sample_A1013	81.3165
Sample_A1136	Sample_A1347	81.2968
Sample_A1136	Sample_A2767	81.2791
Sample_A1136	Sample_A2495	81.2049
Sample_A1136	Sample_A2700	81.1983
Sample_A1136	Sample_A1499	81.1934
Sample_A1136	Sample_A2670	81.1823
Sample_A1136	Sample_A2045	81.1697
Sample_A1136	Sample_A1186	81.0799
Sample_A1136	Sample_A2825	81.0715
Sample_A1136	Sample_A2423	81.0122
Sample_A1136	Sample_A2390	81.0041
Sample_A1136	Sample_A2188	81.0027
Sample_A1136	Sample_A2751	80.9795
Sample_A1136	Sample_A1616	80.979
Sample_A1136	Sample_A1790	80.9652
Sample_A1136	Sample_A2701	80.9462
Sample_A1136	Sample_A1414	80.9062
Sample_A1136	Sample_A2749	80.9048
Sample_A1136	Sample_A3015	80.9027
Sample_A1136	Sample_A2756	80.8956
Sample_A1136	Sample_A2758	80.8933
Sample_A1136	Sample_A2746	80.8892
Sample_A1136	Sample_A2206	80.8694
Sample_A1136	Sample_A2236	80.831
Sample_A1136	Sample_A1573	80.8149
Sample_A1143	Sample_A1143	100
Sample_A1143	Sample_A2784	98.4018
Sample_A1143	Sample_A1071	98.3605
Sample_A1143	Sample_A2769	98.3578
Sample_A1143	Sample_A2751	98.1064
Sample_A1143	Sample_A1013	97.3912
Sample_A1143	Sample_A1058	92.3976
Sample_A1143	Sample_A2736	92.3678
Sample_A1143	Sample_A1574	92.0073
Sample_A1143	Sample_A1032	91.9594
Sample_A1143	Sample_A2247	91.8882
Sample_A1143	Sample_A1379	91.837
Sample_A1143	Sample_A2564	91.8346
Sample_A1143	Sample_A2181	91.8
Sample_A1143	Sample_A1969	91.7981
Sample_A1143	Sample_A1347	91.7807
Sample_A1143	Sample_A0642	91.3244
Sample_A1143	Sample_A1974	89.1726
Sample_A1143	Sample_A3151	89.0475
Sample_A1143	Sample_A2700	88.9932
Sample_A1143	Sample_A1716	88.9445
Sample_A1143	Sample_A2670	88.944
Sample_A1143	Sample_A2767	88.5978
Sample_A1143	Sample_A0958	88.4876
Sample_A1143	Sample_A0959	88.3982
Sample_A1143	Sample_A1277	88.2753
Sample_A1143	Sample_A2605	88.2662
Sample_A1143	Sample_A1186	82.2613
Sample_A1143	Sample_A2825	82.2309
Sample_A1143	Sample_A1924	81.7043
Sample_A1143	Sample_A3015	81.6783
Sample_A1143	Sample_A2390	81.6676
Sample_A1143	Sample_A2045	81.6605
Sample_A1143	Sample_A2188	81.6553
Sample_A1143	Sample_A2495	81.655
Sample_A1143	Sample_A1790	81.6383
Sample_A1143	Sample_A1499	81.6311
Sample_A1143	Sample_A2746	81.6275
Sample_A1143	Sample_A1722	81.6258
Sample_A1143	Sample_A2206	81.6191
Sample_A1143	Sample_A1616	81.6183
Sample_A1143	Sample_A2756	81.6143
Sample_A1143	Sample_A2749	81.6074
Sample_A1143	Sample_A2423	81.6023
Sample_A1143	Sample_A1925	81.5915
Sample_A1143	Sample_A2375	81.5793
Sample_A1143	Sample_A3286	81.5781
Sample_A1143	Sample_A1936	81.5747
Sample_A1143	Sample_A2236	81.5539
Sample_A1143	Sample_A2318	81.5517
Sample_A1143	Sample_A2701	81.5477
Sample_A1143	Sample_A1573	81.5452
Sample_A1143	Sample_A1554	81.5397
Sample_A1143	Sample_A1537	81.5239
Sample_A1143	Sample_A2758	81.5205
Sample_A1143	Sample_A1280	81.5066
Sample_A1143	Sample_A3207	81.4978
Sample_A1143	Sample_A1414	81.4949
Sample_A1143	Sample_A0592	81.4413
Sample_A1143	Sample_A2841	81.4331
Sample_A1143	Sample_A1533	81.4215
Sample_A1143	Sample_A1550	81.4196
Sample_A1143	Sample_A2843	81.4167
Sample_A1143	Sample_A2833	81.4043
Sample_A1143	Sample_A1136	81.3328
Sample_A1143	Sample_A1691	81.3289
Sample_A1143	Sample_A1668	81.3187
Sample_A1143	Sample_A1933	81.299
Sample_A1143	Sample_A2636	81.2802
Sample_A1143	Sample_A3097	81.2791
Sample_A1143	Sample_A3113	81.2491
Sample_A1143	Sample_A2865	81.238
Sample_A1143	Sample_A1560	81.2296
Sample_A1143	Sample_A1565	81.2034
Sample_A1186	Sample_A1186	100
Sample_A1186	Sample_A2825	96.868
Sample_A1186	Sample_A2188	82.6076
Sample_A1186	Sample_A2701	82.5648
Sample_A1186	Sample_A2758	82.5252
Sample_A1186	Sample_A3015	82.5164
Sample_A1186	Sample_A1790	82.5111
Sample_A1186	Sample_A1616	82.508
Sample_A1186	Sample_A2423	82.4974
Sample_A1186	Sample_A2236	82.4964
Sample_A1186	Sample_A2746	82.4858
Sample_A1186	Sample_A1573	82.4803
Sample_A1186	Sample_A2495	82.4745
Sample_A1186	Sample_A1414	82.4726
Sample_A1186	Sample_A2756	82.4639
Sample_A1186	Sample_A2206	82.4577
Sample_A1186	Sample_A2045	82.4226
Sample_A1186	Sample_A1499	82.4017
Sample_A1186	Sample_A2390	82.3615
Sample_A1186	Sample_A2749	82.3569
Sample_A1186	Sample_A0958	82.3471
Sample_A1186	Sample_A1058	82.3184
Sample_A1186	Sample_A0959	82.2875
Sample_A1186	Sample_A1143	82.2538
Sample_A1186	Sample_A2784	82.252
Sample_A1186	Sample_A1071	82.2494
Sample_A1186	Sample_A2736	82.2462
Sample_A1186	Sample_A2605	82.2364
Sample_A1186	Sample_A1032	82.2196
Sample_A1186	Sample_A1277	82.2166
Sample_A1186	Sample_A2769	82.1987
Sample_A1186	Sample_A1574	82.1842
Sample_A1186	Sample_A1347	82.1185
Sample_A1186	Sample_A3151	82.0228
Sample_A1186	Sample_A1379	81.9796
Sample_A1186	Sample_A1013	81.9675
Sample_A1186	Sample_A2767	81.954
Sample_A1186	Sample_A1716	81.9536
Sample_A1186	Sample_A1969	81.9258
Sample_A1186	Sample_A2670	81.9225
Sample_A1186	Sample_A2181	81.9159
Sample_A1186	Sample_A1974	81.9093
Sample_A1186	Sample_A2247	81.8613
Sample_A1186	Sample_A2751	81.846
Sample_A1186	Sample_A2564	81.8379
Sample_A1186	Sample_A0642	81.7956
Sample_A1186	Sample_A2700	81.7947
Sample_A1186	Sample_A1924	81.2688
Sample_A1186	Sample_A1554	81.2462
Sample_A1186	Sample_A2375	81.245
Sample_A1186	Sample_A3286	81.2408
Sample_A1186	Sample_A0592	81.194
Sample_A1186	Sample_A1280	81.177
Sample_A1186	Sample_A1722	81.1748
Sample_A1186	Sample_A2318	81.1703
Sample_A1186	Sample_A1925	81.1696
Sample_A1186	Sample_A1936	81.1534
Sample_A1186	Sample_A3207	81.1363
Sample_A1186	Sample_A2843	81.1287
Sample_A1186	Sample_A1136	81.1136
Sample_A1186	Sample_A2636	81.096
Sample_A1186	Sample_A1691	81.0836
Sample_A1186	Sample_A1933	81.0496
Sample_A1186	Sample_A1668	81.0315
Sample_A1186	Sample_A1537	81.0132
Sample_A1186	Sample_A1565	80.9028
Sample_A1186	Sample_A1533	80.8891
Sample_A1186	Sample_A1560	80.8743
Sample_A1186	Sample_A2833	80.8723
Sample_A1186	Sample_A2865	80.8615
Sample_A1186	Sample_A3097	80.8613
Sample_A1186	Sample_A1550	80.8444
Sample_A1186	Sample_A3113	80.8256
Sample_A1186	Sample_A2841	80.817
Sample_A1277	Sample_A1277	100
Sample_A1277	Sample_A0959	99.3643
Sample_A1277	Sample_A2605	99.3558
Sample_A1277	Sample_A0958	94.5726
Sample_A1277	Sample_A2751	90.0456
Sample_A1277	Sample_A1143	88.6268
Sample_A1277	Sample_A2784	88.535
Sample_A1277	Sample_A1071	88.5348
Sample_A1277	Sample_A2769	88.4715
Sample_A1277	Sample_A1013	88.4619
Sample_A1277	Sample_A1032	88.4491
Sample_A1277	Sample_A1379	88.4405
Sample_A1277	Sample_A1058	88.4113
Sample_A1277	Sample_A1969	88.4095
Sample_A1277	Sample_A2564	88.399
Sample_A1277	Sample_A2181	88.3717
Sample_A1277	Sample_A1574	88.3705
Sample_A1277	Sample_A2736	88.3688
Sample_A1277	Sample_A2247	88.3365
Sample_A1277	Sample_A1347	88.2957
Sample_A1277	Sample_A1974	88.1341
Sample_A1277	Sample_A1716	88.1116
Sample_A1277	Sample_A3151	88.0722
Sample_A1277	Sample_A2700	87.968
Sample_A1277	Sample_A0642	87.9649
Sample_A1277	Sample_A2670	87.9475
Sample_A1277	Sample_A2767	87.8518
Sample_A1277	Sample_A2825	82.2442
Sample_A1277	Sample_A2495	82.2204
Sample_A1277	Sample_A1186	82.2156
Sample_A1277	Sample_A2045	82.1672
Sample_A1277	Sample_A1499	82.1273
Sample_A1277	Sample_A1924	82.0469
Sample_A1277	Sample_A2375	82.0348
Sample_A1277	Sample_A1925	82.0007
Sample_A1277	Sample_A1280	81.9723
Sample_A1277	Sample_A3207	81.9087
Sample_A1277	Sample_A1722	81.8954
Sample_A1277	Sample_A1554	81.8836
Sample_A1277	Sample_A3286	81.8827
Sample_A1277	Sample_A3015	81.834
Sample_A1277	Sample_A2423	81.8319
Sample_A1277	Sample_A1936	81.8185
Sample_A1277	Sample_A1933	81.8111
Sample_A1277	Sample_A2318	81.8105
Sample_A1277	Sample_A1790	81.807
Sample_A1277	Sample_A2188	81.7995
Sample_A1277	Sample_A0592	81.7946
Sample_A1277	Sample_A2390	81.7835
Sample_A1277	Sample_A2843	81.7808
Sample_A1277	Sample_A1414	81.7637
Sample_A1277	Sample_A2206	81.7485
Sample_A1277	Sample_A2746	81.7383
Sample_A1277	Sample_A2756	81.7238
Sample_A1277	Sample_A1573	81.7188
Sample_A1277	Sample_A1533	81.7174
Sample_A1277	Sample_A1616	81.7083
Sample_A1277	Sample_A2236	81.7071
Sample_A1277	Sample_A1537	81.705
Sample_A1277	Sample_A1668	81.6973
Sample_A1277	Sample_A1691	81.6944
Sample_A1277	Sample_A2833	81.6742
Sample_A1277	Sample_A2749	81.6319
Sample_A1277	Sample_A2841	81.6312
Sample_A1277	Sample_A1550	81.621
Sample_A1277	Sample_A2758	81.6177
Sample_A1277	Sample_A2636	81.6085
Sample_A1277	Sample_A1136	81.6031
Sample_A1277	Sample_A1565	81.5976
Sample_A1277	Sample_A3097	81.5919
Sample_A1277	Sample_A2865	81.5531
Sample_A1277	Sample_A3113	81.55
Sample_A1277	Sample_A2701	81.5386
Sample_A1277	Sample_A1560	81.5354
Sample_A1280	Sample_A1280	100
Sample_A1280	Sample_A2375	90.8401
Sample_A1280	Sample_A1554	90.5079
Sample_A1280	Sample_A3286	88.4169
Sample_A1280	Sample_A1924	88.1194
Sample_A1280	Sample_A1925	88.0127
Sample_A1280	Sample_A0592	87.594
Sample_A1280	Sample_A3207	87.2839
Sample_A1280	Sample_A1691	87.2783
Sample_A1280	Sample_A1722	87.0759
Sample_A1280	Sample_A2318	86.779
Sample_A1280	Sample_A2636	86.6243
Sample_A1280	Sample_A2843	86.575
Sample_A1280	Sample_A1533	86.5575
Sample_A1280	Sample_A1936	86.5457
Sample_A1280	Sample_A2841	86.5393
Sample_A1280	Sample_A1550	86.5345
Sample_A1280	Sample_A1537	86.4905
Sample_A1280	Sample_A2833	86.4369
Sample_A1280	Sample_A1668	86.3826
Sample_A1280	Sample_A1933	86.3048
Sample_A1280	Sample_A3097	86.2439
Sample_A1280	Sample_A1565	86.1848
Sample_A1280	Sample_A3113	86.1757
Sample_A1280	Sample_A1560	86.1394
Sample_A1280	Sample_A2865	86.1269
Sample_A1280	Sample_A1136	86.0386
Sample_A1280	Sample_A0959	81.9937
Sample_A1280	Sample_A1277	81.9339
Sample_A1280	Sample_A2605	81.9196
Sample_A1280	Sample_A0958	81.8878
Sample_A1280	Sample_A1969	81.7068
Sample_A1280	Sample_A2564	81.645
Sample_A1280	Sample_A2181	81.6142
Sample_A1280	Sample_A0642	81.5976
Sample_A1280	Sample_A1013	81.5968
Sample_A1280	Sample_A1379	81.5336
Sample_A1280	Sample_A1347	81.4942
Sample_A1280	Sample_A1574	81.4868
Sample_A1280	Sample_A1974	81.4826
Sample_A1280	Sample_A1032	81.4757
Sample_A1280	Sample_A1058	81.4636
Sample_A1280	Sample_A2784	81.4596
Sample_A1280	Sample_A2736	81.4458
Sample_A1280	Sample_A1143	81.4313
Sample_A1280	Sample_A2247	81.3972
Sample_A1280	Sample_A1716	81.3626
Sample_A1280	Sample_A1071	81.3589
Sample_A1280	Sample_A2769	81.3459
Sample_A1280	Sample_A2767	81.3203
Sample_A1280	Sample_A2670	81.3178
Sample_A1280	Sample_A1499	81.2963
Sample_A1280	Sample_A2700	81.2892
Sample_A1280	Sample_A3151	81.2304
Sample_A1280	Sample_A2045	81.186
Sample_A1280	Sample_A2495	81.1848
Sample_A1280	Sample_A2825	81.1089
Sample_A1280	Sample_A2751	81.0955
Sample_A1280	Sample_A2188	81.0368
Sample_A1280	Sample_A2423	81.0247
Sample_A1280	Sample_A1186	81.008
Sample_A1280	Sample_A1616	80.9509
Sample_A1280	Sample_A2236	80.9401
Sample_A1280	Sample_A2390	80.9046
Sample_A1280	Sample_A2749	80.9026
Sample_A1280	Sample_A3015	80.8959
Sample_A1280	Sample_A1790	80.8886
Sample_A1280	Sample_A2206	80.8744
Sample_A1280	Sample_A1573	80.8559
Sample_A1280	Sample_A2756	80.854
Sample_A1280	Sample_A1414	80.8504
Sample_A1280	Sample_A2746	80.8261
Sample_A1280	Sample_A2701	80.7109
Sample_A1280	Sample_A2758	80.6435
Sample_A1347	Sample_A1347	100
Sample_A1347	Sample_A1032	98.5514
Sample_A1347	Sample_A1574	98.4457
Sample_A1347	Sample_A1379	95.6619
Sample_A1347	Sample_A1058	93.6038
Sample_A1347	Sample_A2736	93.5468
Sample_A1347	Sample_A2247	92.2581
Sample_A1347	Sample_A1143	91.9878
Sample_A1347	Sample_A1071	91.9015
Sample_A1347	Sample_A2784	91.8814
Sample_A1347	Sample_A1013	91.8163
Sample_A1347	Sample_A2769	91.8121
Sample_A1347	Sample_A2564	91.338
Sample_A1347	Sample_A1969	91.3184
Sample_A1347	Sample_A2751	91.3181
Sample_A1347	Sample_A2181	91.3134
Sample_A1347	Sample_A0642	90.7971
Sample_A1347	Sample_A1974	88.7644
Sample_A1347	Sample_A3151	88.7347
Sample_A1347	Sample_A2670	88.6858
Sample_A1347	Sample_A1716	88.6628
Sample_A1347	Sample_A2700	88.6591
Sample_A1347	Sample_A2767	88.3742
Sample_A1347	Sample_A0958	88.2817
Sample_A1347	Sample_A1277	88.1887
Sample_A1347	Sample_A0959	88.1707
Sample_A1347	Sample_A2605	88.101
Sample_A1347	Sample_A1186	82.034
Sample_A1347	Sample_A2825	81.9834
Sample_A1347	Sample_A2495	81.7187
Sample_A1347	Sample_A2701	81.6962
Sample_A1347	Sample_A2758	81.6373
Sample_A1347	Sample_A2375	81.6364
Sample_A1347	Sample_A3286	81.6304
Sample_A1347	Sample_A1499	81.6061
Sample_A1347	Sample_A2045	81.5896
Sample_A1347	Sample_A1924	81.5857
Sample_A1347	Sample_A1925	81.5838
Sample_A1347	Sample_A1554	81.5826
Sample_A1347	Sample_A3015	81.5691
Sample_A1347	Sample_A1790	81.5681
Sample_A1347	Sample_A1722	81.5657
Sample_A1347	Sample_A2188	81.546
Sample_A1347	Sample_A2318	81.5441
Sample_A1347	Sample_A2423	81.543
Sample_A1347	Sample_A1573	81.5324
Sample_A1347	Sample_A2746	81.5263
Sample_A1347	Sample_A1280	81.5183
Sample_A1347	Sample_A2749	81.493
Sample_A1347	Sample_A1936	81.4898
Sample_A1347	Sample_A2843	81.4838
Sample_A1347	Sample_A1414	81.4741
Sample_A1347	Sample_A2756	81.472
Sample_A1347	Sample_A2236	81.4646
Sample_A1347	Sample_A1537	81.4586
Sample_A1347	Sample_A1933	81.4364
Sample_A1347	Sample_A0592	81.4222
Sample_A1347	Sample_A2206	81.414
Sample_A1347	Sample_A1616	81.4111
Sample_A1347	Sample_A2390	81.3798
Sample_A1347	Sample_A3207	81.3519
Sample_A1347	Sample_A1691	81.3484
Sample_A1347	Sample_A2636	81.3288
Sample_A1347	Sample_A1533	81.2899
Sample_A1347	Sample_A1668	81.2834
Sample_A1347	Sample_A3113	81.2528
Sample_A1347	Sample_A2833	81.2343
Sample_A1347	Sample_A1136	81.2286
Sample_A1347	Sample_A1565	81.2269
Sample_A1347	Sample_A3097	81.2259
Sample_A1347	Sample_A1550	81.2218
Sample_A1347	Sample_A2841	81.2042
Sample_A1347	Sample_A1560	81.1858
Sample_A1347	Sample_A2865	81.1711
Sample_A1379	Sample_A1379	100
Sample_A1379	Sample_A1032	95.7803
Sample_A1379	Sample_A1347	95.7442
Sample_A1379	Sample_A1574	95.7065
Sample_A1379	Sample_A2736	93.6664
Sample_A1379	Sample_A1058	93.665
Sample_A1379	Sample_A2247	92.3582
Sample_A1379	Sample_A1013	92.0469
Sample_A1379	Sample_A1071	92.0266
Sample_A1379	Sample_A2784	92.0262
Sample_A1379	Sample_A1143	92.0012
Sample_A1379	Sample_A2769	91.9541
Sample_A1379	Sample_A1969	91.6556
Sample_A1379	Sample_A2564	91.6423
Sample_A1379	Sample_A2181	91.6349
Sample_A1379	Sample_A2751	91.4849
Sample_A1379	Sample_A0642	91.0352
Sample_A1379	Sample_A1974	88.956
Sample_A1379	Sample_A2670	88.9152
Sample_A1379	Sample_A2700	88.9037
Sample_A1379	Sample_A1716	88.8799
Sample_A1379	Sample_A3151	88.8788
Sample_A1379	Sample_A2767	88.5339
Sample_A1379	Sample_A0958	88.5282
Sample_A1379	Sample_A0959	88.4602
Sample_A1379	Sample_A1277	88.3653
Sample_A1379	Sample_A2605	88.301
Sample_A1379	Sample_A2825	82.1026
Sample_A1379	Sample_A1186	81.9945
Sample_A1379	Sample_A2495	81.9383
Sample_A1379	Sample_A2045	81.8777
Sample_A1379	Sample_A1790	81.8153
Sample_A1379	Sample_A1499	81.8009
Sample_A1379	Sample_A3286	81.7676
Sample_A1379	Sample_A2375	81.7249
Sample_A1379	Sample_A1722	81.7218
Sample_A1379	Sample_A1554	81.7053
Sample_A1379	Sample_A1924	81.7026
Sample_A1379	Sample_A1925	81.7001
Sample_A1379	Sample_A2188	81.7
Sample_A1379	Sample_A1936	81.6735
Sample_A1379	Sample_A2423	81.6621
Sample_A1379	Sample_A1280	81.6621
Sample_A1379	Sample_A2758	81.6581
Sample_A1379	Sample_A2318	81.6569
Sample_A1379	Sample_A0592	81.6257
Sample_A1379	Sample_A3015	81.6235
Sample_A1379	Sample_A2236	81.5973
Sample_A1379	Sample_A2390	81.5968
Sample_A1379	Sample_A2701	81.593
Sample_A1379	Sample_A3207	81.5818
Sample_A1379	Sample_A2206	81.5744
Sample_A1379	Sample_A1616	81.5587
Sample_A1379	Sample_A2746	81.5472
Sample_A1379	Sample_A2749	81.5423
Sample_A1379	Sample_A1933	81.537
Sample_A1379	Sample_A2841	81.5308
Sample_A1379	Sample_A1414	81.5236
Sample_A1379	Sample_A2756	81.5202
Sample_A1379	Sample_A1533	81.5199
Sample_A1379	Sample_A1691	81.5106
Sample_A1379	Sample_A2833	81.503
Sample_A1379	Sample_A1550	81.4988
Sample_A1379	Sample_A1573	81.4961
Sample_A1379	Sample_A1537	81.4947
Sample_A1379	Sample_A2636	81.4862
Sample_A1379	Sample_A2843	81.4701
Sample_A1379	Sample_A1668	81.4649
Sample_A1379	Sample_A3097	81.3687
Sample_A1379	Sample_A3113	81.3332
Sample_A1379	Sample_A1136	81.2951
Sample_A1379	Sample_A1565	81.2516
Sample_A1379	Sample_A1560	81.2421
Sample_A1379	Sample_A2865	81.1911
Sample_A1414	Sample_A1414	100
Sample_A1414	Sample_A2206	98.5932
Sample_A1414	Sample_A2756	97.7312
Sample_A1414	Sample_A2746	97.716
Sample_A1414	Sample_A3015	97.7155
Sample_A1414	Sample_A2236	96.1171
Sample_A1414	Sample_A1573	95.7571
Sample_A1414	Sample_A2749	91.2001
Sample_A1414	Sample_A2423	91.0264
Sample_A1414	Sample_A2188	91.0078
Sample_A1414	Sample_A2758	90.8487
Sample_A1414	Sample_A2701	90.785
Sample_A1414	Sample_A2390	90.7698
Sample_A1414	Sample_A1790	90.7373
Sample_A1414	Sample_A1616	90.7
Sample_A1414	Sample_A1499	85.215
Sample_A1414	Sample_A2495	85.1027
Sample_A1414	Sample_A2045	85.071
Sample_A1414	Sample_A2825	82.4721
Sample_A1414	Sample_A1186	82.4385
Sample_A1414	Sample_A2181	81.7287
Sample_A1414	Sample_A2564	81.7181
Sample_A1414	Sample_A0958	81.6798
Sample_A1414	Sample_A1969	81.6611
Sample_A1414	Sample_A1058	81.5903
Sample_A1414	Sample_A2605	81.5806
Sample_A1414	Sample_A1277	81.571
Sample_A1414	Sample_A1716	81.5682
Sample_A1414	Sample_A0959	81.5671
Sample_A1414	Sample_A1143	81.5642
Sample_A1414	Sample_A1071	81.5448
Sample_A1414	Sample_A1013	81.5357
Sample_A1414	Sample_A1379	81.5208
Sample_A1414	Sample_A1032	81.5132
Sample_A1414	Sample_A1974	81.5131
Sample_A1414	Sample_A3151	81.5117
Sample_A1414	Sample_A2736	81.4983
Sample_A1414	Sample_A2769	81.4769
Sample_A1414	Sample_A2784	81.4749
Sample_A1414	Sample_A1347	81.451
Sample_A1414	Sample_A1574	81.431
Sample_A1414	Sample_A2767	81.4274
Sample_A1414	Sample_A0642	81.4129
Sample_A1414	Sample_A2700	81.3987
Sample_A1414	Sample_A2247	81.3947
Sample_A1414	Sample_A2670	81.3736
Sample_A1414	Sample_A2375	81.2432
Sample_A1414	Sample_A1722	81.2219
Sample_A1414	Sample_A3286	81.1844
Sample_A1414	Sample_A1924	81.1302
Sample_A1414	Sample_A2751	81.087
Sample_A1414	Sample_A1554	81.0712
Sample_A1414	Sample_A1925	81.0434
Sample_A1414	Sample_A2843	81.0364
Sample_A1414	Sample_A1691	80.9705
Sample_A1414	Sample_A3207	80.9443
Sample_A1414	Sample_A1936	80.9123
Sample_A1414	Sample_A1933	80.8903
Sample_A1414	Sample_A0592	80.8891
Sample_A1414	Sample_A2636	80.8399
Sample_A1414	Sample_A2833	80.8371
Sample_A1414	Sample_A1136	80.8358
Sample_A1414	Sample_A2318	80.8355
Sample_A1414	Sample_A1550	80.8326
Sample_A1414	Sample_A1280	80.8305
Sample_A1414	Sample_A1533	80.8
Sample_A1414	Sample_A2841	80.7851
Sample_A1414	Sample_A1668	80.7678
Sample_A1414	Sample_A3113	80.7556
Sample_A1414	Sample_A3097	80.7468
Sample_A1414	Sample_A1537	80.7408
Sample_A1414	Sample_A1565	80.6642
Sample_A1414	Sample_A2865	80.621
Sample_A1414	Sample_A1560	80.6082
Sample_A1499	Sample_A1499	100
Sample_A1499	Sample_A2045	98.4573
Sample_A1499	Sample_A2495	96.18
Sample_A1499	Sample_A1790	85.429
Sample_A1499	Sample_A1414	85.3422
Sample_A1499	Sample_A2188	85.3335
Sample_A1499	Sample_A2236	85.3167
Sample_A1499	Sample_A2423	85.3139
Sample_A1499	Sample_A3015	85.2641
Sample_A1499	Sample_A2206	85.2634
Sample_A1499	Sample_A1573	85.1917
Sample_A1499	Sample_A2746	85.1463
Sample_A1499	Sample_A2390	85.1367
Sample_A1499	Sample_A1616	85.1352
Sample_A1499	Sample_A2756	85.1185
Sample_A1499	Sample_A2758	85.0087
Sample_A1499	Sample_A2749	84.9842
Sample_A1499	Sample_A2701	84.9824
Sample_A1499	Sample_A1186	82.514
Sample_A1499	Sample_A2825	82.4596
Sample_A1499	Sample_A0958	82.1456
Sample_A1499	Sample_A1277	82.1055
Sample_A1499	Sample_A0959	81.9941
Sample_A1499	Sample_A2605	81.9896
Sample_A1499	Sample_A1013	81.8577
Sample_A1499	Sample_A2181	81.7963
Sample_A1499	Sample_A1347	81.7815
Sample_A1499	Sample_A1143	81.7756
Sample_A1499	Sample_A2564	81.7747
Sample_A1499	Sample_A2736	81.7734
Sample_A1499	Sample_A1969	81.7638
Sample_A1499	Sample_A1379	81.76
Sample_A1499	Sample_A1032	81.7517
Sample_A1499	Sample_A2769	81.7196
Sample_A1499	Sample_A0642	81.7013
Sample_A1499	Sample_A2784	81.7008
Sample_A1499	Sample_A1058	81.6775
Sample_A1499	Sample_A1974	81.6769
Sample_A1499	Sample_A1574	81.6745
Sample_A1499	Sample_A2247	81.6666
Sample_A1499	Sample_A2767	81.6514
Sample_A1499	Sample_A1071	81.6404
Sample_A1499	Sample_A1716	81.633
Sample_A1499	Sample_A2670	81.6087
Sample_A1499	Sample_A2700	81.5893
Sample_A1499	Sample_A3151	81.5435
Sample_A1499	Sample_A2375	81.4798
Sample_A1499	Sample_A3286	81.4554
Sample_A1499	Sample_A1722	81.4218
Sample_A1499	Sample_A2318	81.391
Sample_A1499	Sample_A1554	81.351
Sample_A1499	Sample_A2751	81.3506
Sample_A1499	Sample_A1924	81.3486
Sample_A1499	Sample_A1280	81.2916
Sample_A1499	Sample_A1925	81.2583
Sample_A1499	Sample_A2833	81.2291
Sample_A1499	Sample_A1533	81.2141
Sample_A1499	Sample_A2841	81.2073
Sample_A1499	Sample_A0592	81.2032
Sample_A1499	Sample_A2843	81.1998
Sample_A1499	Sample_A2636	81.1943
Sample_A1499	Sample_A1668	81.1919
Sample_A1499	Sample_A1936	81.1878
Sample_A1499	Sample_A1550	81.1591
Sample_A1499	Sample_A1691	81.1327
Sample_A1499	Sample_A3207	81.1248
Sample_A1499	Sample_A1537	81.094
Sample_A1499	Sample_A1136	81.0898
Sample_A1499	Sample_A1933	81.0788
Sample_A1499	Sample_A3097	81.0253
Sample_A1499	Sample_A3113	80.9914
Sample_A1499	Sample_A1560	80.9217
Sample_A1499	Sample_A1565	80.9175
Sample_A1499	Sample_A2865	80.915
Sample_A1533	Sample_A1533	100
Sample_A1533	Sample_A2841	99.9811
Sample_A1533	Sample_A1550	99.9773
Sample_A1533	Sample_A2843	90.502
Sample_A1533	Sample_A2833	89.828
Sample_A1533	Sample_A2636	89.8008
Sample_A1533	Sample_A1936	89.6254
Sample_A1533	Sample_A1668	89.617
Sample_A1533	Sample_A1537	89.6082
Sample_A1533	Sample_A1565	89.6055
Sample_A1533	Sample_A1933	89.567
Sample_A1533	Sample_A2865	89.5573
Sample_A1533	Sample_A1560	89.5431
Sample_A1533	Sample_A3097	89.4536
Sample_A1533	Sample_A3113	89.4229
Sample_A1533	Sample_A1554	87.3169
Sample_A1533	Sample_A1722	87.2289
Sample_A1533	Sample_A1924	87.1667
Sample_A1533	Sample_A1925	87.0572
Sample_A1533	Sample_A3286	87.033
Sample_A1533	Sample_A2375	86.9646
Sample_A1533	Sample_A2318	86.9618
Sample_A1533	Sample_A3207	86.7125
Sample_A1533	Sample_A1691	86.6954
Sample_A1533	Sample_A0592	86.5044
Sample_A1533	Sample_A1280	86.4467
Sample_A1533	Sample_A1136	86.1343
Sample_A1533	Sample_A0959	81.6134
Sample_A1533	Sample_A2564	81.5994
Sample_A1533	Sample_A1277	81.5924
Sample_A1533	Sample_A2181	81.5915
Sample_A1533	Sample_A1969	81.5869
Sample_A1533	Sample_A0958	81.5736
Sample_A1533	Sample_A2769	81.5259
Sample_A1533	Sample_A1032	81.508
Sample_A1533	Sample_A2605	81.4975
Sample_A1533	Sample_A1379	81.4904
Sample_A1533	Sample_A2784	81.4604
Sample_A1533	Sample_A1071	81.4504
Sample_A1533	Sample_A1013	81.4219
Sample_A1533	Sample_A2247	81.4157
Sample_A1533	Sample_A1574	81.3953
Sample_A1533	Sample_A0642	81.3906
Sample_A1533	Sample_A1058	81.3687
Sample_A1533	Sample_A2736	81.3495
Sample_A1533	Sample_A1974	81.348
Sample_A1533	Sample_A1347	81.3342
Sample_A1533	Sample_A1143	81.3002
Sample_A1533	Sample_A3151	81.2801
Sample_A1533	Sample_A1716	81.2581
Sample_A1533	Sample_A2670	81.171
Sample_A1533	Sample_A2700	81.1543
Sample_A1533	Sample_A1499	81.1461
Sample_A1533	Sample_A2495	81.1159
Sample_A1533	Sample_A2767	81.0777
Sample_A1533	Sample_A2188	81.0184
Sample_A1533	Sample_A2045	80.9811
Sample_A1533	Sample_A2423	80.9712
Sample_A1533	Sample_A2756	80.9432
Sample_A1533	Sample_A1790	80.9206
Sample_A1533	Sample_A3015	80.9192
Sample_A1533	Sample_A2751	80.9146
Sample_A1533	Sample_A1186	80.9136
Sample_A1533	Sample_A2390	80.9068
Sample_A1533	Sample_A2746	80.9014
Sample_A1533	Sample_A2825	80.8933
Sample_A1533	Sample_A1414	80.8726
Sample_A1533	Sample_A1573	80.8579
Sample_A1533	Sample_A2206	80.8424
Sample_A1533	Sample_A1616	80.8232
Sample_A1533	Sample_A2236	80.7771
Sample_A1533	Sample_A2701	80.7646
Sample_A1533	Sample_A2758	80.7405
Sample_A1533	Sample_A2749	80.7192
Sample_A1537	Sample_A1537	100
Sample_A1537	Sample_A1936	94.6648
Sample_A1537	Sample_A1933	93.7785
Sample_A1537	Sample_A1668	93.6546
Sample_A1537	Sample_A1565	92.0167
Sample_A1537	Sample_A1560	91.9249
Sample_A1537	Sample_A2865	91.8952
Sample_A1537	Sample_A3097	91.8696
Sample_A1537	Sample_A3113	91.8596
Sample_A1537	Sample_A2636	90.7489
Sample_A1537	Sample_A2833	90.2882
Sample_A1537	Sample_A2843	89.8913
Sample_A1537	Sample_A1533	89.4902
Sample_A1537	Sample_A1550	89.421
Sample_A1537	Sample_A2841	89.366
Sample_A1537	Sample_A1554	87.1988
Sample_A1537	Sample_A1924	87.1085
Sample_A1537	Sample_A1722	87.1067
Sample_A1537	Sample_A1925	87.0667
Sample_A1537	Sample_A2375	87.029
Sample_A1537	Sample_A3286	86.9745
Sample_A1537	Sample_A2318	86.9503
Sample_A1537	Sample_A3207	86.801
Sample_A1537	Sample_A1691	86.6536
Sample_A1537	Sample_A0592	86.4006
Sample_A1537	Sample_A1280	86.2307
Sample_A1537	Sample_A1136	85.738
Sample_A1537	Sample_A0958	81.7183
Sample_A1537	Sample_A1969	81.6654
Sample_A1537	Sample_A2564	81.6254
Sample_A1537	Sample_A0959	81.6168
Sample_A1537	Sample_A1277	81.6015
Sample_A1537	Sample_A2181	81.5852
Sample_A1537	Sample_A1143	81.4886
Sample_A1537	Sample_A2784	81.4828
Sample_A1537	Sample_A1379	81.464
Sample_A1537	Sample_A2605	81.451
Sample_A1537	Sample_A1347	81.4431
Sample_A1537	Sample_A2736	81.4363
Sample_A1537	Sample_A1058	81.4355
Sample_A1537	Sample_A1013	81.4264
Sample_A1537	Sample_A2769	81.4237
Sample_A1537	Sample_A1071	81.3938
Sample_A1537	Sample_A1574	81.3759
Sample_A1537	Sample_A3151	81.3602
Sample_A1537	Sample_A0642	81.3584
Sample_A1537	Sample_A1032	81.3373
Sample_A1537	Sample_A1974	81.3085
Sample_A1537	Sample_A2767	81.2989
Sample_A1537	Sample_A2247	81.2809
Sample_A1537	Sample_A1716	81.2118
Sample_A1537	Sample_A2700	81.1518
Sample_A1537	Sample_A2495	81.1297
Sample_A1537	Sample_A1499	81.1161
Sample_A1537	Sample_A2670	81.0934
Sample_A1537	Sample_A2751	81.0256
Sample_A1537	Sample_A1186	80.9625
Sample_A1537	Sample_A2045	80.9424
Sample_A1537	Sample_A2825	80.9145
Sample_A1537	Sample_A2188	80.8703
Sample_A1537	Sample_A1790	80.8629
Sample_A1537	Sample_A2423	80.8561
Sample_A1537	Sample_A2390	80.8529
Sample_A1537	Sample_A1414	80.8044
Sample_A1537	Sample_A3015	80.8008
Sample_A1537	Sample_A2206	80.7953
Sample_A1537	Sample_A1616	80.7518
Sample_A1537	Sample_A2746	80.7308
Sample_A1537	Sample_A2701	80.7225
Sample_A1537	Sample_A2236	80.7116
Sample_A1537	Sample_A2756	80.6971
Sample_A1537	Sample_A2758	80.6818
Sample_A1537	Sample_A2749	80.6732
Sample_A1537	Sample_A1573	80.5997
Sample_A1550	Sample_A1550	100
Sample_A1550	Sample_A2841	99.9891
Sample_A1550	Sample_A1533	99.9706
Sample_A1550	Sample_A2843	90.5322
Sample_A1550	Sample_A2833	89.8083
Sample_A1550	Sample_A2636	89.7889
Sample_A1550	Sample_A1668	89.6925
Sample_A1550	Sample_A1936	89.6526
Sample_A1550	Sample_A1933	89.6505
Sample_A1550	Sample_A2865	89.6139
Sample_A1550	Sample_A1537	89.5974
Sample_A1550	Sample_A1565	89.5933
Sample_A1550	Sample_A1560	89.5201
Sample_A1550	Sample_A3097	89.4898
Sample_A1550	Sample_A3113	89.4851
Sample_A1550	Sample_A1554	87.3153
Sample_A1550	Sample_A1722	87.2454
Sample_A1550	Sample_A1924	87.1599
Sample_A1550	Sample_A3286	87.1407
Sample_A1550	Sample_A1925	87.1046
Sample_A1550	Sample_A2375	87.0687
Sample_A1550	Sample_A2318	86.9707
Sample_A1550	Sample_A3207	86.7099
Sample_A1550	Sample_A1691	86.6171
Sample_A1550	Sample_A1280	86.4946
Sample_A1550	Sample_A0592	86.4578
Sample_A1550	Sample_A1136	86.0978
Sample_A1550	Sample_A1277	81.748
Sample_A1550	Sample_A0959	81.7347
Sample_A1550	Sample_A2564	81.6828
Sample_A1550	Sample_A2181	81.6462
Sample_A1550	Sample_A0958	81.637
Sample_A1550	Sample_A2605	81.5785
Sample_A1550	Sample_A1969	81.5781
Sample_A1550	Sample_A2784	81.5278
Sample_A1550	Sample_A2769	81.5187
Sample_A1550	Sample_A1379	81.4995
Sample_A1550	Sample_A1032	81.4994
Sample_A1550	Sample_A1013	81.4673
Sample_A1550	Sample_A1071	81.4546
Sample_A1550	Sample_A1574	81.4195
Sample_A1550	Sample_A1974	81.4121
Sample_A1550	Sample_A1143	81.3866
Sample_A1550	Sample_A1058	81.372
Sample_A1550	Sample_A1347	81.321
Sample_A1550	Sample_A2247	81.3106
Sample_A1550	Sample_A0642	81.3018
Sample_A1550	Sample_A3151	81.2984
Sample_A1550	Sample_A2736	81.29
Sample_A1550	Sample_A1716	81.2591
Sample_A1550	Sample_A2767	81.2541
Sample_A1550	Sample_A1499	81.2145
Sample_A1550	Sample_A2670	81.161
Sample_A1550	Sample_A2045	81.1399
Sample_A1550	Sample_A2700	81.1378
Sample_A1550	Sample_A2495	81.0989
Sample_A1550	Sample_A1790	81.0102
Sample_A1550	Sample_A2188	81.0025
Sample_A1550	Sample_A2751	80.9602
Sample_A1550	Sample_A1186	80.9576
Sample_A1550	Sample_A3015	80.9374
Sample_A1550	Sample_A2825	80.9352
Sample_A1550	Sample_A2390	80.9068
Sample_A1550	Sample_A2236	80.9043
Sample_A1550	Sample_A1414	80.9024
Sample_A1550	Sample_A2756	80.896
Sample_A1550	Sample_A2423	80.8952
Sample_A1550	Sample_A1573	80.8918
Sample_A1550	Sample_A1616	80.8797
Sample_A1550	Sample_A2746	80.8458
Sample_A1550	Sample_A2749	80.8091
Sample_A1550	Sample_A2701	80.7725
Sample_A1550	Sample_A2206	80.7651
Sample_A1550	Sample_A2758	80.7311
Sample_A1554	Sample_A1554	100
Sample_A1554	Sample_A2375	92.9379
Sample_A1554	Sample_A1280	90.4969
Sample_A1554	Sample_A3286	89.8051
Sample_A1554	Sample_A1924	89.4498
Sample_A1554	Sample_A1925	89.373
Sample_A1554	Sample_A0592	88.6716
Sample_A1554	Sample_A3207	88.5177
Sample_A1554	Sample_A1722	88.3544
Sample_A1554	Sample_A1691	88.2031
Sample_A1554	Sample_A2843	87.6544
Sample_A1554	Sample_A2318	87.6105
Sample_A1554	Sample_A2636	87.4988
Sample_A1554	Sample_A2833	87.4001
Sample_A1554	Sample_A1936	87.3506
Sample_A1554	Sample_A1550	87.3431
Sample_A1554	Sample_A2841	87.2871
Sample_A1554	Sample_A1533	87.276
Sample_A1554	Sample_A1537	87.2504
Sample_A1554	Sample_A1668	87.187
Sample_A1554	Sample_A1933	87.1627
Sample_A1554	Sample_A3097	87.1244
Sample_A1554	Sample_A3113	87.0892
Sample_A1554	Sample_A1565	87.0891
Sample_A1554	Sample_A2865	87.0705
Sample_A1554	Sample_A1560	87.0438
Sample_A1554	Sample_A1136	86.5386
Sample_A1554	Sample_A0959	82.0297
Sample_A1554	Sample_A1277	82.0165
Sample_A1554	Sample_A2605	81.947
Sample_A1554	Sample_A0958	81.9207
Sample_A1554	Sample_A1969	81.8433
Sample_A1554	Sample_A2181	81.8369
Sample_A1554	Sample_A2564	81.8187
Sample_A1554	Sample_A1379	81.774
Sample_A1554	Sample_A2736	81.7722
Sample_A1554	Sample_A1058	81.741
Sample_A1554	Sample_A1032	81.7242
Sample_A1554	Sample_A0642	81.7132
Sample_A1554	Sample_A1347	81.6413
Sample_A1554	Sample_A1574	81.6388
Sample_A1554	Sample_A2247	81.612
Sample_A1554	Sample_A2784	81.5934
Sample_A1554	Sample_A1013	81.5899
Sample_A1554	Sample_A3151	81.5418
Sample_A1554	Sample_A1071	81.5394
Sample_A1554	Sample_A1974	81.533
Sample_A1554	Sample_A2767	81.5267
Sample_A1554	Sample_A2769	81.521
Sample_A1554	Sample_A1143	81.5145
Sample_A1554	Sample_A1716	81.4889
Sample_A1554	Sample_A2670	81.4652
Sample_A1554	Sample_A2495	81.4494
Sample_A1554	Sample_A2700	81.3979
Sample_A1554	Sample_A2045	81.3798
Sample_A1554	Sample_A1499	81.2838
Sample_A1554	Sample_A2751	81.2755
Sample_A1554	Sample_A2701	81.2087
Sample_A1554	Sample_A2236	81.1988
Sample_A1554	Sample_A2188	81.195
Sample_A1554	Sample_A2758	81.1932
Sample_A1554	Sample_A2423	81.1894
Sample_A1554	Sample_A1790	81.1802
Sample_A1554	Sample_A2390	81.1663
Sample_A1554	Sample_A3015	81.1656
Sample_A1554	Sample_A2825	81.1647
Sample_A1554	Sample_A1186	81.1488
Sample_A1554	Sample_A2749	81.1481
Sample_A1554	Sample_A1414	81.1345
Sample_A1554	Sample_A1616	81.092
Sample_A1554	Sample_A1573	81.077
Sample_A1554	Sample_A2206	81.0644
Sample_A1554	Sample_A2746	81.0476
Sample_A1554	Sample_A2756	81.0007
Sample_A1560	Sample_A1560	100
Sample_A1560	Sample_A2865	99.5555
Sample_A1560	Sample_A1565	99.4346
Sample_A1560	Sample_A3113	98.7725
Sample_A1560	Sample_A3097	98.7552
Sample_A1560	Sample_A1936	91.9411
Sample_A1560	Sample_A1668	91.9102
Sample_A1560	Sample_A1537	91.8568
Sample_A1560	Sample_A1933	91.5398
Sample_A1560	Sample_A2636	90.4223
Sample_A1560	Sample_A2833	89.92
Sample_A1560	Sample_A2843	89.8799
Sample_A1560	Sample_A1550	89.5798
Sample_A1560	Sample_A1533	89.5509
Sample_A1560	Sample_A2841	89.4865
Sample_A1560	Sample_A1722	87.0673
Sample_A1560	Sample_A1554	86.9253
Sample_A1560	Sample_A2375	86.8615
Sample_A1560	Sample_A1924	86.7571
Sample_A1560	Sample_A1925	86.7544
Sample_A1560	Sample_A3286	86.6551
Sample_A1560	Sample_A2318	86.61
Sample_A1560	Sample_A1691	86.6098
Sample_A1560	Sample_A3207	86.4619
Sample_A1560	Sample_A0592	86.1751
Sample_A1560	Sample_A1280	86.0463
Sample_A1560	Sample_A1136	85.588
Sample_A1560	Sample_A1277	81.6901
Sample_A1560	Sample_A0958	81.587
Sample_A1560	Sample_A0959	81.5703
Sample_A1560	Sample_A2605	81.4909
Sample_A1560	Sample_A1969	81.3953
Sample_A1560	Sample_A2769	81.3815
Sample_A1560	Sample_A1032	81.355
Sample_A1560	Sample_A2181	81.3427
Sample_A1560	Sample_A1071	81.3401
Sample_A1560	Sample_A1143	81.3212
Sample_A1560	Sample_A1574	81.3154
Sample_A1560	Sample_A2564	81.3115
Sample_A1560	Sample_A1058	81.287
Sample_A1560	Sample_A1013	81.2813
Sample_A1560	Sample_A1716	81.2807
Sample_A1560	Sample_A1379	81.255
Sample_A1560	Sample_A2736	81.237
Sample_A1560	Sample_A0642	81.2354
Sample_A1560	Sample_A2784	81.2314
Sample_A1560	Sample_A1347	81.2304
Sample_A1560	Sample_A1974	81.2286
Sample_A1560	Sample_A2670	81.1928
Sample_A1560	Sample_A2247	81.1837
Sample_A1560	Sample_A2767	81.1798
Sample_A1560	Sample_A3151	81.1547
Sample_A1560	Sample_A2700	81.1326
Sample_A1560	Sample_A2495	81.0891
Sample_A1560	Sample_A2188	80.9497
Sample_A1560	Sample_A1499	80.9279
Sample_A1560	Sample_A2423	80.9102
Sample_A1560	Sample_A2045	80.8931
Sample_A1560	Sample_A2751	80.8855
Sample_A1560	Sample_A2701	80.8703
Sample_A1560	Sample_A1790	80.854
Sample_A1560	Sample_A2825	80.8063
Sample_A1560	Sample_A2758	80.777
Sample_A1560	Sample_A1186	80.7761
Sample_A1560	Sample_A2749	80.7675
Sample_A1560	Sample_A1616	80.764
Sample_A1560	Sample_A2206	80.7546
Sample_A1560	Sample_A3015	80.7491
Sample_A1560	Sample_A2390	80.7293
Sample_A1560	Sample_A2746	80.699
Sample_A1560	Sample_A1414	80.6903
Sample_A1560	Sample_A2756	80.6877
Sample_A1560	Sample_A1573	80.6836
Sample_A1560	Sample_A2236	80.6575
Sample_A1565	Sample_A1565	100
Sample_A1565	Sample_A1560	99.4866
Sample_A1565	Sample_A2865	99.4509
Sample_A1565	Sample_A3097	98.8657
Sample_A1565	Sample_A3113	98.8459
Sample_A1565	Sample_A1668	92.016
Sample_A1565	Sample_A1537	91.9992
Sample_A1565	Sample_A1936	91.8947
Sample_A1565	Sample_A1933	91.5934
Sample_A1565	Sample_A2636	90.3891
Sample_A1565	Sample_A2833	89.9745
Sample_A1565	Sample_A2843	89.8089
Sample_A1565	Sample_A1533	89.6061
Sample_A1565	Sample_A2841	89.4856
Sample_A1565	Sample_A1550	89.4715
Sample_A1565	Sample_A1554	86.9504
Sample_A1565	Sample_A2375	86.8615
Sample_A1565	Sample_A1722	86.8304
Sample_A1565	Sample_A1924	86.7994
Sample_A1565	Sample_A1925	86.796
Sample_A1565	Sample_A3286	86.6231
Sample_A1565	Sample_A2318	86.6059
Sample_A1565	Sample_A1691	86.4859
Sample_A1565	Sample_A3207	86.4797
Sample_A1565	Sample_A1280	86.0829
Sample_A1565	Sample_A0592	85.9646
Sample_A1565	Sample_A1136	85.5349
Sample_A1565	Sample_A0959	81.5368
Sample_A1565	Sample_A2605	81.5349
Sample_A1565	Sample_A1277	81.5089
Sample_A1565	Sample_A0958	81.459
Sample_A1565	Sample_A0642	81.3825
Sample_A1565	Sample_A2181	81.3537
Sample_A1565	Sample_A1013	81.3369
Sample_A1565	Sample_A1969	81.3311
Sample_A1565	Sample_A1071	81.3274
Sample_A1565	Sample_A1143	81.3214
Sample_A1565	Sample_A1058	81.3003
Sample_A1565	Sample_A2564	81.296
Sample_A1565	Sample_A1574	81.2868
Sample_A1565	Sample_A2769	81.281
Sample_A1565	Sample_A1032	81.2758
Sample_A1565	Sample_A2736	81.259
Sample_A1565	Sample_A2784	81.2562
Sample_A1565	Sample_A1716	81.2412
Sample_A1565	Sample_A3151	81.2205
Sample_A1565	Sample_A1379	81.2039
Sample_A1565	Sample_A1347	81.195
Sample_A1565	Sample_A2767	81.1925
Sample_A1565	Sample_A2700	81.1493
Sample_A1565	Sample_A1974	81.1454
Sample_A1565	Sample_A2670	81.1414
Sample_A1565	Sample_A2247	81.1086
Sample_A1565	Sample_A2495	81.0903
Sample_A1565	Sample_A2423	81.0005
Sample_A1565	Sample_A2188	80.9665
Sample_A1565	Sample_A2701	80.9448
Sample_A1565	Sample_A1499	80.9178
Sample_A1565	Sample_A2390	80.8665
Sample_A1565	Sample_A3015	80.8625
Sample_A1565	Sample_A2045	80.8603
Sample_A1565	Sample_A2825	80.8542
Sample_A1565	Sample_A1790	80.8379
Sample_A1565	Sample_A2751	80.8354
Sample_A1565	Sample_A2758	80.777
Sample_A1565	Sample_A2746	80.7692
Sample_A1565	Sample_A2756	80.7612
Sample_A1565	Sample_A2236	80.7609
Sample_A1565	Sample_A1616	80.7357
Sample_A1565	Sample_A1186	80.7253
Sample_A1565	Sample_A1414	80.7228
Sample_A1565	Sample_A2206	80.6783
Sample_A1565	Sample_A2749	80.6387
Sample_A1565	Sample_A1573	80.6127
Sample_A1573	Sample_A1573	100
Sample_A1573	Sample_A2236	96.8065
Sample_A1573	Sample_A3015	95.8541
Sample_A1573	Sample_A2206	95.7995
Sample_A1573	Sample_A1414	95.7489
Sample_A1573	Sample_A2756	95.6619
Sample_A1573	Sample_A2746	95.6454
Sample_A1573	Sample_A2749	91.1326
Sample_A1573	Sample_A2188	91.0766
Sample_A1573	Sample_A2423	91.0201
Sample_A1573	Sample_A2390	90.7568
Sample_A1573	Sample_A1790	90.692
Sample_A1573	Sample_A2758	90.6912
Sample_A1573	Sample_A1616	90.6735
Sample_A1573	Sample_A2701	90.596
Sample_A1573	Sample_A2495	85.1758
Sample_A1573	Sample_A1499	85.1262
Sample_A1573	Sample_A2045	85.1159
Sample_A1573	Sample_A1186	82.4992
Sample_A1573	Sample_A2825	82.3428
Sample_A1573	Sample_A0958	81.8658
Sample_A1573	Sample_A2605	81.8076
Sample_A1573	Sample_A2181	81.7668
Sample_A1573	Sample_A0959	81.7363
Sample_A1573	Sample_A2564	81.7356
Sample_A1573	Sample_A1969	81.7155
Sample_A1573	Sample_A3151	81.6864
Sample_A1573	Sample_A1716	81.6821
Sample_A1573	Sample_A2767	81.6769
Sample_A1573	Sample_A1277	81.6628
Sample_A1573	Sample_A1347	81.6334
Sample_A1573	Sample_A1032	81.6317
Sample_A1573	Sample_A1574	81.6005
Sample_A1573	Sample_A1058	81.5978
Sample_A1573	Sample_A2670	81.5401
Sample_A1573	Sample_A2736	81.535
Sample_A1573	Sample_A1379	81.5271
Sample_A1573	Sample_A1974	81.5248
Sample_A1573	Sample_A0642	81.522
Sample_A1573	Sample_A1013	81.5163
Sample_A1573	Sample_A1071	81.499
Sample_A1573	Sample_A1143	81.4899
Sample_A1573	Sample_A2784	81.4854
Sample_A1573	Sample_A2700	81.4623
Sample_A1573	Sample_A2769	81.4178
Sample_A1573	Sample_A2247	81.4035
Sample_A1573	Sample_A2751	81.2559
Sample_A1573	Sample_A2375	81.1853
Sample_A1573	Sample_A1554	81.1824
Sample_A1573	Sample_A2318	81.1478
Sample_A1573	Sample_A1722	81.1294
Sample_A1573	Sample_A3286	81.1071
Sample_A1573	Sample_A2843	81.075
Sample_A1573	Sample_A1925	81.0497
Sample_A1573	Sample_A1924	81.0307
Sample_A1573	Sample_A1280	81.0195
Sample_A1573	Sample_A0592	81.0087
Sample_A1573	Sample_A3207	80.9515
Sample_A1573	Sample_A1933	80.9483
Sample_A1573	Sample_A1691	80.9388
Sample_A1573	Sample_A2636	80.914
Sample_A1573	Sample_A2833	80.8827
Sample_A1573	Sample_A1936	80.877
Sample_A1573	Sample_A1533	80.7973
Sample_A1573	Sample_A1668	80.7853
Sample_A1573	Sample_A1550	80.7791
Sample_A1573	Sample_A1136	80.7756
Sample_A1573	Sample_A1537	80.7393
Sample_A1573	Sample_A2841	80.7367
Sample_A1573	Sample_A2865	80.6889
Sample_A1573	Sample_A3113	80.6868
Sample_A1573	Sample_A3097	80.6792
Sample_A1573	Sample_A1560	80.6558
Sample_A1573	Sample_A1565	80.5843
Sample_A1574	Sample_A1574	100
Sample_A1574	Sample_A1032	99.3456
Sample_A1574	Sample_A1347	98.4339
Sample_A1574	Sample_A1379	95.6578
Sample_A1574	Sample_A1058	93.7792
Sample_A1574	Sample_A2736	93.7791
Sample_A1574	Sample_A2247	92.2569
Sample_A1574	Sample_A2769	92.1321
Sample_A1574	Sample_A1143	92.089
Sample_A1574	Sample_A2784	92.0391
Sample_A1574	Sample_A1071	92.0336
Sample_A1574	Sample_A1013	91.825
Sample_A1574	Sample_A2751	91.5922
Sample_A1574	Sample_A1969	91.4286
Sample_A1574	Sample_A2564	91.4177
Sample_A1574	Sample_A2181	91.3744
Sample_A1574	Sample_A0642	90.946
Sample_A1574	Sample_A1974	88.8397
Sample_A1574	Sample_A2700	88.7871
Sample_A1574	Sample_A1716	88.7752
Sample_A1574	Sample_A2670	88.744
Sample_A1574	Sample_A3151	88.741
Sample_A1574	Sample_A2767	88.5069
Sample_A1574	Sample_A0958	88.3597
Sample_A1574	Sample_A0959	88.273
Sample_A1574	Sample_A1277	88.2515
Sample_A1574	Sample_A2605	88.1446
Sample_A1574	Sample_A2825	82.2447
Sample_A1574	Sample_A1186	82.1021
Sample_A1574	Sample_A2495	81.7713
Sample_A1574	Sample_A2423	81.7072
Sample_A1574	Sample_A1790	81.6994
Sample_A1574	Sample_A1924	81.6815
Sample_A1574	Sample_A1554	81.6786
Sample_A1574	Sample_A1925	81.6651
Sample_A1574	Sample_A1499	81.6421
Sample_A1574	Sample_A2045	81.6181
Sample_A1574	Sample_A2375	81.5999
Sample_A1574	Sample_A1616	81.5792
Sample_A1574	Sample_A2318	81.5692
Sample_A1574	Sample_A2188	81.5625
Sample_A1574	Sample_A1722	81.5573
Sample_A1574	Sample_A2390	81.555
Sample_A1574	Sample_A2701	81.5475
Sample_A1574	Sample_A1933	81.5464
Sample_A1574	Sample_A3286	81.5424
Sample_A1574	Sample_A2236	81.5327
Sample_A1574	Sample_A3015	81.525
Sample_A1574	Sample_A2756	81.5059
Sample_A1574	Sample_A2206	81.5
Sample_A1574	Sample_A1280	81.4954
Sample_A1574	Sample_A1414	81.4918
Sample_A1574	Sample_A2758	81.4896
Sample_A1574	Sample_A1691	81.4823
Sample_A1574	Sample_A1533	81.4783
Sample_A1574	Sample_A2749	81.4746
Sample_A1574	Sample_A1550	81.4731
Sample_A1574	Sample_A2841	81.4658
Sample_A1574	Sample_A2746	81.4577
Sample_A1574	Sample_A0592	81.4551
Sample_A1574	Sample_A2636	81.4434
Sample_A1574	Sample_A3207	81.4351
Sample_A1574	Sample_A2833	81.4273
Sample_A1574	Sample_A1573	81.4235
Sample_A1574	Sample_A1537	81.4068
Sample_A1574	Sample_A1936	81.3942
Sample_A1574	Sample_A1136	81.3892
Sample_A1574	Sample_A1668	81.3802
Sample_A1574	Sample_A2843	81.3651
Sample_A1574	Sample_A3097	81.2987
Sample_A1574	Sample_A3113	81.273
Sample_A1574	Sample_A1565	81.174
Sample_A1574	Sample_A1560	81.1728
Sample_A1574	Sample_A2865	81.1634
Sample_A1616	Sample_A1616	100
Sample_A1616	Sample_A2390	98.5932
Sample_A1616	Sample_A2423	92.8485
Sample_A1616	Sample_A2749	91.8116
Sample_A1616	Sample_A2188	91.4765
Sample_A1616	Sample_A1790	91.4516
Sample_A1616	Sample_A3015	90.9014
Sample_A1616	Sample_A2236	90.9
Sample_A1616	Sample_A2746	90.8945
Sample_A1616	Sample_A2756	90.882
Sample_A1616	Sample_A2206	90.8651
Sample_A1616	Sample_A1414	90.8186
Sample_A1616	Sample_A1573	90.6916
Sample_A1616	Sample_A2701	89.9983
Sample_A1616	Sample_A2758	89.9731
Sample_A1616	Sample_A2495	85.2723
Sample_A1616	Sample_A1499	85.0941
Sample_A1616	Sample_A2045	85.0573
Sample_A1616	Sample_A1186	82.496
Sample_A1616	Sample_A2825	82.3501
Sample_A1616	Sample_A0959	81.7439
Sample_A1616	Sample_A0958	81.692
Sample_A1616	Sample_A1013	81.684
Sample_A1616	Sample_A2181	81.6657
Sample_A1616	Sample_A1969	81.6635
Sample_A1616	Sample_A2564	81.6612
Sample_A1616	Sample_A2784	81.6481
Sample_A1616	Sample_A2605	81.6425
Sample_A1616	Sample_A1277	81.6307
Sample_A1616	Sample_A2736	81.5925
Sample_A1616	Sample_A1143	81.5778
Sample_A1616	Sample_A2247	81.5712
Sample_A1616	Sample_A1574	81.5618
Sample_A1616	Sample_A1974	81.5491
Sample_A1616	Sample_A1032	81.5418
Sample_A1616	Sample_A1379	81.5417
Sample_A1616	Sample_A1058	81.5319
Sample_A1616	Sample_A1071	81.5283
Sample_A1616	Sample_A2769	81.5267
Sample_A1616	Sample_A1347	81.5243
Sample_A1616	Sample_A3151	81.5121
Sample_A1616	Sample_A1716	81.4908
Sample_A1616	Sample_A0642	81.4684
Sample_A1616	Sample_A2670	81.4596
Sample_A1616	Sample_A2767	81.4264
Sample_A1616	Sample_A2700	81.3813
Sample_A1616	Sample_A1722	81.1922
Sample_A1616	Sample_A3286	81.1301
Sample_A1616	Sample_A2751	81.1019
Sample_A1616	Sample_A2318	81.0796
Sample_A1616	Sample_A1924	81.0497
Sample_A1616	Sample_A2375	81.0421
Sample_A1616	Sample_A1554	80.9708
Sample_A1616	Sample_A1925	80.9614
Sample_A1616	Sample_A1936	80.9373
Sample_A1616	Sample_A1280	80.888
Sample_A1616	Sample_A2843	80.8832
Sample_A1616	Sample_A2833	80.8681
Sample_A1616	Sample_A3207	80.8564
Sample_A1616	Sample_A1136	80.8538
Sample_A1616	Sample_A1691	80.8499
Sample_A1616	Sample_A1933	80.8451
Sample_A1616	Sample_A0592	80.8311
Sample_A1616	Sample_A2636	80.8077
Sample_A1616	Sample_A1668	80.8013
Sample_A1616	Sample_A1537	80.7969
Sample_A1616	Sample_A3113	80.7905
Sample_A1616	Sample_A2841	80.7846
Sample_A1616	Sample_A1533	80.7654
Sample_A1616	Sample_A1550	80.7581
Sample_A1616	Sample_A3097	80.7407
Sample_A1616	Sample_A1560	80.6848
Sample_A1616	Sample_A1565	80.6719
Sample_A1616	Sample_A2865	80.6693
Sample_A1668	Sample_A1668	100
Sample_A1668	Sample_A1936	93.6053
Sample_A1668	Sample_A1537	93.5886
Sample_A1668	Sample_A1933	93.2191
Sample_A1668	Sample_A1560	92.0922
Sample_A1668	Sample_A3097	92.0712
Sample_A1668	Sample_A3113	92.0687
Sample_A1668	Sample_A1565	92.061
Sample_A1668	Sample_A2865	92.0413
Sample_A1668	Sample_A2636	90.6511
Sample_A1668	Sample_A2833	90.2677
Sample_A1668	Sample_A2843	90.1132
Sample_A1668	Sample_A2841	89.5811
Sample_A1668	Sample_A1533	89.5662
Sample_A1668	Sample_A1550	89.5605
Sample_A1668	Sample_A1554	87.3077
Sample_A1668	Sample_A2375	87.1739
Sample_A1668	Sample_A1924	87.1136
Sample_A1668	Sample_A1722	87.1089
Sample_A1668	Sample_A1925	86.9925
Sample_A1668	Sample_A3286	86.934
Sample_A1668	Sample_A2318	86.8936
Sample_A1668	Sample_A3207	86.602
Sample_A1668	Sample_A1691	86.5296
Sample_A1668	Sample_A0592	86.3087
Sample_A1668	Sample_A1280	86.2739
Sample_A1668	Sample_A1136	85.8473
Sample_A1668	Sample_A0958	81.669
Sample_A1668	Sample_A1969	81.5943
Sample_A1668	Sample_A2564	81.5842
Sample_A1668	Sample_A0959	81.5787
Sample_A1668	Sample_A2181	81.5755
Sample_A1668	Sample_A1277	81.5718
Sample_A1668	Sample_A0642	81.5435
Sample_A1668	Sample_A2605	81.4575
Sample_A1668	Sample_A2769	81.4243
Sample_A1668	Sample_A1058	81.3845
Sample_A1668	Sample_A3151	81.3769
Sample_A1668	Sample_A1071	81.3739
Sample_A1668	Sample_A2784	81.3652
Sample_A1668	Sample_A1974	81.3644
Sample_A1668	Sample_A1379	81.3629
Sample_A1668	Sample_A2736	81.3574
Sample_A1668	Sample_A1143	81.3532
Sample_A1668	Sample_A1032	81.3394
Sample_A1668	Sample_A1347	81.2934
Sample_A1668	Sample_A1574	81.2803
Sample_A1668	Sample_A1013	81.2663
Sample_A1668	Sample_A2247	81.249
Sample_A1668	Sample_A2767	81.2092
Sample_A1668	Sample_A1499	81.1897
Sample_A1668	Sample_A1716	81.1871
Sample_A1668	Sample_A2700	81.1773
Sample_A1668	Sample_A2495	81.1415
Sample_A1668	Sample_A2670	81.1327
Sample_A1668	Sample_A2045	81.0753
Sample_A1668	Sample_A1186	81.0437
Sample_A1668	Sample_A2825	81.0376
Sample_A1668	Sample_A2751	80.9936
Sample_A1668	Sample_A2423	80.9765
Sample_A1668	Sample_A2188	80.9752
Sample_A1668	Sample_A1790	80.9113
Sample_A1668	Sample_A3015	80.8842
Sample_A1668	Sample_A2746	80.8759
Sample_A1668	Sample_A2701	80.8687
Sample_A1668	Sample_A2756	80.8581
Sample_A1668	Sample_A1573	80.8512
Sample_A1668	Sample_A2236	80.8426
Sample_A1668	Sample_A2758	80.8424
Sample_A1668	Sample_A1616	80.8295
Sample_A1668	Sample_A2749	80.8288
Sample_A1668	Sample_A1414	80.8194
Sample_A1668	Sample_A2390	80.7783
Sample_A1668	Sample_A2206	80.7398
[truncated: 3,478 more rows]
