# Supplementary material for: Unexpected genomic, biosynthetic and species diversity of Streptomyces bacteria from bats in Arizona and New Mexico, USA
Source: BMC Genomics. 2021 Apr 7;22:247. doi: 10.1186/s12864-021-07546-w (PMC8028829; doi:10.1186/s12864-021-07546-w)
Supplement: Supplementary file 4 — Additional file 4: Table S3. Pan-genome analysis of the 73 Streptomyces genomes estimated using Roary. [file 12864_2021_7546_MOESM4_ESM.xlsx]

## Sheet: gene_presence_absence
Supplementary Table S3. Pan-genome analysis of the 73 genomes estimated using Roary
Gene	Non-unique Gene name	Annotation	No. isolates	No. sequences	Avg sequences per isolate	Genome Fragment	Order within Fragment	Accessory Fragment	Accessory Order with Fragment	QC	Min group size nuc	Max group size nuc	Avg group size nuc	Sample_A0592	Sample_A0642	Sample_A0958	Sample_A0959	Sample_A1013	Sample_A1032	Sample_A1058	Sample_A1071	Sample_A1136	Sample_A1143	Sample_A1186	Sample_A1277	Sample_A1280	Sample_A1347	Sample_A1379	Sample_A1414	Sample_A1499	Sample_A1533	Sample_A1537	Sample_A1550	Sample_A1554	Sample_A1560	Sample_A1565	Sample_A1573	Sample_A1574	Sample_A1616	Sample_A1668	Sample_A1691	Sample_A1716	Sample_A1722	Sample_A1790	Sample_A1924	Sample_A1925	Sample_A1933	Sample_A1936	Sample_A1969
lgt		Prolipoprotein diacylglyceryl transferase	73	73	1	1280	81921				938	1124	997	JPAADEBK_03720	PBMHJKMJ_04610	MPDOBOAE_05061	OMFHLGEP_05283	PLONMBHP_07721	OIADIKGA_02872	CCACIENP_02626	LPGLNFCI_04619	NJCBGPGD_05455	PEMEHJDI_02305	FGNICHMD_04784	AENCCDBK_03190	KJGKBNHM_07026	EAAKKAHC_07568	AEDBFOLO_06711	AJKOJGHF_07204	IIHBEHFD_01903	KNFFLHBK_04023	JNLJKEAN_08251	DKLMNBCA_00467	MAIJIKNG_04310	PBCNADBC_06267	ACNHKNIK_06048	NHDALELB_00175	FBGCDJGC_08172	IFKFFCLE_03226	GCMNHKAO_06761	OMDGDNLI_02190	AEKFGIGJ_04145	PNAIHCIB_04578	BDBDIBHM_05557	IFHJLEIO_07655	BDGMODPG_04192	FDHAPOLO_07850	JOBMDCEJ_04209	HOCGCCAP_06316
rplQ		50S ribosomal protein L17	73	73	1	1280	98441				461	524	484	JPAADEBK_03812	PBMHJKMJ_04797	MPDOBOAE_02370	OMFHLGEP_01485	PLONMBHP_01732	OIADIKGA_06760	CCACIENP_00820	LPGLNFCI_07537	NJCBGPGD_00401	PEMEHJDI_01813	FGNICHMD_00470	AENCCDBK_01936	KJGKBNHM_01647	EAAKKAHC_04036	AEDBFOLO_06354	AJKOJGHF_03037	IIHBEHFD_00831	KNFFLHBK_00077	JNLJKEAN_00904	DKLMNBCA_00231	MAIJIKNG_02754	PBCNADBC_04846	ACNHKNIK_00229	NHDALELB_07535	FBGCDJGC_07833	IFKFFCLE_02882	GCMNHKAO_01745	OMDGDNLI_04426	AEKFGIGJ_00187	PNAIHCIB_02788	BDBDIBHM_00219	IFHJLEIO_06883	BDGMODPG_02899	FDHAPOLO_04361	JOBMDCEJ_04519	HOCGCCAP_02879
betB_2		Betaine aldehyde dehydrogenase	73	73	1	1280	107826				425	1508	1460	JPAADEBK_04535	PBMHJKMJ_07122	MPDOBOAE_01078	OMFHLGEP_03172	PLONMBHP_00880	OIADIKGA_05682	CCACIENP_06837	LPGLNFCI_00717	NJCBGPGD_00256	PEMEHJDI_03045	FGNICHMD_02995	AENCCDBK_00508	KJGKBNHM_05317	EAAKKAHC_07318	AEDBFOLO_01318	AJKOJGHF_01845	IIHBEHFD_04409	KNFFLHBK_06648	JNLJKEAN_03919	DKLMNBCA_07279	MAIJIKNG_05275	PBCNADBC_04700	ACNHKNIK_04762	NHDALELB_03350	FBGCDJGC_07893	IFKFFCLE_04045	GCMNHKAO_01500	OMDGDNLI_02332	AEKFGIGJ_05707	PNAIHCIB_02348	BDBDIBHM_04570	IFHJLEIO_04790	BDGMODPG_04482	FDHAPOLO_01715	JOBMDCEJ_06103	HOCGCCAP_02177
group_1010		hypothetical protein	73	73	1	1280	60294				554	758	618	JPAADEBK_04864	PBMHJKMJ_05692	MPDOBOAE_05844	OMFHLGEP_06265	PLONMBHP_01923	OIADIKGA_03215	CCACIENP_06400	LPGLNFCI_02425	NJCBGPGD_06612	PEMEHJDI_03863	FGNICHMD_01280	AENCCDBK_05981	KJGKBNHM_06137	EAAKKAHC_04250	AEDBFOLO_03836	AJKOJGHF_03225	IIHBEHFD_00429	KNFFLHBK_06135	JNLJKEAN_06191	DKLMNBCA_01494	MAIJIKNG_02381	PBCNADBC_07370	ACNHKNIK_06010	NHDALELB_08407	FBGCDJGC_00676	IFKFFCLE_04951	GCMNHKAO_03253	OMDGDNLI_05835	AEKFGIGJ_00525	PNAIHCIB_03756	BDBDIBHM_00629	IFHJLEIO_05279	BDGMODPG_05958	FDHAPOLO_06400	JOBMDCEJ_04801	HOCGCCAP_04081
group_1013		putative endopeptidase	73	73	1	1280	39356				1046	1133	1065	JPAADEBK_04975	PBMHJKMJ_05919	MPDOBOAE_05706	OMFHLGEP_00757	PLONMBHP_04672	OIADIKGA_00783	CCACIENP_06204	LPGLNFCI_05556	NJCBGPGD_00059	PEMEHJDI_01197	FGNICHMD_03879	AENCCDBK_02855	KJGKBNHM_04645	EAAKKAHC_00780	AEDBFOLO_02909	AJKOJGHF_01627	IIHBEHFD_04224	KNFFLHBK_01151	JNLJKEAN_01330	DKLMNBCA_01456	MAIJIKNG_03121	PBCNADBC_00760	ACNHKNIK_02159	NHDALELB_06696	FBGCDJGC_03023	IFKFFCLE_03062	GCMNHKAO_03495	OMDGDNLI_02528	AEKFGIGJ_04295	PNAIHCIB_02532	BDBDIBHM_07288	IFHJLEIO_05032	BDGMODPG_04047	FDHAPOLO_05152	JOBMDCEJ_07457	HOCGCCAP_05686
ino1		Inositol-3-phosphate synthase	73	73	1	1280	15966				1082	1190	1084	JPAADEBK_01020	PBMHJKMJ_03945	MPDOBOAE_01445	OMFHLGEP_01745	PLONMBHP_08082	OIADIKGA_01743	CCACIENP_03971	LPGLNFCI_01896	NJCBGPGD_00876	PEMEHJDI_03441	FGNICHMD_02342	AENCCDBK_05384	KJGKBNHM_01067	EAAKKAHC_02657	AEDBFOLO_04597	AJKOJGHF_01138	IIHBEHFD_02665	KNFFLHBK_00699	JNLJKEAN_01425	DKLMNBCA_02686	MAIJIKNG_03567	PBCNADBC_01624	ACNHKNIK_04153	NHDALELB_08028	FBGCDJGC_00230	IFKFFCLE_04447	GCMNHKAO_04619	OMDGDNLI_03695	AEKFGIGJ_01321	PNAIHCIB_03459	BDBDIBHM_04857	IFHJLEIO_01819	BDGMODPG_02054	FDHAPOLO_04600	JOBMDCEJ_00144	HOCGCCAP_05940
group_10188		hypothetical protein	73	73	1	1280	15905				509	545	513	JPAADEBK_01034	PBMHJKMJ_03931	MPDOBOAE_01431	OMFHLGEP_01760	PLONMBHP_08011	OIADIKGA_01757	CCACIENP_05355	LPGLNFCI_01910	NJCBGPGD_00890	PEMEHJDI_03455	FGNICHMD_02357	AENCCDBK_02333	KJGKBNHM_01081	EAAKKAHC_02671	AEDBFOLO_04391	AJKOJGHF_01153	IIHBEHFD_02680	KNFFLHBK_00685	JNLJKEAN_01439	DKLMNBCA_02672	MAIJIKNG_03553	PBCNADBC_01610	ACNHKNIK_04139	NHDALELB_01361	FBGCDJGC_00216	IFKFFCLE_04432	GCMNHKAO_04605	OMDGDNLI_03681	AEKFGIGJ_01335	PNAIHCIB_03445	BDBDIBHM_04872	IFHJLEIO_01805	BDGMODPG_02068	FDHAPOLO_04586	JOBMDCEJ_00158	HOCGCCAP_05954
recR		Recombination protein RecR	73	73	1	1280	44706				587	599	598	JPAADEBK_01795	PBMHJKMJ_03258	MPDOBOAE_03955	OMFHLGEP_00957	PLONMBHP_07474	OIADIKGA_06023	CCACIENP_05585	LPGLNFCI_06803	NJCBGPGD_07082	PEMEHJDI_05678	FGNICHMD_06806	AENCCDBK_00129	KJGKBNHM_01545	EAAKKAHC_03346	AEDBFOLO_04692	AJKOJGHF_01345	IIHBEHFD_02852	KNFFLHBK_02047	JNLJKEAN_03818	DKLMNBCA_04320	MAIJIKNG_03222	PBCNADBC_06041	ACNHKNIK_01713	NHDALELB_01173	FBGCDJGC_05148	IFKFFCLE_05990	GCMNHKAO_02541	OMDGDNLI_05054	AEKFGIGJ_02194	PNAIHCIB_05946	BDBDIBHM_07606	IFHJLEIO_03932	BDGMODPG_06929	FDHAPOLO_05702	JOBMDCEJ_00486	HOCGCCAP_03170
group_10205		hypothetical protein	73	73	1	1280	115722			Hypothetical protein with no hits to refseq/uniprot/clusters/cdd/tigrfams/pfam overlapping another protein with hits	233	233	233	JPAADEBK_02160	PBMHJKMJ_01144	MPDOBOAE_05352	OMFHLGEP_01236	PLONMBHP_04748	OIADIKGA_02569	CCACIENP_02104	LPGLNFCI_01633	NJCBGPGD_05775	PEMEHJDI_04974	FGNICHMD_01320	AENCCDBK_01435	KJGKBNHM_04858	EAAKKAHC_05971	AEDBFOLO_04254	AJKOJGHF_04787	IIHBEHFD_02424	KNFFLHBK_00927	JNLJKEAN_07186	DKLMNBCA_01134	MAIJIKNG_04713	PBCNADBC_01865	ACNHKNIK_00713	NHDALELB_06512	FBGCDJGC_07418	IFKFFCLE_00957	GCMNHKAO_07277	OMDGDNLI_03129	AEKFGIGJ_05205	PNAIHCIB_01925	BDBDIBHM_02076	IFHJLEIO_05093	BDGMODPG_06523	FDHAPOLO_07336	JOBMDCEJ_05321	HOCGCCAP_01147
gap2_2		Glyceraldehyde-3-phosphate dehydrogenase 2	73	73	1	1280	51330				1004	1010	1007	JPAADEBK_02898	PBMHJKMJ_05233	MPDOBOAE_03106	OMFHLGEP_04547	PLONMBHP_06600	OIADIKGA_02780	CCACIENP_02728	LPGLNFCI_04520	NJCBGPGD_06142	PEMEHJDI_02415	FGNICHMD_04704	AENCCDBK_03440	KJGKBNHM_04330	EAAKKAHC_05183	AEDBFOLO_02608	AJKOJGHF_07382	IIHBEHFD_01794	KNFFLHBK_04832	JNLJKEAN_06034	DKLMNBCA_00325	MAIJIKNG_04196	PBCNADBC_03219	ACNHKNIK_03486	NHDALELB_06593	FBGCDJGC_06543	IFKFFCLE_08269	GCMNHKAO_05128	OMDGDNLI_02307	AEKFGIGJ_04057	PNAIHCIB_04474	BDBDIBHM_05426	IFHJLEIO_04317	BDGMODPG_01820	FDHAPOLO_03256	JOBMDCEJ_03356	HOCGCCAP_05365
glnB		Nitrogen regulatory protein P-II	73	73	1	1280	31339				338	338	338	JPAADEBK_03023	PBMHJKMJ_06951	MPDOBOAE_02748	OMFHLGEP_05437	PLONMBHP_03299	OIADIKGA_01146	CCACIENP_05985	LPGLNFCI_05165	NJCBGPGD_02355	PEMEHJDI_05950	FGNICHMD_00812	AENCCDBK_05890	KJGKBNHM_06748	EAAKKAHC_03499	AEDBFOLO_01006	AJKOJGHF_06819	IIHBEHFD_05082	KNFFLHBK_01413	JNLJKEAN_02146	DKLMNBCA_00889	MAIJIKNG_01953	PBCNADBC_01352	ACNHKNIK_02484	NHDALELB_00637	FBGCDJGC_02889	IFKFFCLE_08435	GCMNHKAO_04258	OMDGDNLI_04275	AEKFGIGJ_03672	PNAIHCIB_05061	BDBDIBHM_04296	IFHJLEIO_01294	BDGMODPG_01252	FDHAPOLO_02206	JOBMDCEJ_03938	HOCGCCAP_04783
ideR		Iron-dependent repressor IdeR	73	73	1	1280	69618				692	692	692	JPAADEBK_03163	PBMHJKMJ_05755	MPDOBOAE_01946	OMFHLGEP_00108	PLONMBHP_01462	OIADIKGA_00578	CCACIENP_07175	LPGLNFCI_05985	NJCBGPGD_00191	PEMEHJDI_01512	FGNICHMD_02924	AENCCDBK_01899	KJGKBNHM_02279	EAAKKAHC_00594	AEDBFOLO_04098	AJKOJGHF_01781	IIHBEHFD_04351	KNFFLHBK_03422	JNLJKEAN_01152	DKLMNBCA_01307	MAIJIKNG_02973	PBCNADBC_00604	ACNHKNIK_03756	NHDALELB_01966	FBGCDJGC_01159	IFKFFCLE_02923	GCMNHKAO_03651	OMDGDNLI_02403	AEKFGIGJ_00412	PNAIHCIB_02421	BDBDIBHM_04516	IFHJLEIO_05829	BDGMODPG_07011	FDHAPOLO_07955	JOBMDCEJ_07124	HOCGCCAP_02615
group_10246		hypothetical protein	73	73	1	1280	3016				239	314	249	JPAADEBK_03613	PBMHJKMJ_04498	MPDOBOAE_03516	OMFHLGEP_02470	PLONMBHP_06731	OIADIKGA_05460	CCACIENP_07379	LPGLNFCI_04732	NJCBGPGD_05303	PEMEHJDI_02192	FGNICHMD_06593	AENCCDBK_04667	KJGKBNHM_03180	EAAKKAHC_06842	AEDBFOLO_03557	AJKOJGHF_06414	IIHBEHFD_02008	KNFFLHBK_03820	JNLJKEAN_04763	DKLMNBCA_02975	MAIJIKNG_04427	PBCNADBC_05307	ACNHKNIK_04683	NHDALELB_00062	FBGCDJGC_05910	IFKFFCLE_03338	GCMNHKAO_01977	OMDGDNLI_02082	AEKFGIGJ_02501	PNAIHCIB_04918	BDBDIBHM_01641	IFHJLEIO_02323	BDGMODPG_03105	FDHAPOLO_04898	JOBMDCEJ_04308	HOCGCCAP_06061
glkA_2		Glucokinase	73	73	1	1280	2987				941	953	941	JPAADEBK_03625	PBMHJKMJ_04510	MPDOBOAE_03528	OMFHLGEP_02458	PLONMBHP_06743	OIADIKGA_05472	CCACIENP_07391	LPGLNFCI_04720	NJCBGPGD_05291	PEMEHJDI_02204	FGNICHMD_06581	AENCCDBK_04835	KJGKBNHM_03192	EAAKKAHC_06798	AEDBFOLO_03569	AJKOJGHF_06426	IIHBEHFD_01996	KNFFLHBK_04279	JNLJKEAN_04775	DKLMNBCA_00574	MAIJIKNG_04415	PBCNADBC_05295	ACNHKNIK_04671	NHDALELB_00074	FBGCDJGC_05922	IFKFFCLE_03326	GCMNHKAO_01965	OMDGDNLI_02094	AEKFGIGJ_02513	PNAIHCIB_04932	BDBDIBHM_01629	IFHJLEIO_02335	BDGMODPG_03117	FDHAPOLO_04265	JOBMDCEJ_04296	HOCGCCAP_06049
bfr		Bacterioferritin	73	73	1	1280	2960				476	479	478	JPAADEBK_03638	PBMHJKMJ_04523	MPDOBOAE_03540	OMFHLGEP_02446	PLONMBHP_06756	OIADIKGA_05485	CCACIENP_02540	LPGLNFCI_04707	NJCBGPGD_05278	PEMEHJDI_02217	FGNICHMD_06571	AENCCDBK_04847	KJGKBNHM_03204	EAAKKAHC_06785	AEDBFOLO_03582	AJKOJGHF_06440	IIHBEHFD_01982	KNFFLHBK_04292	JNLJKEAN_04789	DKLMNBCA_00561	MAIJIKNG_04403	PBCNADBC_05282	ACNHKNIK_04658	NHDALELB_00088	FBGCDJGC_05935	IFKFFCLE_03312	GCMNHKAO_01953	OMDGDNLI_02106	AEKFGIGJ_02526	PNAIHCIB_04944	BDBDIBHM_01615	IFHJLEIO_02347	BDGMODPG_03129	FDHAPOLO_04278	JOBMDCEJ_04284	HOCGCCAP_06036
trpC		Indole-3-glycerol phosphate synthase	73	73	1	1280	81912				809	809	809	JPAADEBK_03716	PBMHJKMJ_04605	MPDOBOAE_05057	OMFHLGEP_05287	PLONMBHP_07717	OIADIKGA_02877	CCACIENP_02622	LPGLNFCI_04623	NJCBGPGD_05460	PEMEHJDI_02301	FGNICHMD_04789	AENCCDBK_03194	KJGKBNHM_06178	EAAKKAHC_07551	AEDBFOLO_06707	AJKOJGHF_07208	IIHBEHFD_01907	KNFFLHBK_05902	JNLJKEAN_03736	DKLMNBCA_00472	MAIJIKNG_04314	PBCNADBC_06271	ACNHKNIK_06052	NHDALELB_00171	FBGCDJGC_08112	IFKFFCLE_03230	GCMNHKAO_06765	OMDGDNLI_02186	AEKFGIGJ_04149	PNAIHCIB_04583	BDBDIBHM_05562	IFHJLEIO_04787	BDGMODPG_04197	FDHAPOLO_07975	JOBMDCEJ_04205	HOCGCCAP_06965
group_10257		hypothetical protein	73	73	1	1280	97182				488	533	488	JPAADEBK_03738	PBMHJKMJ_04877	MPDOBOAE_02301	OMFHLGEP_01419	PLONMBHP_01638	OIADIKGA_05327	CCACIENP_00733	LPGLNFCI_06134	NJCBGPGD_00333	PEMEHJDI_01698	FGNICHMD_00545	AENCCDBK_02002	KJGKBNHM_01720	EAAKKAHC_04123	AEDBFOLO_06142	AJKOJGHF_02954	IIHBEHFD_00901	KNFFLHBK_00142	JNLJKEAN_00834	DKLMNBCA_00166	MAIJIKNG_02835	PBCNADBC_08326	ACNHKNIK_06467	NHDALELB_06424	FBGCDJGC_06298	IFKFFCLE_03683	GCMNHKAO_01665	OMDGDNLI_04498	AEKFGIGJ_00263	PNAIHCIB_02853	BDBDIBHM_00124	IFHJLEIO_02234	BDGMODPG_03859	FDHAPOLO_05577	JOBMDCEJ_04448	HOCGCCAP_02795
rplD		50S ribosomal protein L4	73	73	1	1280	98410				650	662	651	JPAADEBK_03785	PBMHJKMJ_04824	MPDOBOAE_02343	OMFHLGEP_01458	PLONMBHP_01705	OIADIKGA_06787	CCACIENP_00793	LPGLNFCI_07564	NJCBGPGD_00374	PEMEHJDI_01786	FGNICHMD_00497	AENCCDBK_01963	KJGKBNHM_01674	EAAKKAHC_04063	AEDBFOLO_06381	AJKOJGHF_03010	IIHBEHFD_00858	KNFFLHBK_00104	JNLJKEAN_00877	DKLMNBCA_00204	MAIJIKNG_02781	PBCNADBC_04819	ACNHKNIK_00256	NHDALELB_06464	FBGCDJGC_07860	IFKFFCLE_03646	GCMNHKAO_01718	OMDGDNLI_04453	AEKFGIGJ_00214	PNAIHCIB_02815	BDBDIBHM_00192	IFHJLEIO_02277	BDGMODPG_03902	FDHAPOLO_04388	JOBMDCEJ_04492	HOCGCCAP_02852
rplM		50S ribosomal protein L13	73	73	1	1280	98447				443	443	443	JPAADEBK_03816	PBMHJKMJ_04791	MPDOBOAE_02374	OMFHLGEP_01489	PLONMBHP_01737	OIADIKGA_06755	CCACIENP_00825	LPGLNFCI_07532	NJCBGPGD_00405	PEMEHJDI_01818	FGNICHMD_00467	AENCCDBK_01932	KJGKBNHM_01643	EAAKKAHC_04031	AEDBFOLO_06349	AJKOJGHF_03041	IIHBEHFD_00827	KNFFLHBK_00073	JNLJKEAN_00908	DKLMNBCA_00235	MAIJIKNG_02750	PBCNADBC_04850	ACNHKNIK_00225	NHDALELB_07531	FBGCDJGC_07827	IFKFFCLE_02878	GCMNHKAO_01749	OMDGDNLI_04422	AEKFGIGJ_00182	PNAIHCIB_02784	BDBDIBHM_00223	IFHJLEIO_06887	BDGMODPG_02903	FDHAPOLO_04357	JOBMDCEJ_04523	HOCGCCAP_02884
mprA_1		Response regulator MprA	73	73	1	1280	107025				404	596	467	JPAADEBK_05879	PBMHJKMJ_05046	MPDOBOAE_02383	OMFHLGEP_01971	PLONMBHP_02130	OIADIKGA_03418	CCACIENP_03512	LPGLNFCI_02206	NJCBGPGD_03392	PEMEHJDI_04077	FGNICHMD_01054	AENCCDBK_05044	KJGKBNHM_04240	EAAKKAHC_01514	AEDBFOLO_03744	AJKOJGHF_03404	IIHBEHFD_00094	KNFFLHBK_00537	JNLJKEAN_00712	DKLMNBCA_01863	MAIJIKNG_02194	PBCNADBC_00140	ACNHKNIK_00577	NHDALELB_00855	FBGCDJGC_04010	IFKFFCLE_05367	GCMNHKAO_03924	OMDGDNLI_07457	AEKFGIGJ_00786	PNAIHCIB_04701	BDBDIBHM_00809	IFHJLEIO_03459	BDGMODPG_00622	FDHAPOLO_00669	JOBMDCEJ_05090	HOCGCCAP_06430
mqnE		Aminodeoxyfutalosine synthase	73	73	1	1280	107565				1163	1181	1165	JPAADEBK_05393	PBMHJKMJ_07031	MPDOBOAE_01098	OMFHLGEP_03156	PLONMBHP_00865	OIADIKGA_05666	CCACIENP_06821	LPGLNFCI_00702	NJCBGPGD_05334	PEMEHJDI_03058	FGNICHMD_00734	AENCCDBK_00492	KJGKBNHM_05457	EAAKKAHC_04339	AEDBFOLO_01303	AJKOJGHF_02792	IIHBEHFD_06734	KNFFLHBK_00248	JNLJKEAN_02352	DKLMNBCA_00061	MAIJIKNG_05239	PBCNADBC_05143	ACNHKNIK_04602	NHDALELB_07629	FBGCDJGC_04770	IFKFFCLE_03808	GCMNHKAO_04945	OMDGDNLI_04186	AEKFGIGJ_05692	PNAIHCIB_02939	BDBDIBHM_07960	IFHJLEIO_01412	BDGMODPG_02726	FDHAPOLO_01216	JOBMDCEJ_02769	HOCGCCAP_02163
glpX		Fructose-1,6-bisphosphatase class 2	73	73	1	1280	61891				1031	1034	1031	JPAADEBK_07077	PBMHJKMJ_02282	MPDOBOAE_04269	OMFHLGEP_03383	PLONMBHP_01802	OIADIKGA_06577	CCACIENP_06560	LPGLNFCI_02543	NJCBGPGD_03135	PEMEHJDI_03718	FGNICHMD_00064	AENCCDBK_03991	KJGKBNHM_04484	EAAKKAHC_04782	AEDBFOLO_06239	AJKOJGHF_04156	IIHBEHFD_00550	KNFFLHBK_02869	JNLJKEAN_03135	DKLMNBCA_01568	MAIJIKNG_02462	PBCNADBC_05728	ACNHKNIK_03308	NHDALELB_06055	FBGCDJGC_08131	IFKFFCLE_04843	GCMNHKAO_03354	OMDGDNLI_06499	AEKFGIGJ_03409	PNAIHCIB_03677	BDBDIBHM_00516	IFHJLEIO_02635	BDGMODPG_04666	FDHAPOLO_01299	JOBMDCEJ_05407	HOCGCCAP_06777
group_104		hypothetical protein	73	73	1	1280	61772				692	767	718	JPAADEBK_07310	PBMHJKMJ_02263	MPDOBOAE_04249	OMFHLGEP_03406	PLONMBHP_01783	OIADIKGA_06558	CCACIENP_06539	LPGLNFCI_02562	NJCBGPGD_03119	PEMEHJDI_03699	FGNICHMD_00085	AENCCDBK_06415	KJGKBNHM_06609	EAAKKAHC_04763	AEDBFOLO_06220	AJKOJGHF_04176	IIHBEHFD_00566	KNFFLHBK_02849	JNLJKEAN_04040	DKLMNBCA_01588	MAIJIKNG_02484	PBCNADBC_05704	ACNHKNIK_03332	NHDALELB_06038	FBGCDJGC_07979	IFKFFCLE_04826	GCMNHKAO_03381	OMDGDNLI_05935	AEKFGIGJ_03431	PNAIHCIB_03653	BDBDIBHM_00499	IFHJLEIO_02612	BDGMODPG_04689	FDHAPOLO_04160	JOBMDCEJ_02513	HOCGCCAP_06796
group_1042		hypothetical protein	73	73	1	1280	26612				665	926	792	JPAADEBK_07401	PBMHJKMJ_04631	MPDOBOAE_05579	OMFHLGEP_05642	PLONMBHP_04019	OIADIKGA_04097	CCACIENP_07241	LPGLNFCI_04234	NJCBGPGD_06686	PEMEHJDI_05153	FGNICHMD_06257	AENCCDBK_05565	KJGKBNHM_06888	EAAKKAHC_06884	AEDBFOLO_06774	AJKOJGHF_09097	IIHBEHFD_03478	KNFFLHBK_04127	JNLJKEAN_04477	DKLMNBCA_04693	MAIJIKNG_06469	PBCNADBC_07275	ACNHKNIK_08056	NHDALELB_07157	FBGCDJGC_07196	IFKFFCLE_08873	GCMNHKAO_07057	OMDGDNLI_03183	AEKFGIGJ_01303	PNAIHCIB_06179	BDBDIBHM_05627	IFHJLEIO_07719	BDGMODPG_07871	FDHAPOLO_07392	JOBMDCEJ_07312	HOCGCCAP_05569
cdoA		Cysteine dioxygenase	73	73	1	1280	90741				491	599	525	JPAADEBK_07827	PBMHJKMJ_06864	MPDOBOAE_02851	OMFHLGEP_01039	PLONMBHP_01271	OIADIKGA_06958	CCACIENP_07224	LPGLNFCI_01128	NJCBGPGD_06877	PEMEHJDI_02624	FGNICHMD_07459	AENCCDBK_02349	KJGKBNHM_03321	EAAKKAHC_06328	AEDBFOLO_02988	AJKOJGHF_06251	IIHBEHFD_06086	KNFFLHBK_06907	JNLJKEAN_02801	DKLMNBCA_06758	MAIJIKNG_06779	PBCNADBC_03154	ACNHKNIK_02984	NHDALELB_04416	FBGCDJGC_07165	IFKFFCLE_07104	GCMNHKAO_06004	OMDGDNLI_05079	AEKFGIGJ_02827	PNAIHCIB_02128	BDBDIBHM_06933	IFHJLEIO_01161	BDGMODPG_04820	FDHAPOLO_01857	JOBMDCEJ_04367	HOCGCCAP_02496
fbiB_2		Coenzyme F420:L-glutamate ligase	73	73	1	1280	90767				1295	1361	1318	JPAADEBK_07829	PBMHJKMJ_06862	MPDOBOAE_02853	OMFHLGEP_01041	PLONMBHP_01269	OIADIKGA_06956	CCACIENP_07222	LPGLNFCI_01126	NJCBGPGD_06875	PEMEHJDI_02626	FGNICHMD_07457	AENCCDBK_02351	KJGKBNHM_03323	EAAKKAHC_06326	AEDBFOLO_02990	AJKOJGHF_06253	IIHBEHFD_06084	KNFFLHBK_06909	JNLJKEAN_02799	DKLMNBCA_06760	MAIJIKNG_06777	PBCNADBC_03152	ACNHKNIK_02986	NHDALELB_04414	FBGCDJGC_07167	IFKFFCLE_07106	GCMNHKAO_06006	OMDGDNLI_05081	AEKFGIGJ_02825	PNAIHCIB_02130	BDBDIBHM_06931	IFHJLEIO_01163	BDGMODPG_04822	FDHAPOLO_01859	JOBMDCEJ_04369	HOCGCCAP_02494
dnaB		Replicative DNA helicase	73	73	1	1280	15982				1472	1499	1478	JPAADEBK_01008	PBMHJKMJ_03957	MPDOBOAE_01457	OMFHLGEP_01733	PLONMBHP_07009	OIADIKGA_01731	CCACIENP_03983	LPGLNFCI_01884	NJCBGPGD_00864	PEMEHJDI_03429	FGNICHMD_02330	AENCCDBK_05396	KJGKBNHM_01055	EAAKKAHC_02645	AEDBFOLO_04585	AJKOJGHF_01125	IIHBEHFD_02653	KNFFLHBK_00711	JNLJKEAN_01413	DKLMNBCA_02698	MAIJIKNG_03579	PBCNADBC_04321	ACNHKNIK_04480	NHDALELB_08015	FBGCDJGC_00242	IFKFFCLE_05755	GCMNHKAO_04631	OMDGDNLI_03707	AEKFGIGJ_01309	PNAIHCIB_03471	BDBDIBHM_04843	IFHJLEIO_01831	BDGMODPG_02042	FDHAPOLO_02024	JOBMDCEJ_00132	HOCGCCAP_05928
sigF_5		RNA polymerase sigma factor SigF	73	73	1	1280	45640				677	1127	918	JPAADEBK_00909	PBMHJKMJ_04058	MPDOBOAE_04810	OMFHLGEP_04418	PLONMBHP_07963	OIADIKGA_01626	CCACIENP_04137	LPGLNFCI_01773	NJCBGPGD_06790	PEMEHJDI_03324	FGNICHMD_02207	AENCCDBK_03718	KJGKBNHM_06394	EAAKKAHC_07115	AEDBFOLO_03137	AJKOJGHF_07773	IIHBEHFD_02555	KNFFLHBK_04879	JNLJKEAN_06323	DKLMNBCA_06201	MAIJIKNG_03680	PBCNADBC_05072	ACNHKNIK_03911	NHDALELB_05381	FBGCDJGC_07944	IFKFFCLE_05644	GCMNHKAO_07213	OMDGDNLI_03802	AEKFGIGJ_07356	PNAIHCIB_03565	BDBDIBHM_04742	IFHJLEIO_05621	BDGMODPG_05545	FDHAPOLO_05104	JOBMDCEJ_00032	HOCGCCAP_05806
group_1098		hypothetical protein	73	73	1	1280	14396				1220	1442	1351	JPAADEBK_00992	PBMHJKMJ_03974	MPDOBOAE_01474	OMFHLGEP_01719	PLONMBHP_07028	OIADIKGA_01715	CCACIENP_03999	LPGLNFCI_01865	NJCBGPGD_00849	PEMEHJDI_03410	FGNICHMD_02311	AENCCDBK_05410	KJGKBNHM_01040	EAAKKAHC_02629	AEDBFOLO_04568	AJKOJGHF_01104	IIHBEHFD_02636	KNFFLHBK_00726	JNLJKEAN_01398	DKLMNBCA_02713	MAIJIKNG_03595	PBCNADBC_04307	ACNHKNIK_04494	NHDALELB_07994	FBGCDJGC_00258	IFKFFCLE_05732	GCMNHKAO_04646	OMDGDNLI_03723	AEKFGIGJ_06001	PNAIHCIB_03486	BDBDIBHM_04822	IFHJLEIO_01847	BDGMODPG_02026	FDHAPOLO_02039	JOBMDCEJ_00118	HOCGCCAP_05900
femX_1		Lipid II:glycine glycyltransferase	73	73	1	1280	15975				1118	1121	1118	JPAADEBK_01015	PBMHJKMJ_03950	MPDOBOAE_01450	OMFHLGEP_01740	PLONMBHP_07002	OIADIKGA_01738	CCACIENP_03976	LPGLNFCI_01891	NJCBGPGD_00871	PEMEHJDI_03436	FGNICHMD_02337	AENCCDBK_05389	KJGKBNHM_01062	EAAKKAHC_02652	AEDBFOLO_04592	AJKOJGHF_01132	IIHBEHFD_02660	KNFFLHBK_00704	JNLJKEAN_01420	DKLMNBCA_02691	MAIJIKNG_03572	PBCNADBC_01629	ACNHKNIK_04158	NHDALELB_08022	FBGCDJGC_00235	IFKFFCLE_04452	GCMNHKAO_04624	OMDGDNLI_03700	AEKFGIGJ_01316	PNAIHCIB_03464	BDBDIBHM_04851	IFHJLEIO_01824	BDGMODPG_02049	FDHAPOLO_02017	JOBMDCEJ_00139	HOCGCCAP_05935
pbpG		Penicillin-binding protein 2D	73	73	1	1280	77330				2018	2327	2261	JPAADEBK_01863	PBMHJKMJ_03226	MPDOBOAE_04085	OMFHLGEP_00943	PLONMBHP_07944	OIADIKGA_06046	CCACIENP_05646	LPGLNFCI_06865	NJCBGPGD_05684	PEMEHJDI_05715	FGNICHMD_07517	AENCCDBK_00147	KJGKBNHM_01561	EAAKKAHC_07455	AEDBFOLO_03357	AJKOJGHF_01390	IIHBEHFD_02899	KNFFLHBK_06801	JNLJKEAN_07821	DKLMNBCA_07199	MAIJIKNG_03200	PBCNADBC_02327	ACNHKNIK_01658	NHDALELB_07037	FBGCDJGC_05172	IFKFFCLE_05968	GCMNHKAO_02508	OMDGDNLI_05545	AEKFGIGJ_02159	PNAIHCIB_05920	BDBDIBHM_06163	IFHJLEIO_02055	BDGMODPG_00202	FDHAPOLO_01471	JOBMDCEJ_00519	HOCGCCAP_03194
lepA		Elongation factor 4	73	73	1	1280	115808				1865	1901	1870	JPAADEBK_02172	PBMHJKMJ_01158	MPDOBOAE_05337	OMFHLGEP_01249	PLONMBHP_02208	OIADIKGA_02556	CCACIENP_02119	LPGLNFCI_01619	NJCBGPGD_05786	PEMEHJDI_04960	FGNICHMD_05011	AENCCDBK_01448	KJGKBNHM_04847	EAAKKAHC_05958	AEDBFOLO_04239	AJKOJGHF_04772	IIHBEHFD_02409	KNFFLHBK_00939	JNLJKEAN_03061	DKLMNBCA_01146	MAIJIKNG_04725	PBCNADBC_01876	ACNHKNIK_00724	NHDALELB_06526	FBGCDJGC_05081	IFKFFCLE_00942	GCMNHKAO_04532	OMDGDNLI_03118	AEKFGIGJ_05218	PNAIHCIB_01936	BDBDIBHM_02061	IFHJLEIO_06823	BDGMODPG_05009	FDHAPOLO_05891	JOBMDCEJ_05306	HOCGCCAP_01160
hrcA		Heat-inducible transcription repressor HrcA	73	73	1	1280	115832				1016	1016	1016	JPAADEBK_02178	PBMHJKMJ_01164	MPDOBOAE_04460	OMFHLGEP_01255	PLONMBHP_02214	OIADIKGA_02550	CCACIENP_02125	LPGLNFCI_01613	NJCBGPGD_05791	PEMEHJDI_04954	FGNICHMD_05005	AENCCDBK_01454	KJGKBNHM_04842	EAAKKAHC_05952	AEDBFOLO_04233	AJKOJGHF_04764	IIHBEHFD_02401	KNFFLHBK_00944	JNLJKEAN_03056	DKLMNBCA_01151	MAIJIKNG_04731	PBCNADBC_01881	ACNHKNIK_00729	NHDALELB_06534	FBGCDJGC_05075	IFKFFCLE_00934	GCMNHKAO_04527	OMDGDNLI_03113	AEKFGIGJ_05225	PNAIHCIB_01948	BDBDIBHM_02053	IFHJLEIO_06829	BDGMODPG_05003	FDHAPOLO_05896	JOBMDCEJ_05301	HOCGCCAP_01166
nth		Endonuclease III	73	73	1	1280	77351				800	1043	886	JPAADEBK_01874	PBMHJKMJ_03216	MPDOBOAE_04094	OMFHLGEP_00934	PLONMBHP_07954	OIADIKGA_06057	CCACIENP_05657	LPGLNFCI_06875	NJCBGPGD_05673	PEMEHJDI_05725	FGNICHMD_05365	AENCCDBK_00156	KJGKBNHM_01571	EAAKKAHC_07444	AEDBFOLO_03347	AJKOJGHF_01399	IIHBEHFD_02908	KNFFLHBK_02944	JNLJKEAN_07831	DKLMNBCA_04955	MAIJIKNG_03190	PBCNADBC_02317	ACNHKNIK_01648	NHDALELB_07028	FBGCDJGC_05183	IFKFFCLE_05959	GCMNHKAO_02498	OMDGDNLI_05556	AEKFGIGJ_02150	PNAIHCIB_05487	BDBDIBHM_06153	IFHJLEIO_02044	BDGMODPG_00191	FDHAPOLO_01461	JOBMDCEJ_00529	HOCGCCAP_03204
lrp_3		Leucine-responsive regulatory protein	73	73	1	1280	53650				440	641	448	JPAADEBK_02609	PBMHJKMJ_03672	MPDOBOAE_05109	OMFHLGEP_04506	PLONMBHP_05586	OIADIKGA_03459	CCACIENP_05834	LPGLNFCI_03691	NJCBGPGD_02010	PEMEHJDI_07829	FGNICHMD_03760	AENCCDBK_04898	KJGKBNHM_01752	EAAKKAHC_05541	AEDBFOLO_02087	AJKOJGHF_02758	IIHBEHFD_03094	KNFFLHBK_05770	JNLJKEAN_01694	DKLMNBCA_03719	MAIJIKNG_05115	PBCNADBC_01831	ACNHKNIK_01476	NHDALELB_06156	FBGCDJGC_07881	IFKFFCLE_04673	GCMNHKAO_06446	OMDGDNLI_07836	AEKFGIGJ_06633	PNAIHCIB_06229	BDBDIBHM_04980	IFHJLEIO_05792	BDGMODPG_06961	FDHAPOLO_05369	JOBMDCEJ_07215	HOCGCCAP_04454
yceC_2		Stress response protein SCP2	73	73	1	1280	51378				566	650	582	JPAADEBK_02915	PBMHJKMJ_05247	MPDOBOAE_04902	OMFHLGEP_06317	PLONMBHP_06614	OIADIKGA_02794	CCACIENP_02714	LPGLNFCI_04534	NJCBGPGD_06461	PEMEHJDI_02401	FGNICHMD_04718	AENCCDBK_03557	KJGKBNHM_04346	EAAKKAHC_05264	AEDBFOLO_02594	AJKOJGHF_07402	IIHBEHFD_01813	KNFFLHBK_05833	JNLJKEAN_05810	DKLMNBCA_00342	MAIJIKNG_04213	PBCNADBC_03201	ACNHKNIK_03504	NHDALELB_06571	FBGCDJGC_06529	IFKFFCLE_08471	GCMNHKAO_05148	OMDGDNLI_02288	AEKFGIGJ_04071	PNAIHCIB_04493	BDBDIBHM_05448	IFHJLEIO_06009	BDGMODPG_01838	FDHAPOLO_07345	JOBMDCEJ_03335	HOCGCCAP_05379
group_11122		hypothetical protein	73	73	1	1280	31396				233	233	233	JPAADEBK_02997	PBMHJKMJ_06975	MPDOBOAE_02775	OMFHLGEP_05946	PLONMBHP_03324	OIADIKGA_01121	CCACIENP_06010	LPGLNFCI_05192	NJCBGPGD_02381	PEMEHJDI_05925	FGNICHMD_00835	AENCCDBK_05470	KJGKBNHM_06232	EAAKKAHC_03524	AEDBFOLO_01031	AJKOJGHF_06844	IIHBEHFD_05109	KNFFLHBK_01440	JNLJKEAN_02171	DKLMNBCA_00862	MAIJIKNG_01979	PBCNADBC_01326	ACNHKNIK_02457	NHDALELB_00613	FBGCDJGC_02914	IFKFFCLE_08410	GCMNHKAO_04284	OMDGDNLI_04249	AEKFGIGJ_03645	PNAIHCIB_05086	BDBDIBHM_04271	IFHJLEIO_06425	BDGMODPG_01226	FDHAPOLO_05404	JOBMDCEJ_03913	HOCGCCAP_04808
pyrH		Uridylate kinase	73	73	1	1280	31293				761	779	773	JPAADEBK_03049	PBMHJKMJ_06102	MPDOBOAE_02723	OMFHLGEP_04488	PLONMBHP_03266	OIADIKGA_01178	CCACIENP_05952	LPGLNFCI_07074	NJCBGPGD_02247	PEMEHJDI_05983	FGNICHMD_00779	AENCCDBK_04573	KJGKBNHM_04745	EAAKKAHC_07519	AEDBFOLO_00973	AJKOJGHF_06793	IIHBEHFD_05057	KNFFLHBK_01387	JNLJKEAN_02120	DKLMNBCA_00915	MAIJIKNG_01915	PBCNADBC_01378	ACNHKNIK_02515	NHDALELB_00663	FBGCDJGC_02857	IFKFFCLE_08512	GCMNHKAO_04232	OMDGDNLI_04300	AEKFGIGJ_03698	PNAIHCIB_05035	BDBDIBHM_04322	IFHJLEIO_01268	BDGMODPG_01278	FDHAPOLO_02181	JOBMDCEJ_03964	HOCGCCAP_04759
frr		Ribosome-recycling factor	73	73	1	1280	31292				557	686	567	JPAADEBK_03050	PBMHJKMJ_06101	MPDOBOAE_02722	OMFHLGEP_04487	PLONMBHP_03265	OIADIKGA_01179	CCACIENP_05951	LPGLNFCI_07073	NJCBGPGD_02246	PEMEHJDI_05984	FGNICHMD_00778	AENCCDBK_04574	KJGKBNHM_04746	EAAKKAHC_07520	AEDBFOLO_00972	AJKOJGHF_06792	IIHBEHFD_05056	KNFFLHBK_01386	JNLJKEAN_02119	DKLMNBCA_00916	MAIJIKNG_01914	PBCNADBC_01379	ACNHKNIK_02516	NHDALELB_00664	FBGCDJGC_02856	IFKFFCLE_08513	GCMNHKAO_04231	OMDGDNLI_04301	AEKFGIGJ_03699	PNAIHCIB_05034	BDBDIBHM_04323	IFHJLEIO_01267	BDGMODPG_01279	FDHAPOLO_02180	JOBMDCEJ_03965	HOCGCCAP_04758
pheS		Phenylalanine--tRNA ligase alpha subunit	73	73	1	1280	105356				1127	1157	1128	JPAADEBK_03533	PBMHJKMJ_03855	MPDOBOAE_02546	OMFHLGEP_01697	PLONMBHP_04369	OIADIKGA_03652	CCACIENP_04984	LPGLNFCI_04474	NJCBGPGD_04861	PEMEHJDI_05392	FGNICHMD_03566	AENCCDBK_04415	KJGKBNHM_05777	EAAKKAHC_03991	AEDBFOLO_01897	AJKOJGHF_02571	IIHBEHFD_03257	KNFFLHBK_02457	JNLJKEAN_02017	DKLMNBCA_04648	MAIJIKNG_04898	PBCNADBC_01044	ACNHKNIK_00276	NHDALELB_02571	FBGCDJGC_03682	IFKFFCLE_05076	GCMNHKAO_03806	OMDGDNLI_05291	AEKFGIGJ_01087	PNAIHCIB_03935	BDBDIBHM_05157	IFHJLEIO_05711	BDGMODPG_07197	FDHAPOLO_03411	JOBMDCEJ_01780	HOCGCCAP_04252
hisB		Imidazoleglycerol-phosphate dehydratase	73	73	1	1280	81879				593	602	596	JPAADEBK_03704	PBMHJKMJ_04587	MPDOBOAE_05043	OMFHLGEP_05300	PLONMBHP_07579	OIADIKGA_05550	CCACIENP_02604	LPGLNFCI_04642	NJCBGPGD_05472	PEMEHJDI_02282	FGNICHMD_06508	AENCCDBK_03207	KJGKBNHM_06166	EAAKKAHC_06534	AEDBFOLO_03647	AJKOJGHF_07224	IIHBEHFD_01919	KNFFLHBK_05915	JNLJKEAN_03723	DKLMNBCA_00485	MAIJIKNG_04327	PBCNADBC_06284	ACNHKNIK_06065	NHDALELB_00155	FBGCDJGC_06610	IFKFFCLE_03245	GCMNHKAO_06778	OMDGDNLI_02174	AEKFGIGJ_04164	PNAIHCIB_04597	BDBDIBHM_05578	IFHJLEIO_04772	BDGMODPG_04212	FDHAPOLO_07046	JOBMDCEJ_04192	HOCGCCAP_05972
rplK		50S ribosomal protein L11	73	73	1	1280	97274				434	437	434	JPAADEBK_03758	PBMHJKMJ_04842	MPDOBOAE_02322	OMFHLGEP_01439	PLONMBHP_01656	OIADIKGA_05307	CCACIENP_00753	LPGLNFCI_06116	NJCBGPGD_00353	PEMEHJDI_01734	FGNICHMD_00528	AENCCDBK_01982	KJGKBNHM_01700	EAAKKAHC_04105	AEDBFOLO_06123	AJKOJGHF_02974	IIHBEHFD_00883	KNFFLHBK_00122	JNLJKEAN_00854	DKLMNBCA_00186	MAIJIKNG_02813	PBCNADBC_04801	ACNHKNIK_06489	NHDALELB_06444	FBGCDJGC_06261	IFKFFCLE_03662	GCMNHKAO_01686	OMDGDNLI_04478	AEKFGIGJ_00243	PNAIHCIB_02832	BDBDIBHM_00167	IFHJLEIO_02254	BDGMODPG_03879	FDHAPOLO_06895	JOBMDCEJ_04469	HOCGCCAP_02813
rplA		50S ribosomal protein L1	73	73	1	1280	97278				722	728	724	JPAADEBK_03759	PBMHJKMJ_04841	MPDOBOAE_02323	OMFHLGEP_01440	PLONMBHP_01657	OIADIKGA_05306	CCACIENP_00754	LPGLNFCI_06115	NJCBGPGD_00354	PEMEHJDI_01735	FGNICHMD_00527	AENCCDBK_01981	KJGKBNHM_01699	EAAKKAHC_04104	AEDBFOLO_06122	AJKOJGHF_02975	IIHBEHFD_00882	KNFFLHBK_00121	JNLJKEAN_00855	DKLMNBCA_00187	MAIJIKNG_02812	PBCNADBC_04802	ACNHKNIK_06490	NHDALELB_06445	FBGCDJGC_06260	IFKFFCLE_03661	GCMNHKAO_01687	OMDGDNLI_04477	AEKFGIGJ_00242	PNAIHCIB_02831	BDBDIBHM_00168	IFHJLEIO_02255	BDGMODPG_03880	FDHAPOLO_06896	JOBMDCEJ_04470	HOCGCCAP_02814
gntR_1		putative D-xylose utilization operon transcriptional repressor	73	73	1	1280	3130				623	626	624	JPAADEBK_06258	PBMHJKMJ_04459	MPDOBOAE_06317	OMFHLGEP_06238	PLONMBHP_08124	OIADIKGA_07154	CCACIENP_02505	LPGLNFCI_01183	NJCBGPGD_03947	PEMEHJDI_02152	FGNICHMD_03234	AENCCDBK_06515	KJGKBNHM_04720	EAAKKAHC_07585	AEDBFOLO_06786	AJKOJGHF_06624	IIHBEHFD_02051	KNFFLHBK_04495	JNLJKEAN_03459	DKLMNBCA_02933	MAIJIKNG_04470	PBCNADBC_06789	ACNHKNIK_04039	NHDALELB_00016	FBGCDJGC_08180	IFKFFCLE_08844	GCMNHKAO_02019	OMDGDNLI_02999	AEKFGIGJ_02456	PNAIHCIB_04872	BDBDIBHM_01685	IFHJLEIO_06292	BDGMODPG_06530	FDHAPOLO_05757	JOBMDCEJ_04899	HOCGCCAP_01611
sugE_1		Quaternary ammonium compound-resistance protein SugE	73	73	1	1280	59895				323	323	323	JPAADEBK_07016	PBMHJKMJ_05625	MPDOBOAE_02495	OMFHLGEP_00643	PLONMBHP_01994	OIADIKGA_03286	CCACIENP_06473	LPGLNFCI_02354	NJCBGPGD_05428	PEMEHJDI_03934	FGNICHMD_01210	AENCCDBK_02693	KJGKBNHM_04021	EAAKKAHC_04320	AEDBFOLO_04418	AJKOJGHF_03291	IIHBEHFD_00361	KNFFLHBK_02238	JNLJKEAN_06533	DKLMNBCA_02254	MAIJIKNG_02321	PBCNADBC_00014	ACNHKNIK_00677	NHDALELB_00741	FBGCDJGC_00746	IFKFFCLE_07335	GCMNHKAO_06720	OMDGDNLI_04079	AEKFGIGJ_00593	PNAIHCIB_03817	BDBDIBHM_00700	IFHJLEIO_06641	BDGMODPG_06898	FDHAPOLO_06999	JOBMDCEJ_07355	HOCGCCAP_04148
spsI_1		Bifunctional IPC transferase and DIPP synthase	73	73	1	1280	115638				1115	1934	1679	JPAADEBK_06962	PBMHJKMJ_00077	MPDOBOAE_01303	OMFHLGEP_00847	PLONMBHP_02847	OIADIKGA_05225	CCACIENP_00142	LPGLNFCI_00277	NJCBGPGD_02768	PEMEHJDI_00184	FGNICHMD_02108	AENCCDBK_02458	KJGKBNHM_07039	EAAKKAHC_00373	AEDBFOLO_00192	AJKOJGHF_06175	IIHBEHFD_03821	KNFFLHBK_04376	JNLJKEAN_06658	DKLMNBCA_05234	MAIJIKNG_00408	PBCNADBC_06612	ACNHKNIK_07508	NHDALELB_04500	FBGCDJGC_02174	IFKFFCLE_01002	GCMNHKAO_07519	OMDGDNLI_01233	AEKFGIGJ_04480	PNAIHCIB_01153	BDBDIBHM_07403	IFHJLEIO_05901	BDGMODPG_07832	FDHAPOLO_05818	JOBMDCEJ_01841	HOCGCCAP_00576
ctaA		Heme A synthase	73	73	1	1280	51308				875	1025	989	JPAADEBK_02884	PBMHJKMJ_05218	MPDOBOAE_03119	OMFHLGEP_04560	PLONMBHP_07787	OIADIKGA_02752	CCACIENP_02756	LPGLNFCI_04504	NJCBGPGD_06128	PEMEHJDI_02448	FGNICHMD_04690	AENCCDBK_03427	KJGKBNHM_04316	EAAKKAHC_05155	AEDBFOLO_02636	AJKOJGHF_07368	IIHBEHFD_01779	KNFFLHBK_04846	JNLJKEAN_06020	DKLMNBCA_00311	MAIJIKNG_04182	PBCNADBC_03233	ACNHKNIK_03472	NHDALELB_06607	FBGCDJGC_07574	IFKFFCLE_08255	GCMNHKAO_05114	OMDGDNLI_04768	AEKFGIGJ_04040	PNAIHCIB_04460	BDBDIBHM_06657	IFHJLEIO_04331	BDGMODPG_01806	FDHAPOLO_03242	JOBMDCEJ_03370	HOCGCCAP_05336
group_1154		Putative aminoglycoside phosphotransferase	73	73	1	1280	26345				500	1139	1038	JPAADEBK_03443	PBMHJKMJ_04738	MPDOBOAE_02656	OMFHLGEP_02622	PLONMBHP_04145	OIADIKGA_03979	CCACIENP_05088	LPGLNFCI_04346	NJCBGPGD_04339	PEMEHJDI_05264	FGNICHMD_06368	AENCCDBK_01683	KJGKBNHM_06368	EAAKKAHC_02437	AEDBFOLO_04813	AJKOJGHF_02414	IIHBEHFD_03366	KNFFLHBK_07247	JNLJKEAN_01917	DKLMNBCA_05696	MAIJIKNG_06569	PBCNADBC_01146	ACNHKNIK_00378	NHDALELB_05503	FBGCDJGC_02581	IFKFFCLE_04583	GCMNHKAO_03721	OMDGDNLI_03323	AEKFGIGJ_01198	PNAIHCIB_05558	BDBDIBHM_05765	IFHJLEIO_07565	BDGMODPG_05729	FDHAPOLO_06333	JOBMDCEJ_01695	HOCGCCAP_05465
group_1157		putative endopeptidase	73	73	1	1280	3010				974	1073	1029	JPAADEBK_03616	PBMHJKMJ_04501	MPDOBOAE_03519	OMFHLGEP_02467	PLONMBHP_06734	OIADIKGA_05463	CCACIENP_07382	LPGLNFCI_04729	NJCBGPGD_05300	PEMEHJDI_02195	FGNICHMD_06590	AENCCDBK_04664	KJGKBNHM_03183	EAAKKAHC_06845	AEDBFOLO_03560	AJKOJGHF_06417	IIHBEHFD_02005	KNFFLHBK_03817	JNLJKEAN_04766	DKLMNBCA_02978	MAIJIKNG_04424	PBCNADBC_05304	ACNHKNIK_04680	NHDALELB_00065	FBGCDJGC_05913	IFKFFCLE_03335	GCMNHKAO_01974	OMDGDNLI_02085	AEKFGIGJ_02504	PNAIHCIB_04921	BDBDIBHM_01638	IFHJLEIO_02326	BDGMODPG_03108	FDHAPOLO_04901	JOBMDCEJ_04305	HOCGCCAP_06058
nfo		putative endonuclease 4	73	73	1	1280	2957				803	1034	872	JPAADEBK_03641	PBMHJKMJ_04525	MPDOBOAE_03542	OMFHLGEP_02444	PLONMBHP_06759	OIADIKGA_05488	CCACIENP_02543	LPGLNFCI_04704	NJCBGPGD_05275	PEMEHJDI_02220	FGNICHMD_06568	AENCCDBK_04849	KJGKBNHM_03206	EAAKKAHC_06782	AEDBFOLO_03585	AJKOJGHF_06442	IIHBEHFD_01980	KNFFLHBK_04295	JNLJKEAN_04792	DKLMNBCA_00558	MAIJIKNG_04400	PBCNADBC_05279	ACNHKNIK_04655	NHDALELB_00090	FBGCDJGC_05938	IFKFFCLE_03309	GCMNHKAO_01950	OMDGDNLI_02109	AEKFGIGJ_02529	PNAIHCIB_04946	BDBDIBHM_01612	IFHJLEIO_02350	BDGMODPG_03132	FDHAPOLO_04281	JOBMDCEJ_04281	HOCGCCAP_06034
hisC		Histidinol-phosphate aminotransferase	73	73	1	1280	81878				1106	1262	1137	JPAADEBK_03703	PBMHJKMJ_04586	MPDOBOAE_05042	OMFHLGEP_05301	PLONMBHP_07578	OIADIKGA_05549	CCACIENP_02603	LPGLNFCI_04643	NJCBGPGD_05473	PEMEHJDI_02281	FGNICHMD_06509	AENCCDBK_03208	KJGKBNHM_06165	EAAKKAHC_06533	AEDBFOLO_03646	AJKOJGHF_07225	IIHBEHFD_01920	KNFFLHBK_05916	JNLJKEAN_03722	DKLMNBCA_00486	MAIJIKNG_04328	PBCNADBC_06285	ACNHKNIK_06066	NHDALELB_00154	FBGCDJGC_06609	IFKFFCLE_03246	GCMNHKAO_06779	OMDGDNLI_02173	AEKFGIGJ_04165	PNAIHCIB_04598	BDBDIBHM_05579	IFHJLEIO_04771	BDGMODPG_04213	FDHAPOLO_07045	JOBMDCEJ_04191	HOCGCCAP_05973
tsaE		tRNA threonylcarbamoyladenosine biosynthesis protein TsaE	73	73	1	1280	98482				449	608	541	JPAADEBK_03827	PBMHJKMJ_01988	MPDOBOAE_05633	OMFHLGEP_01516	PLONMBHP_01761	OIADIKGA_06733	CCACIENP_00850	LPGLNFCI_07506	NJCBGPGD_00416	PEMEHJDI_01840	FGNICHMD_00455	AENCCDBK_01910	KJGKBNHM_01632	EAAKKAHC_04009	AEDBFOLO_06329	AJKOJGHF_03051	IIHBEHFD_00818	KNFFLHBK_00062	JNLJKEAN_00919	DKLMNBCA_00246	MAIJIKNG_02739	PBCNADBC_04861	ACNHKNIK_00214	NHDALELB_07521	FBGCDJGC_07727	IFKFFCLE_02869	GCMNHKAO_01760	OMDGDNLI_04411	AEKFGIGJ_00146	PNAIHCIB_02773	BDBDIBHM_00232	IFHJLEIO_03825	BDGMODPG_02914	FDHAPOLO_07200	JOBMDCEJ_04534	HOCGCCAP_02900
putR_1		Proline-responsive transcriptional activator PutR	73	73	1	1280	29551				1085	1265	1211	JPAADEBK_02286	PBMHJKMJ_01274	MPDOBOAE_05240	OMFHLGEP_00225	PLONMBHP_02334	OIADIKGA_02378	CCACIENP_02244	LPGLNFCI_01480	NJCBGPGD_03876	PEMEHJDI_06979	FGNICHMD_03458	AENCCDBK_01209	KJGKBNHM_04133	EAAKKAHC_01135	AEDBFOLO_00393	AJKOJGHF_08241	IIHBEHFD_02258	KNFFLHBK_03036	JNLJKEAN_07610	DKLMNBCA_01253	MAIJIKNG_04835	PBCNADBC_01992	ACNHKNIK_00841	NHDALELB_04604	FBGCDJGC_01969	IFKFFCLE_00791	GCMNHKAO_04413	OMDGDNLI_03010	AEKFGIGJ_06037	PNAIHCIB_02061	BDBDIBHM_01911	IFHJLEIO_00267	BDGMODPG_03646	FDHAPOLO_02845	JOBMDCEJ_05712	HOCGCCAP_01276
amaB		N-carbamoyl-L-amino acid hydrolase	73	73	1	1280	91199				1190	1382	1248	JPAADEBK_04253	PBMHJKMJ_06882	MPDOBOAE_02901	OMFHLGEP_01090	PLONMBHP_01206	OIADIKGA_02272	CCACIENP_04601	LPGLNFCI_01055	NJCBGPGD_03193	PEMEHJDI_02684	FGNICHMD_05867	AENCCDBK_02400	KJGKBNHM_03352	EAAKKAHC_04522	AEDBFOLO_03043	AJKOJGHF_06293	IIHBEHFD_06040	KNFFLHBK_03549	JNLJKEAN_02757	DKLMNBCA_04275	MAIJIKNG_06748	PBCNADBC_03123	ACNHKNIK_03015	NHDALELB_04374	FBGCDJGC_04560	IFKFFCLE_07151	GCMNHKAO_06037	OMDGDNLI_05111	AEKFGIGJ_02783	PNAIHCIB_02161	BDBDIBHM_06892	IFHJLEIO_01191	BDGMODPG_04850	FDHAPOLO_01890	JOBMDCEJ_04399	HOCGCCAP_02443
gppA		Guanosine-5'-triphosphate,3'-diphosphate pyrophosphatase	73	73	1	1280	7210				926	971	943	JPAADEBK_04274	PBMHJKMJ_07172	MPDOBOAE_02931	OMFHLGEP_01119	PLONMBHP_01167	OIADIKGA_02236	CCACIENP_04652	LPGLNFCI_01005	NJCBGPGD_03221	PEMEHJDI_02734	FGNICHMD_05816	AENCCDBK_02428	KJGKBNHM_03369	EAAKKAHC_04486	AEDBFOLO_03077	AJKOJGHF_06345	IIHBEHFD_05988	KNFFLHBK_03566	JNLJKEAN_02709	DKLMNBCA_04292	MAIJIKNG_06731	PBCNADBC_03102	ACNHKNIK_03036	NHDALELB_04338	FBGCDJGC_04524	IFKFFCLE_03878	GCMNHKAO_06061	OMDGDNLI_05130	AEKFGIGJ_02751	PNAIHCIB_02181	BDBDIBHM_06853	IFHJLEIO_01210	BDGMODPG_06457	FDHAPOLO_01909	JOBMDCEJ_04419	HOCGCCAP_02400
group_1189		Baeyer-Villiger monooxygenase	73	73	1	1280	68409				1520	1784	1583	JPAADEBK_05768	PBMHJKMJ_04359	MPDOBOAE_00955	OMFHLGEP_02324	PLONMBHP_01060	OIADIKGA_02136	CCACIENP_04751	LPGLNFCI_00888	NJCBGPGD_03285	PEMEHJDI_02860	FGNICHMD_03125	AENCCDBK_00596	KJGKBNHM_04899	EAAKKAHC_02309	AEDBFOLO_01440	AJKOJGHF_01922	IIHBEHFD_07235	KNFFLHBK_00826	JNLJKEAN_05438	DKLMNBCA_01932	MAIJIKNG_05391	PBCNADBC_07715	ACNHKNIK_07832	NHDALELB_06218	FBGCDJGC_00867	IFKFFCLE_03970	GCMNHKAO_01646	OMDGDNLI_06395	AEKFGIGJ_02627	PNAIHCIB_02248	BDBDIBHM_04646	IFHJLEIO_03771	BDGMODPG_05657	FDHAPOLO_05500	JOBMDCEJ_05606	HOCGCCAP_02292
mog		Molybdopterin adenylyltransferase	73	73	1	1280	68209				500	803	555	JPAADEBK_05776	PBMHJKMJ_04374	MPDOBOAE_01010	OMFHLGEP_06096	PLONMBHP_01026	OIADIKGA_02087	CCACIENP_04801	LPGLNFCI_00869	NJCBGPGD_03292	PEMEHJDI_02894	FGNICHMD_03116	AENCCDBK_00577	KJGKBNHM_04907	EAAKKAHC_02287	AEDBFOLO_01424	AJKOJGHF_01914	IIHBEHFD_07227	KNFFLHBK_00888	JNLJKEAN_05590	DKLMNBCA_01994	MAIJIKNG_05379	PBCNADBC_07069	ACNHKNIK_08456	NHDALELB_06210	FBGCDJGC_00917	IFKFFCLE_03978	GCMNHKAO_01637	OMDGDNLI_06402	AEKFGIGJ_02604	PNAIHCIB_02274	BDBDIBHM_04638	IFHJLEIO_03760	BDGMODPG_05646	FDHAPOLO_05493	JOBMDCEJ_05613	HOCGCCAP_02266
srpR		HTH-type transcriptional regulator SrpR	73	73	1	1280	379				689	773	718	JPAADEBK_06220	PBMHJKMJ_06766	MPDOBOAE_05197	OMFHLGEP_04984	PLONMBHP_02579	OIADIKGA_05013	CCACIENP_02461	LPGLNFCI_01230	NJCBGPGD_03980	PEMEHJDI_02114	FGNICHMD_03293	AENCCDBK_02878	KJGKBNHM_04686	EAAKKAHC_00936	AEDBFOLO_00596	AJKOJGHF_06570	IIHBEHFD_02088	KNFFLHBK_04462	JNLJKEAN_03419	DKLMNBCA_02900	MAIJIKNG_05683	PBCNADBC_06482	ACNHKNIK_04075	NHDALELB_03922	FBGCDJGC_02681	IFKFFCLE_00530	GCMNHKAO_02058	OMDGDNLI_02962	AEKFGIGJ_02427	PNAIHCIB_04841	BDBDIBHM_01730	IFHJLEIO_03402	BDGMODPG_05165	FDHAPOLO_06972	JOBMDCEJ_04861	HOCGCCAP_01573
group_1197		hypothetical protein	73	73	1	1280	100258				620	971	716	JPAADEBK_06463	PBMHJKMJ_02193	MPDOBOAE_05799	OMFHLGEP_05864	PLONMBHP_05533	OIADIKGA_06485	CCACIENP_01084	LPGLNFCI_04002	NJCBGPGD_03076	PEMEHJDI_06748	FGNICHMD_00208	AENCCDBK_04631	KJGKBNHM_05650	EAAKKAHC_06456	AEDBFOLO_03467	AJKOJGHF_04221	IIHBEHFD_00602	KNFFLHBK_06623	JNLJKEAN_04115	DKLMNBCA_01067	MAIJIKNG_02534	PBCNADBC_00362	ACNHKNIK_05366	NHDALELB_05988	FBGCDJGC_06767	IFKFFCLE_02627	GCMNHKAO_07324	OMDGDNLI_05879	AEKFGIGJ_03497	PNAIHCIB_06455	BDBDIBHM_00460	IFHJLEIO_05482	BDGMODPG_06771	FDHAPOLO_03190	JOBMDCEJ_02585	HOCGCCAP_05021
trmB		tRNA (guanine-N(7)-)-methyltransferase	73	73	1	1280	46952				791	1112	851	JPAADEBK_06746	PBMHJKMJ_06229	MPDOBOAE_05898	OMFHLGEP_05632	PLONMBHP_07174	OIADIKGA_06506	CCACIENP_04258	LPGLNFCI_01674	NJCBGPGD_05899	PEMEHJDI_03181	FGNICHMD_02132	AENCCDBK_03095	KJGKBNHM_05125	EAAKKAHC_05806	AEDBFOLO_05834	AJKOJGHF_08736	IIHBEHFD_02457	KNFFLHBK_06565	JNLJKEAN_04717	DKLMNBCA_04806	MAIJIKNG_07314	PBCNADBC_06132	ACNHKNIK_07646	NHDALELB_05454	FBGCDJGC_05288	IFKFFCLE_08085	GCMNHKAO_07140	OMDGDNLI_07288	AEKFGIGJ_06439	PNAIHCIB_06069	BDBDIBHM_04674	IFHJLEIO_07846	BDGMODPG_04619	FDHAPOLO_07313	JOBMDCEJ_07610	HOCGCCAP_06545
murAA_1		UDP-N-acetylglucosamine 1-carboxyvinyltransferase 1	73	73	1	1280	6892				1529	1529	1529	JPAADEBK_00552	PBMHJKMJ_06048	MPDOBOAE_03793	OMFHLGEP_01181	PLONMBHP_06284	OIADIKGA_03094	CCACIENP_06112	LPGLNFCI_07709	NJCBGPGD_01135	PEMEHJDI_08059	FGNICHMD_05105	AENCCDBK_01351	KJGKBNHM_03295	EAAKKAHC_02981	AEDBFOLO_05454	AJKOJGHF_00318	IIHBEHFD_06103	KNFFLHBK_01955	JNLJKEAN_05498	DKLMNBCA_03366	MAIJIKNG_03981	PBCNADBC_06548	ACNHKNIK_01924	NHDALELB_02735	FBGCDJGC_06314	IFKFFCLE_01836	GCMNHKAO_00084	OMDGDNLI_06525	AEKFGIGJ_06518	PNAIHCIB_05154	BDBDIBHM_01470	IFHJLEIO_02690	BDGMODPG_00906	FDHAPOLO_01118	JOBMDCEJ_00891	HOCGCCAP_00552
fhaB		FHA domain-containing protein FhaB	73	73	1	1280	15612				473	527	511	JPAADEBK_01067	PBMHJKMJ_03897	MPDOBOAE_01397	OMFHLGEP_02780	PLONMBHP_06801	OIADIKGA_01797	CCACIENP_05314	LPGLNFCI_01958	NJCBGPGD_00924	PEMEHJDI_03504	FGNICHMD_02401	AENCCDBK_02300	KJGKBNHM_01116	EAAKKAHC_02710	AEDBFOLO_04358	AJKOJGHF_01187	IIHBEHFD_02713	KNFFLHBK_03254	JNLJKEAN_01477	DKLMNBCA_02794	MAIJIKNG_03516	PBCNADBC_01568	ACNHKNIK_04103	NHDALELB_01328	FBGCDJGC_00176	IFKFFCLE_04398	GCMNHKAO_04560	OMDGDNLI_06846	AEKFGIGJ_01449	PNAIHCIB_03379	BDBDIBHM_04905	IFHJLEIO_03533	BDGMODPG_02369	FDHAPOLO_00510	JOBMDCEJ_00195	HOCGCCAP_02966
group_12018		hypothetical protein	73	73	1	1280	4015				521	533	525	JPAADEBK_01241	PBMHJKMJ_00905	MPDOBOAE_01760	OMFHLGEP_03433	PLONMBHP_03792	OIADIKGA_04253	CCACIENP_01876	LPGLNFCI_06685	NJCBGPGD_04079	PEMEHJDI_07890	FGNICHMD_01505	AENCCDBK_03938	KJGKBNHM_05293	EAAKKAHC_03638	AEDBFOLO_05422	AJKOJGHF_04828	IIHBEHFD_04673	KNFFLHBK_01900	JNLJKEAN_05140	DKLMNBCA_06107	MAIJIKNG_04546	PBCNADBC_08663	ACNHKNIK_08796	NHDALELB_02980	FBGCDJGC_06202	IFKFFCLE_07245	GCMNHKAO_06375	OMDGDNLI_04742	AEKFGIGJ_04720	PNAIHCIB_01739	BDBDIBHM_02257	IFHJLEIO_03998	BDGMODPG_04138	FDHAPOLO_03384	JOBMDCEJ_02393	HOCGCCAP_03549
group_12033		Serine protease inhibitor	73	85	1.17	1280	31603				419	422	421	JPAADEBK_02971	PBMHJKMJ_07142	MPDOBOAE_02803	OMFHLGEP_02868 OMFHLGEP_02864	PLONMBHP_03352	OIADIKGA_01086	CCACIENP_06043	LPGLNFCI_05218	NJCBGPGD_06412	PEMEHJDI_05899	FGNICHMD_00861	AENCCDBK_04950	KJGKBNHM_06345	EAAKKAHC_03556	AEDBFOLO_01059	AJKOJGHF_09266 AJKOJGHF_09262	IIHBEHFD_05137	KNFFLHBK_05421 KNFFLHBK_05417	JNLJKEAN_02196	DKLMNBCA_00837	MAIJIKNG_02004	PBCNADBC_01301	ACNHKNIK_02665 ACNHKNIK_02669	NHDALELB_00584	FBGCDJGC_02949	IFKFFCLE_05520 IFKFFCLE_05524	GCMNHKAO_04309	OMDGDNLI_07743	AEKFGIGJ_03618	PNAIHCIB_05111	BDBDIBHM_04243	IFHJLEIO_07737	BDGMODPG_07883	FDHAPOLO_06190 FDHAPOLO_06186	JOBMDCEJ_07079 JOBMDCEJ_07075	HOCGCCAP_04834
ftsK		DNA translocase FtsK	73	73	1	1280	109906				1799	2996	2773	JPAADEBK_07372	PBMHJKMJ_04266	MPDOBOAE_05495	OMFHLGEP_02234	PLONMBHP_07845	OIADIKGA_03667	CCACIENP_05520	LPGLNFCI_05367	NJCBGPGD_01313	PEMEHJDI_06502	FGNICHMD_07420	AENCCDBK_03009	KJGKBNHM_01248	EAAKKAHC_03176	AEDBFOLO_02112	AJKOJGHF_00509	IIHBEHFD_06598	KNFFLHBK_02546	JNLJKEAN_06695	DKLMNBCA_04410	MAIJIKNG_03724	PBCNADBC_02041	ACNHKNIK_01094	NHDALELB_00473	FBGCDJGC_05431	IFKFFCLE_02041	GCMNHKAO_04034	OMDGDNLI_03492	AEKFGIGJ_06997	PNAIHCIB_05869	BDBDIBHM_07621	IFHJLEIO_07095	BDGMODPG_04379	FDHAPOLO_00490	JOBMDCEJ_00628	HOCGCCAP_03972
sepF_1		Cell division protein SepF	73	73	1	1280	99631				605	644	619	JPAADEBK_03676	PBMHJKMJ_04560	MPDOBOAE_03577	OMFHLGEP_05065	PLONMBHP_07552	OIADIKGA_05523	CCACIENP_02578	LPGLNFCI_04669	NJCBGPGD_05499	PEMEHJDI_02255	FGNICHMD_06533	AENCCDBK_03232	KJGKBNHM_06519	EAAKKAHC_06507	AEDBFOLO_03620	AJKOJGHF_06477	IIHBEHFD_01946	KNFFLHBK_05637	JNLJKEAN_03664	DKLMNBCA_00518	MAIJIKNG_04365	PBCNADBC_08199	ACNHKNIK_06683	NHDALELB_00125	FBGCDJGC_06583	IFKFFCLE_03274	GCMNHKAO_06805	OMDGDNLI_02144	AEKFGIGJ_02564	PNAIHCIB_04624	BDBDIBHM_05607	IFHJLEIO_05207	BDGMODPG_04245	FDHAPOLO_03042	JOBMDCEJ_04149	HOCGCCAP_05999
ubiD		3-octaprenyl-4-hydroxybenzoate carboxy-lyase	73	73	1	1280	107550				1451	1529	1458	JPAADEBK_05385	PBMHJKMJ_07035	MPDOBOAE_01104	OMFHLGEP_03150	PLONMBHP_00860	OIADIKGA_05661	CCACIENP_06816	LPGLNFCI_00697	NJCBGPGD_05341	PEMEHJDI_03063	FGNICHMD_00739	AENCCDBK_00486	KJGKBNHM_05451	EAAKKAHC_04344	AEDBFOLO_01298	AJKOJGHF_02787	IIHBEHFD_06739	KNFFLHBK_00256	JNLJKEAN_02360	DKLMNBCA_00053	MAIJIKNG_05232	PBCNADBC_05151	ACNHKNIK_04610	NHDALELB_07624	FBGCDJGC_04765	IFKFFCLE_03812	GCMNHKAO_04937	OMDGDNLI_04193	AEKFGIGJ_05686	PNAIHCIB_02946	BDBDIBHM_07956	IFHJLEIO_01404	BDGMODPG_02718	FDHAPOLO_01224	JOBMDCEJ_02777	HOCGCCAP_02159
folB		Dihydroneopterin aldolase	73	73	1	1280	52250				359	359	359	JPAADEBK_05714	PBMHJKMJ_03134	MPDOBOAE_04980	OMFHLGEP_05397	PLONMBHP_06059	OIADIKGA_04350	CCACIENP_07077	LPGLNFCI_06935	NJCBGPGD_04405	PEMEHJDI_05794	FGNICHMD_05469	AENCCDBK_05836	KJGKBNHM_05087	EAAKKAHC_05746	AEDBFOLO_03277	AJKOJGHF_01472	IIHBEHFD_03004	KNFFLHBK_03304	JNLJKEAN_07364	DKLMNBCA_03120	MAIJIKNG_06973	PBCNADBC_02247	ACNHKNIK_02086	NHDALELB_07481	FBGCDJGC_02473	IFKFFCLE_06398	GCMNHKAO_05700	OMDGDNLI_05496	AEKFGIGJ_02052	PNAIHCIB_05425	BDBDIBHM_06071	IFHJLEIO_01080	BDGMODPG_00064	FDHAPOLO_06776	JOBMDCEJ_00597	HOCGCCAP_03276
mcd		(2S)-methylsuccinyl-CoA dehydrogenase	73	73	1	1280	70643				1205	1241	1206	JPAADEBK_06638	PBMHJKMJ_00310	MPDOBOAE_04686	OMFHLGEP_03025	PLONMBHP_07503	OIADIKGA_01511	CCACIENP_01239	LPGLNFCI_00013	NJCBGPGD_04236	PEMEHJDI_05511	FGNICHMD_01928	AENCCDBK_03846	KJGKBNHM_02401	EAAKKAHC_01205	AEDBFOLO_00875	AJKOJGHF_04045	IIHBEHFD_04088	KNFFLHBK_05079	JNLJKEAN_02483	DKLMNBCA_00667	MAIJIKNG_00278	PBCNADBC_02789	ACNHKNIK_01878	NHDALELB_01605	FBGCDJGC_01352	IFKFFCLE_00299	GCMNHKAO_00425	OMDGDNLI_01110	AEKFGIGJ_06936	PNAIHCIB_01049	BDBDIBHM_01075	IFHJLEIO_06934	BDGMODPG_05368	FDHAPOLO_04318	JOBMDCEJ_04038	HOCGCCAP_00175
disA		DNA integrity scanning protein DisA	73	73	1	1280	52138				1058	1124	1097	JPAADEBK_07336	PBMHJKMJ_03095	MPDOBOAE_05924	OMFHLGEP_05274	PLONMBHP_07825	OIADIKGA_04311	CCACIENP_07313	LPGLNFCI_06896	NJCBGPGD_04447	PEMEHJDI_05833	FGNICHMD_05505	AENCCDBK_06189	KJGKBNHM_04999	EAAKKAHC_07091	AEDBFOLO_03239	AJKOJGHF_01524	IIHBEHFD_03047	KNFFLHBK_05844	JNLJKEAN_05770	DKLMNBCA_03166	MAIJIKNG_06927	PBCNADBC_02198	ACNHKNIK_02134	NHDALELB_08324	FBGCDJGC_07675	IFKFFCLE_06452	GCMNHKAO_05655	OMDGDNLI_05446	AEKFGIGJ_02013	PNAIHCIB_06820	BDBDIBHM_06021	IFHJLEIO_01129	BDGMODPG_00015	FDHAPOLO_04714	JOBMDCEJ_07248	HOCGCCAP_03314
oppF_4		Oligopeptide transport ATP-binding protein OppF	73	73	1	1280	66032				1028	1466	1180	JPAADEBK_04891	PBMHJKMJ_02338	MPDOBOAE_05400	OMFHLGEP_05328	PLONMBHP_01875	OIADIKGA_03166	CCACIENP_06632	LPGLNFCI_02473	NJCBGPGD_03186	PEMEHJDI_03815	FGNICHMD_07267	AENCCDBK_05298	KJGKBNHM_04438	EAAKKAHC_05853	AEDBFOLO_03881	AJKOJGHF_03190	IIHBEHFD_00460	KNFFLHBK_05554	JNLJKEAN_03195	DKLMNBCA_01523	MAIJIKNG_02408	PBCNADBC_05593	ACNHKNIK_07964	NHDALELB_02310	FBGCDJGC_00628	IFKFFCLE_04919	GCMNHKAO_03279	OMDGDNLI_06447	AEKFGIGJ_03328	PNAIHCIB_03727	BDBDIBHM_00600	IFHJLEIO_06417	BDGMODPG_07374	FDHAPOLO_06143	JOBMDCEJ_05347	HOCGCCAP_04038
ask		Aspartokinase	73	73	1	1280	44698				1271	1277	1272	JPAADEBK_01797	PBMHJKMJ_03256	MPDOBOAE_03957	OMFHLGEP_00955	PLONMBHP_07477	OIADIKGA_06027	CCACIENP_05589	LPGLNFCI_06806	NJCBGPGD_07084	PEMEHJDI_05681	FGNICHMD_06816	AENCCDBK_00131	KJGKBNHM_01547	EAAKKAHC_03342	AEDBFOLO_04695	AJKOJGHF_01349	IIHBEHFD_02854	KNFFLHBK_02043	JNLJKEAN_03816	DKLMNBCA_04324	MAIJIKNG_03220	PBCNADBC_06043	ACNHKNIK_01711	NHDALELB_01169	FBGCDJGC_05152	IFKFFCLE_05988	GCMNHKAO_02539	OMDGDNLI_05056	AEKFGIGJ_02187	PNAIHCIB_05944	BDBDIBHM_07610	IFHJLEIO_03934	BDGMODPG_06931	FDHAPOLO_05704	JOBMDCEJ_00488	HOCGCCAP_03172
ribH		6,7-dimethyl-8-ribityllumazine synthase	73	73	1	1280	53736				398	491	484	JPAADEBK_02627	PBMHJKMJ_03695	MPDOBOAE_05088	OMFHLGEP_04524	PLONMBHP_05620	OIADIKGA_03472	CCACIENP_05821	LPGLNFCI_03657	NJCBGPGD_01990	PEMEHJDI_07812	FGNICHMD_03719	AENCCDBK_04881	KJGKBNHM_01770	EAAKKAHC_05554	AEDBFOLO_02074	AJKOJGHF_02736	IIHBEHFD_03109	KNFFLHBK_04611	JNLJKEAN_01675	DKLMNBCA_03739	MAIJIKNG_05093	PBCNADBC_01808	ACNHKNIK_01499	NHDALELB_06933	FBGCDJGC_06967	IFKFFCLE_04695	GCMNHKAO_06423	OMDGDNLI_07814	AEKFGIGJ_06652	PNAIHCIB_04133	BDBDIBHM_05003	IFHJLEIO_06506	BDGMODPG_07413	FDHAPOLO_03528	JOBMDCEJ_02991	HOCGCCAP_04426
trkA_2		Trk system potassium uptake protein TrkA	73	73	1	1280	109119				662	677	671	JPAADEBK_00454	PBMHJKMJ_04126	MPDOBOAE_04730	OMFHLGEP_03543	PLONMBHP_05280	OIADIKGA_03799	CCACIENP_05392	LPGLNFCI_05489	NJCBGPGD_01196	PEMEHJDI_06626	FGNICHMD_05312	AENCCDBK_01585	KJGKBNHM_04563	EAAKKAHC_03055	AEDBFOLO_02234	AJKOJGHF_00369	IIHBEHFD_06186	KNFFLHBK_00395	JNLJKEAN_07094	DKLMNBCA_02317	MAIJIKNG_03873	PBCNADBC_03420	ACNHKNIK_05213	NHDALELB_00338	FBGCDJGC_04909	IFKFFCLE_01901	GCMNHKAO_07381	OMDGDNLI_06030	AEKFGIGJ_05118	PNAIHCIB_05668	BDBDIBHM_01545	IFHJLEIO_00689	BDGMODPG_00830	FDHAPOLO_00321	JOBMDCEJ_00776	HOCGCCAP_03855
group_1237		hypothetical protein	73	73	1	1280	9299				425	704	516	JPAADEBK_00947	PBMHJKMJ_04009	MPDOBOAE_01531	OMFHLGEP_05915	PLONMBHP_07065	OIADIKGA_01675	CCACIENP_04037	LPGLNFCI_01829	NJCBGPGD_00809	PEMEHJDI_03373	FGNICHMD_02276	AENCCDBK_06306	KJGKBNHM_00999	EAAKKAHC_02589	AEDBFOLO_04512	AJKOJGHF_01064	IIHBEHFD_02598	KNFFLHBK_00772	JNLJKEAN_01351	DKLMNBCA_02758	MAIJIKNG_03639	PBCNADBC_04262	ACNHKNIK_04539	NHDALELB_07954	FBGCDJGC_00298	IFKFFCLE_05693	GCMNHKAO_04692	OMDGDNLI_03765	AEKFGIGJ_05934	PNAIHCIB_03529	BDBDIBHM_04783	IFHJLEIO_07584	BDGMODPG_01982	FDHAPOLO_02082	JOBMDCEJ_00071	HOCGCCAP_05865
pknB_2		Serine/threonine-protein kinase PknB	73	73	1	1280	15543				1631	1718	1660	JPAADEBK_01102	PBMHJKMJ_03414	MPDOBOAE_05866	OMFHLGEP_02748	PLONMBHP_06833	OIADIKGA_01829	CCACIENP_05282	LPGLNFCI_01991	NJCBGPGD_00959	PEMEHJDI_03536	FGNICHMD_02429	AENCCDBK_02268	KJGKBNHM_07107	EAAKKAHC_07191	AEDBFOLO_04325	AJKOJGHF_01215	IIHBEHFD_02741	KNFFLHBK_07002	JNLJKEAN_01511	DKLMNBCA_02828	MAIJIKNG_03481	PBCNADBC_01493	ACNHKNIK_02358	NHDALELB_01300	FBGCDJGC_00144	IFKFFCLE_04368	GCMNHKAO_02722	OMDGDNLI_06813	AEKFGIGJ_01481	PNAIHCIB_03347	BDBDIBHM_07498	IFHJLEIO_07731	BDGMODPG_02336	FDHAPOLO_00584	JOBMDCEJ_00234	HOCGCCAP_02998
htpX_1		Protease HtpX	73	73	1	1280	115691				1079	1241	1123	JPAADEBK_02153	PBMHJKMJ_01136	MPDOBOAE_05362	OMFHLGEP_01227	PLONMBHP_04757	OIADIKGA_02579	CCACIENP_02094	LPGLNFCI_01642	NJCBGPGD_05768	PEMEHJDI_04983	FGNICHMD_01329	AENCCDBK_01425	KJGKBNHM_04865	EAAKKAHC_05981	AEDBFOLO_04264	AJKOJGHF_04797	IIHBEHFD_02435	KNFFLHBK_00920	JNLJKEAN_07179	DKLMNBCA_01127	MAIJIKNG_04706	PBCNADBC_01858	ACNHKNIK_00706	NHDALELB_06502	FBGCDJGC_07408	IFKFFCLE_00967	GCMNHKAO_07284	OMDGDNLI_03136	AEKFGIGJ_05196	PNAIHCIB_01918	BDBDIBHM_02086	IFHJLEIO_05086	BDGMODPG_06516	FDHAPOLO_07343	JOBMDCEJ_05328	HOCGCCAP_01136
degU_3		Transcriptional regulatory protein DegU	73	73	1	1280	98581				611	611	611	JPAADEBK_03857	PBMHJKMJ_02015	MPDOBOAE_05649	OMFHLGEP_06047	PLONMBHP_07246	OIADIKGA_06922	CCACIENP_00871	LPGLNFCI_04212	NJCBGPGD_00435	PEMEHJDI_01868	FGNICHMD_00436	AENCCDBK_06391	KJGKBNHM_01614	EAAKKAHC_06109	AEDBFOLO_06614	AJKOJGHF_03069	IIHBEHFD_00800	KNFFLHBK_00040	JNLJKEAN_00941	DKLMNBCA_00269	MAIJIKNG_02712	PBCNADBC_00538	ACNHKNIK_00192	NHDALELB_07505	FBGCDJGC_07120	IFKFFCLE_02852	GCMNHKAO_01782	OMDGDNLI_04388	AEKFGIGJ_00121	PNAIHCIB_02753	BDBDIBHM_00249	IFHJLEIO_03801	BDGMODPG_02938	FDHAPOLO_06282	JOBMDCEJ_07417	HOCGCCAP_02926
group_124628		hypothetical protein	73	73	1	1280	60308				167	167	167	JPAADEBK_04873	PBMHJKMJ_05700	MPDOBOAE_05836	OMFHLGEP_06371	PLONMBHP_01915	OIADIKGA_03207	CCACIENP_06392	LPGLNFCI_02433	NJCBGPGD_06604	PEMEHJDI_03855	FGNICHMD_01288	AENCCDBK_05973	KJGKBNHM_06145	EAAKKAHC_04242	AEDBFOLO_03844	AJKOJGHF_03217	IIHBEHFD_00437	KNFFLHBK_06127	JNLJKEAN_06181	DKLMNBCA_01502	MAIJIKNG_02390	PBCNADBC_07362	ACNHKNIK_06018	NHDALELB_02286	FBGCDJGC_00668	IFKFFCLE_04943	GCMNHKAO_03262	OMDGDNLI_05844	AEKFGIGJ_00517	PNAIHCIB_03748	BDBDIBHM_00621	IFHJLEIO_05288	BDGMODPG_05967	FDHAPOLO_06409	JOBMDCEJ_04810	HOCGCCAP_04073
group_124629		tRNA-Ala(cgc)	73	73	1	1280	68403				74	75	74	JPAADEBK_05773	PBMHJKMJ_04371	MPDOBOAE_01007	OMFHLGEP_02315	PLONMBHP_01029	OIADIKGA_02090	CCACIENP_04798	LPGLNFCI_00872	NJCBGPGD_03289	PEMEHJDI_02891	FGNICHMD_03119	AENCCDBK_00580	KJGKBNHM_04904	EAAKKAHC_02290	AEDBFOLO_01427	AJKOJGHF_01917	IIHBEHFD_07230	KNFFLHBK_00885	JNLJKEAN_05593	DKLMNBCA_01991	MAIJIKNG_05382	PBCNADBC_07072	ACNHKNIK_08459	NHDALELB_06213	FBGCDJGC_00914	IFKFFCLE_03975	GCMNHKAO_01640	OMDGDNLI_06399	AEKFGIGJ_02607	PNAIHCIB_02271	BDBDIBHM_04641	IFHJLEIO_03763	BDGMODPG_05649	FDHAPOLO_05496	JOBMDCEJ_05610	HOCGCCAP_02269
rpsJ		30S ribosomal protein S10	73	73	1	1280	98408				308	308	308	JPAADEBK_03783	PBMHJKMJ_04826	MPDOBOAE_02341	OMFHLGEP_01456	PLONMBHP_01703	OIADIKGA_06789	CCACIENP_00791	LPGLNFCI_07566	NJCBGPGD_00372	PEMEHJDI_01784	FGNICHMD_00499	AENCCDBK_01965	KJGKBNHM_01676	EAAKKAHC_04065	AEDBFOLO_06383	AJKOJGHF_03008	IIHBEHFD_00860	KNFFLHBK_00106	JNLJKEAN_00875	DKLMNBCA_00202	MAIJIKNG_02783	PBCNADBC_04817	ACNHKNIK_00258	NHDALELB_06462	FBGCDJGC_07862	IFKFFCLE_03648	GCMNHKAO_01716	OMDGDNLI_04455	AEKFGIGJ_00216	PNAIHCIB_02817	BDBDIBHM_00190	IFHJLEIO_02275	BDGMODPG_03900	FDHAPOLO_04390	JOBMDCEJ_04490	HOCGCCAP_02850
group_124631		tRNA-Pro(cgg)	73	73	1	1280	77325				74	74	74	JPAADEBK_01860	PBMHJKMJ_03229	MPDOBOAE_04082	OMFHLGEP_00946	PLONMBHP_07941	OIADIKGA_06043	CCACIENP_05643	LPGLNFCI_06862	NJCBGPGD_05687	PEMEHJDI_05712	FGNICHMD_07513	AENCCDBK_00144	KJGKBNHM_01556	EAAKKAHC_07501	AEDBFOLO_03360	AJKOJGHF_01387	IIHBEHFD_02896	KNFFLHBK_06805	JNLJKEAN_07817	DKLMNBCA_07195	MAIJIKNG_03204	PBCNADBC_02331	ACNHKNIK_01662	NHDALELB_07040	FBGCDJGC_05169	IFKFFCLE_05971	GCMNHKAO_02512	OMDGDNLI_05541	AEKFGIGJ_02162	PNAIHCIB_05923	BDBDIBHM_06167	IFHJLEIO_02058	BDGMODPG_00205	FDHAPOLO_01475	JOBMDCEJ_00515	HOCGCCAP_03191
group_124632		tRNA-Cys(gca)	73	73	1	1280	105609				73	73	73	JPAADEBK_07724	PBMHJKMJ_03799	MPDOBOAE_03043	OMFHLGEP_01360	PLONMBHP_04511	OIADIKGA_03574	CCACIENP_05721	LPGLNFCI_03538	NJCBGPGD_01849	PEMEHJDI_07142	FGNICHMD_03615	AENCCDBK_05093	KJGKBNHM_06713	EAAKKAHC_03915	AEDBFOLO_01971	AJKOJGHF_02630	IIHBEHFD_03204	KNFFLHBK_06977	JNLJKEAN_08320	DKLMNBCA_02412	MAIJIKNG_04946	PBCNADBC_01679	ACNHKNIK_05931	NHDALELB_02511	FBGCDJGC_03605	IFKFFCLE_05126	GCMNHKAO_05505	OMDGDNLI_07303	AEKFGIGJ_00993	PNAIHCIB_03987	BDBDIBHM_05107	IFHJLEIO_07030	BDGMODPG_07210	FDHAPOLO_07701	JOBMDCEJ_07523	HOCGCCAP_04326
group_124633		hypothetical protein	73	73	1	1280	47022				206	206	206	JPAADEBK_06768	PBMHJKMJ_06208	MPDOBOAE_06075	OMFHLGEP_05620	PLONMBHP_07203	OIADIKGA_06531	CCACIENP_04193	LPGLNFCI_01723	NJCBGPGD_05880	PEMEHJDI_03236	FGNICHMD_02158	AENCCDBK_05793	KJGKBNHM_05144	EAAKKAHC_05781	AEDBFOLO_05860	AJKOJGHF_07844	IIHBEHFD_02483	KNFFLHBK_05357	JNLJKEAN_04679	DKLMNBCA_04825	MAIJIKNG_07352	PBCNADBC_06113	ACNHKNIK_07553	NHDALELB_05431	FBGCDJGC_05333	IFKFFCLE_08107	GCMNHKAO_07121	OMDGDNLI_07269	AEKFGIGJ_06395	PNAIHCIB_03616	BDBDIBHM_04695	IFHJLEIO_05520	BDGMODPG_04598	FDHAPOLO_05601	JOBMDCEJ_06964	HOCGCCAP_06521
whiB1_1		Transcriptional regulator WhiB1	73	73	1	1280	59793				257	257	257	JPAADEBK_06913	PBMHJKMJ_05597	MPDOBOAE_02470	OMFHLGEP_00616	PLONMBHP_02022	OIADIKGA_03314	CCACIENP_06502	LPGLNFCI_02326	NJCBGPGD_03326	PEMEHJDI_03962	FGNICHMD_01184	AENCCDBK_02666	KJGKBNHM_03994	EAAKKAHC_06058	AEDBFOLO_04447	AJKOJGHF_03323	IIHBEHFD_00200	KNFFLHBK_02209	JNLJKEAN_06721	DKLMNBCA_02225	MAIJIKNG_02290	PBCNADBC_00043	ACNHKNIK_00648	NHDALELB_00773	FBGCDJGC_00774	IFKFFCLE_07304	GCMNHKAO_06748	OMDGDNLI_04048	AEKFGIGJ_00620	PNAIHCIB_03844	BDBDIBHM_00731	IFHJLEIO_01938	BDGMODPG_02198	FDHAPOLO_04668	JOBMDCEJ_06747	HOCGCCAP_04175
rpsK		30S ribosomal protein S11	73	73	1	1280	98436				404	404	404	JPAADEBK_03810	PBMHJKMJ_04799	MPDOBOAE_02368	OMFHLGEP_01483	PLONMBHP_01730	OIADIKGA_06762	CCACIENP_00818	LPGLNFCI_07539	NJCBGPGD_00399	PEMEHJDI_01811	FGNICHMD_00472	AENCCDBK_01938	KJGKBNHM_01649	EAAKKAHC_04038	AEDBFOLO_06356	AJKOJGHF_03035	IIHBEHFD_00833	KNFFLHBK_00079	JNLJKEAN_00902	DKLMNBCA_00229	MAIJIKNG_02756	PBCNADBC_04844	ACNHKNIK_00231	NHDALELB_06490	FBGCDJGC_07835	IFKFFCLE_03621	GCMNHKAO_01743	OMDGDNLI_04428	AEKFGIGJ_00189	PNAIHCIB_02790	BDBDIBHM_00217	IFHJLEIO_06881	BDGMODPG_02897	FDHAPOLO_04363	JOBMDCEJ_04517	HOCGCCAP_02877
ssgB_5		Sporulation-specific cell division protein SsgB	73	73	1	1280	105575				413	413	413	JPAADEBK_07734	PBMHJKMJ_03788	MPDOBOAE_03034	OMFHLGEP_01370	PLONMBHP_04522	OIADIKGA_03563	CCACIENP_05732	LPGLNFCI_03549	NJCBGPGD_01857	PEMEHJDI_07131	FGNICHMD_03624	AENCCDBK_05103	KJGKBNHM_06722	EAAKKAHC_03904	AEDBFOLO_01982	AJKOJGHF_02639	IIHBEHFD_03195	KNFFLHBK_06968	JNLJKEAN_08329	DKLMNBCA_02421	MAIJIKNG_04955	PBCNADBC_01688	ACNHKNIK_05940	NHDALELB_02502	FBGCDJGC_03594	IFKFFCLE_04792	GCMNHKAO_05494	OMDGDNLI_07312	AEKFGIGJ_00982	PNAIHCIB_03996	BDBDIBHM_05097	IFHJLEIO_07021	BDGMODPG_07219	FDHAPOLO_07692	JOBMDCEJ_07514	HOCGCCAP_04336
carD		RNA polymerase-binding transcription factor CarD	73	73	1	1280	39150				482	482	482	JPAADEBK_04961	PBMHJKMJ_05899	MPDOBOAE_01792	OMFHLGEP_00774	PLONMBHP_04689	OIADIKGA_00766	CCACIENP_06223	LPGLNFCI_05572	NJCBGPGD_00071	PEMEHJDI_01216	FGNICHMD_03945	AENCCDBK_02872	KJGKBNHM_04634	EAAKKAHC_00762	AEDBFOLO_02928	AJKOJGHF_01641	IIHBEHFD_04239	KNFFLHBK_01165	JNLJKEAN_01315	DKLMNBCA_01442	MAIJIKNG_03109	PBCNADBC_00748	ACNHKNIK_02171	NHDALELB_02099	FBGCDJGC_03041	IFKFFCLE_03049	GCMNHKAO_03508	OMDGDNLI_02516	AEKFGIGJ_04279	PNAIHCIB_02520	BDBDIBHM_07272	IFHJLEIO_05860	BDGMODPG_04385	FDHAPOLO_05163	JOBMDCEJ_05186	HOCGCCAP_05704
mtrA		DNA-binding response regulator MtrA	73	73	1	1280	89964				677	689	679	JPAADEBK_07641	PBMHJKMJ_06128	MPDOBOAE_05605	OMFHLGEP_06178	PLONMBHP_06584	OIADIKGA_05698	CCACIENP_01630	LPGLNFCI_07491	NJCBGPGD_07375	PEMEHJDI_08009	FGNICHMD_01729	AENCCDBK_06470	KJGKBNHM_06993	EAAKKAHC_04146	AEDBFOLO_06393	AJKOJGHF_09127	IIHBEHFD_07325	KNFFLHBK_05617	JNLJKEAN_08293	DKLMNBCA_06580	MAIJIKNG_06174	PBCNADBC_07298	ACNHKNIK_08730	NHDALELB_01151	FBGCDJGC_04578	IFKFFCLE_08002	GCMNHKAO_07260	OMDGDNLI_07640	AEKFGIGJ_07128	PNAIHCIB_01552	BDBDIBHM_05998	IFHJLEIO_07631	BDGMODPG_07830	FDHAPOLO_07687	JOBMDCEJ_07651	HOCGCCAP_03338
group_124669		hypothetical protein	73	73	1	1280	31309				308	314	310	JPAADEBK_03039	PBMHJKMJ_06110	MPDOBOAE_02732	OMFHLGEP_05421	PLONMBHP_03275	OIADIKGA_01169	CCACIENP_05961	LPGLNFCI_07083	NJCBGPGD_02338	PEMEHJDI_05974	FGNICHMD_00788	AENCCDBK_05906	KJGKBNHM_04737	EAAKKAHC_03475	AEDBFOLO_00982	AJKOJGHF_06802	IIHBEHFD_05066	KNFFLHBK_01396	JNLJKEAN_02129	DKLMNBCA_00906	MAIJIKNG_01936	PBCNADBC_01369	ACNHKNIK_02501	NHDALELB_00654	FBGCDJGC_02866	IFKFFCLE_08503	GCMNHKAO_04241	OMDGDNLI_04291	AEKFGIGJ_03689	PNAIHCIB_05044	BDBDIBHM_04313	IFHJLEIO_01277	BDGMODPG_01269	FDHAPOLO_02189	JOBMDCEJ_03955	HOCGCCAP_04768
eno_1		Enolase	73	73	1	1280	7213				1280	1289	1282	JPAADEBK_04277	PBMHJKMJ_07175	MPDOBOAE_02934	OMFHLGEP_01122	PLONMBHP_01164	OIADIKGA_02233	CCACIENP_04655	LPGLNFCI_01002	NJCBGPGD_03224	PEMEHJDI_02737	FGNICHMD_05813	AENCCDBK_02431	KJGKBNHM_03372	EAAKKAHC_04483	AEDBFOLO_03080	AJKOJGHF_06348	IIHBEHFD_05985	KNFFLHBK_03569	JNLJKEAN_02706	DKLMNBCA_04295	MAIJIKNG_06728	PBCNADBC_03099	ACNHKNIK_03039	NHDALELB_04335	FBGCDJGC_04521	IFKFFCLE_03881	GCMNHKAO_06064	OMDGDNLI_05133	AEKFGIGJ_02748	PNAIHCIB_02184	BDBDIBHM_06850	IFHJLEIO_01213	BDGMODPG_06460	FDHAPOLO_01912	JOBMDCEJ_04422	HOCGCCAP_02397
rpsQ		30S ribosomal protein S17	73	73	1	1280	98418				281	308	283	JPAADEBK_03793	PBMHJKMJ_04816	MPDOBOAE_02351	OMFHLGEP_01466	PLONMBHP_01713	OIADIKGA_06779	CCACIENP_00801	LPGLNFCI_07556	NJCBGPGD_00382	PEMEHJDI_01794	FGNICHMD_00489	AENCCDBK_01955	KJGKBNHM_01666	EAAKKAHC_04055	AEDBFOLO_06373	AJKOJGHF_03018	IIHBEHFD_00850	KNFFLHBK_00096	JNLJKEAN_00885	DKLMNBCA_00212	MAIJIKNG_02773	PBCNADBC_04827	ACNHKNIK_00248	NHDALELB_06472	FBGCDJGC_07852	IFKFFCLE_03638	GCMNHKAO_01726	OMDGDNLI_04445	AEKFGIGJ_00206	PNAIHCIB_02807	BDBDIBHM_00200	IFHJLEIO_02285	BDGMODPG_03910	FDHAPOLO_04380	JOBMDCEJ_04500	HOCGCCAP_02860
group_1258		hypothetical protein	73	73	1	1280	104379				257	344	292	JPAADEBK_03191	PBMHJKMJ_05818	MPDOBOAE_01874	OMFHLGEP_00046	PLONMBHP_01378	OIADIKGA_00640	CCACIENP_06342	LPGLNFCI_05690	NJCBGPGD_00171	PEMEHJDI_01363	FGNICHMD_04076	AENCCDBK_01839	KJGKBNHM_02257	EAAKKAHC_00655	AEDBFOLO_04035	AJKOJGHF_01747	IIHBEHFD_04318	KNFFLHBK_03399	JNLJKEAN_01195	DKLMNBCA_01330	MAIJIKNG_03001	PBCNADBC_00633	ACNHKNIK_02284	NHDALELB_02000	FBGCDJGC_01220	IFKFFCLE_02959	GCMNHKAO_03617	OMDGDNLI_02427	AEKFGIGJ_00471	PNAIHCIB_02441	BDBDIBHM_04484	IFHJLEIO_02958	BDGMODPG_03755	FDHAPOLO_01000	JOBMDCEJ_06421	HOCGCCAP_02530
nagA		N-acetylglucosamine-6-phosphate deacetylase	73	73	1	1280	86816				1139	1259	1163	JPAADEBK_03265	PBMHJKMJ_05862	MPDOBOAE_01815	OMFHLGEP_00800	PLONMBHP_04728	OIADIKGA_00716	CCACIENP_06256	LPGLNFCI_05611	NJCBGPGD_00115	PEMEHJDI_01252	FGNICHMD_03993	AENCCDBK_05590	KJGKBNHM_02211	EAAKKAHC_00728	AEDBFOLO_02962	AJKOJGHF_01683	IIHBEHFD_04272	KNFFLHBK_01198	JNLJKEAN_01281	DKLMNBCA_01409	MAIJIKNG_03066	PBCNADBC_00704	ACNHKNIK_02215	NHDALELB_02061	FBGCDJGC_03091	IFKFFCLE_03016	GCMNHKAO_03542	OMDGDNLI_02481	AEKFGIGJ_04230	PNAIHCIB_02493	BDBDIBHM_04429	IFHJLEIO_04036	BDGMODPG_04420	FDHAPOLO_00923	JOBMDCEJ_05154	HOCGCCAP_05740
csd_1		putative cysteine desulfurase	73	73	1	1280	3033				1361	1490	1392	JPAADEBK_03610	PBMHJKMJ_04495	MPDOBOAE_03513	OMFHLGEP_02473	PLONMBHP_06728	OIADIKGA_05457	CCACIENP_07376	LPGLNFCI_01144	NJCBGPGD_05306	PEMEHJDI_02189	FGNICHMD_06601	AENCCDBK_04670	KJGKBNHM_03177	EAAKKAHC_06839	AEDBFOLO_03554	AJKOJGHF_06406	IIHBEHFD_02016	KNFFLHBK_03824	JNLJKEAN_04759	DKLMNBCA_02971	MAIJIKNG_04430	PBCNADBC_05312	ACNHKNIK_04688	NHDALELB_00054	FBGCDJGC_05907	IFKFFCLE_03346	GCMNHKAO_01980	OMDGDNLI_07976	AEKFGIGJ_02498	PNAIHCIB_04915	BDBDIBHM_01649	IFHJLEIO_02319	BDGMODPG_03101	FDHAPOLO_04894	JOBMDCEJ_04312	HOCGCCAP_06064
group_1277		Laccase domain protein	73	73	1	1280	99628				668	767	719	JPAADEBK_03674	PBMHJKMJ_04558	MPDOBOAE_03575	OMFHLGEP_05063	PLONMBHP_07550	OIADIKGA_05521	CCACIENP_02576	LPGLNFCI_04671	NJCBGPGD_05501	PEMEHJDI_02253	FGNICHMD_06535	AENCCDBK_03234	KJGKBNHM_06521	EAAKKAHC_06505	AEDBFOLO_03618	AJKOJGHF_06475	IIHBEHFD_01949	KNFFLHBK_05635	JNLJKEAN_03662	DKLMNBCA_00520	MAIJIKNG_04367	PBCNADBC_08201	ACNHKNIK_06685	NHDALELB_00123	FBGCDJGC_06581	IFKFFCLE_03276	GCMNHKAO_06807	OMDGDNLI_02142	AEKFGIGJ_02562	PNAIHCIB_04626	BDBDIBHM_05609	IFHJLEIO_05209	BDGMODPG_04247	FDHAPOLO_03040	JOBMDCEJ_04147	HOCGCCAP_06001
nusG		Transcription termination/antitermination protein NusG	73	73	1	1280	97273				851	983	931	JPAADEBK_03757	PBMHJKMJ_04843	MPDOBOAE_02321	OMFHLGEP_01438	PLONMBHP_01655	OIADIKGA_05308	CCACIENP_00752	LPGLNFCI_06117	NJCBGPGD_00352	PEMEHJDI_01733	FGNICHMD_00529	AENCCDBK_01983	KJGKBNHM_01701	EAAKKAHC_04106	AEDBFOLO_06124	AJKOJGHF_02973	IIHBEHFD_00884	KNFFLHBK_00123	JNLJKEAN_00853	DKLMNBCA_00185	MAIJIKNG_02814	PBCNADBC_04800	ACNHKNIK_06488	NHDALELB_06443	FBGCDJGC_06262	IFKFFCLE_03663	GCMNHKAO_01685	OMDGDNLI_04479	AEKFGIGJ_00244	PNAIHCIB_02833	BDBDIBHM_00166	IFHJLEIO_02253	BDGMODPG_03878	FDHAPOLO_06894	JOBMDCEJ_04468	HOCGCCAP_02812
ispF		2-C-methyl-D-erythritol 2,4-cyclodiphosphate synthase	73	73	1	1280	39143				497	638	524	JPAADEBK_04959	PBMHJKMJ_05897	MPDOBOAE_01794	OMFHLGEP_00776	PLONMBHP_04691	OIADIKGA_00764	CCACIENP_06225	LPGLNFCI_05574	NJCBGPGD_00073	PEMEHJDI_01218	FGNICHMD_03947	AENCCDBK_02874	KJGKBNHM_04632	EAAKKAHC_00760	AEDBFOLO_02930	AJKOJGHF_01643	IIHBEHFD_04241	KNFFLHBK_01167	JNLJKEAN_01313	DKLMNBCA_01440	MAIJIKNG_03107	PBCNADBC_00746	ACNHKNIK_02173	NHDALELB_02097	FBGCDJGC_03043	IFKFFCLE_03047	GCMNHKAO_03510	OMDGDNLI_02514	AEKFGIGJ_04277	PNAIHCIB_02518	BDBDIBHM_07270	IFHJLEIO_05858	BDGMODPG_04387	FDHAPOLO_05165	JOBMDCEJ_05184	HOCGCCAP_05706
lexA		LexA repressor	73	73	1	1280	110116				710	794	786	JPAADEBK_00369	PBMHJKMJ_04217	MPDOBOAE_05536	OMFHLGEP_02187	PLONMBHP_05355	OIADIKGA_03715	CCACIENP_05466	LPGLNFCI_05416	NJCBGPGD_01260	PEMEHJDI_06554	FGNICHMD_05249	AENCCDBK_02962	KJGKBNHM_01201	EAAKKAHC_03128	AEDBFOLO_02160	AJKOJGHF_00460	IIHBEHFD_06641	KNFFLHBK_02598	JNLJKEAN_03350	DKLMNBCA_04358	MAIJIKNG_03778	PBCNADBC_02100	ACNHKNIK_01174	NHDALELB_00415	FBGCDJGC_05383	IFKFFCLE_01990	GCMNHKAO_04090	OMDGDNLI_03439	AEKFGIGJ_05185	PNAIHCIB_05598	BDBDIBHM_07672	IFHJLEIO_06853	BDGMODPG_07478	FDHAPOLO_00436	JOBMDCEJ_00682	HOCGCCAP_03923
hup_2		DNA-binding protein HU	73	73	1	1280	89639				281	281	281	JPAADEBK_01382	PBMHJKMJ_06180	MPDOBOAE_01607	OMFHLGEP_04033	PLONMBHP_06533	OIADIKGA_05747	CCACIENP_01684	LPGLNFCI_06624	NJCBGPGD_05935	PEMEHJDI_07387	FGNICHMD_01674	AENCCDBK_04178	KJGKBNHM_03913	EAAKKAHC_04195	AEDBFOLO_06182	AJKOJGHF_04991	IIHBEHFD_04522	KNFFLHBK_04743	JNLJKEAN_05922	DKLMNBCA_05483	MAIJIKNG_06215	PBCNADBC_06162	ACNHKNIK_05553	NHDALELB_01068	FBGCDJGC_04627	IFKFFCLE_06258	GCMNHKAO_06852	OMDGDNLI_06781	AEKFGIGJ_07275	PNAIHCIB_01593	BDBDIBHM_05930	IFHJLEIO_05545	BDGMODPG_06477	FDHAPOLO_03953	JOBMDCEJ_05905	HOCGCCAP_03386
rpmA		50S ribosomal protein L27	73	73	1	1280	115646				254	257	255	JPAADEBK_02140	PBMHJKMJ_01121	MPDOBOAE_05376	OMFHLGEP_01213	PLONMBHP_04772	OIADIKGA_02594	CCACIENP_02079	LPGLNFCI_01657	NJCBGPGD_05755	PEMEHJDI_04998	FGNICHMD_01337	AENCCDBK_01411	KJGKBNHM_04878	EAAKKAHC_05996	AEDBFOLO_04279	AJKOJGHF_04805	IIHBEHFD_02443	KNFFLHBK_07210	JNLJKEAN_07166	DKLMNBCA_01736	MAIJIKNG_04693	PBCNADBC_01845	ACNHKNIK_00693	NHDALELB_06494	FBGCDJGC_07393	IFKFFCLE_00975	GCMNHKAO_07297	OMDGDNLI_03149	AEKFGIGJ_05893	PNAIHCIB_01905	BDBDIBHM_02094	IFHJLEIO_05073	BDGMODPG_06503	FDHAPOLO_06953	JOBMDCEJ_05341	HOCGCCAP_01121
group_13057		hypothetical protein	73	73	1	1280	50879				221	272	235	JPAADEBK_02830	PBMHJKMJ_06373	MPDOBOAE_03197	OMFHLGEP_05236	PLONMBHP_05118	OIADIKGA_02662	CCACIENP_02845	LPGLNFCI_07245	NJCBGPGD_04994	PEMEHJDI_02551	FGNICHMD_04626	AENCCDBK_06134	KJGKBNHM_06019	EAAKKAHC_05061	AEDBFOLO_05199	AJKOJGHF_07042	IIHBEHFD_06835	KNFFLHBK_02396	JNLJKEAN_05346	DKLMNBCA_03234	MAIJIKNG_04120	PBCNADBC_05853	ACNHKNIK_04799	NHDALELB_05305	FBGCDJGC_06851	IFKFFCLE_06164	GCMNHKAO_06950	OMDGDNLI_04819	AEKFGIGJ_07217	PNAIHCIB_04409	BDBDIBHM_06558	IFHJLEIO_05921	BDGMODPG_07069	FDHAPOLO_06677	JOBMDCEJ_03428	HOCGCCAP_05240
group_13058		hypothetical protein	73	73	1	1280	31360				203	218	210	JPAADEBK_03014	PBMHJKMJ_06960	MPDOBOAE_02757	OMFHLGEP_05834	PLONMBHP_03309	OIADIKGA_01137	CCACIENP_05994	LPGLNFCI_05176	NJCBGPGD_02364	PEMEHJDI_05940	FGNICHMD_00820	AENCCDBK_05488	KJGKBNHM_06215	EAAKKAHC_03508	AEDBFOLO_01015	AJKOJGHF_06828	IIHBEHFD_05091	KNFFLHBK_01422	JNLJKEAN_02155	DKLMNBCA_00880	MAIJIKNG_01962	PBCNADBC_01343	ACNHKNIK_02474	NHDALELB_00628	FBGCDJGC_02898	IFKFFCLE_08426	GCMNHKAO_04267	OMDGDNLI_04266	AEKFGIGJ_03663	PNAIHCIB_05069	BDBDIBHM_04287	IFHJLEIO_07358	BDGMODPG_01243	FDHAPOLO_05421	JOBMDCEJ_03929	HOCGCCAP_04792
rlmN		putative dual-specificity RNA methyltransferase RlmN	73	73	1	1280	31286				1106	1115	1108	JPAADEBK_03052	PBMHJKMJ_06098	MPDOBOAE_02719	OMFHLGEP_04484	PLONMBHP_03263	OIADIKGA_01181	CCACIENP_05948	LPGLNFCI_07071	NJCBGPGD_02244	PEMEHJDI_05986	FGNICHMD_00776	AENCCDBK_04577	KJGKBNHM_04748	EAAKKAHC_07522	AEDBFOLO_00969	AJKOJGHF_06788	IIHBEHFD_05054	KNFFLHBK_01384	JNLJKEAN_02117	DKLMNBCA_00918	MAIJIKNG_01912	PBCNADBC_01381	ACNHKNIK_02518	NHDALELB_00668	FBGCDJGC_02854	IFKFFCLE_08515	GCMNHKAO_04229	OMDGDNLI_04303	AEKFGIGJ_03701	PNAIHCIB_05032	BDBDIBHM_04356	IFHJLEIO_01265	BDGMODPG_01281	FDHAPOLO_02178	JOBMDCEJ_03967	HOCGCCAP_04756
group_1307		hypothetical protein	73	73	1	1280	79796				773	869	808	JPAADEBK_05545	PBMHJKMJ_02548	MPDOBOAE_04000	OMFHLGEP_00451	PLONMBHP_03602	OIADIKGA_04657	CCACIENP_03732	LPGLNFCI_03328	NJCBGPGD_00720	PEMEHJDI_04686	FGNICHMD_06397	AENCCDBK_00849	KJGKBNHM_02627	EAAKKAHC_02160	AEDBFOLO_02393	AJKOJGHF_04522	IIHBEHFD_01694	KNFFLHBK_05327	JNLJKEAN_06967	DKLMNBCA_05378	MAIJIKNG_06397	PBCNADBC_02919	ACNHKNIK_07483	NHDALELB_08073	FBGCDJGC_06812	IFKFFCLE_05762	GCMNHKAO_03164	OMDGDNLI_01732	AEKFGIGJ_04662	PNAIHCIB_00649	BDBDIBHM_06956	IFHJLEIO_04704	BDGMODPG_06328	FDHAPOLO_04928	JOBMDCEJ_05994	HOCGCCAP_04534
pdhD		Dihydrolipoyl dehydrogenase	73	73	1	1280	3128				1388	1388	1388	JPAADEBK_03573	PBMHJKMJ_04461	MPDOBOAE_03477	OMFHLGEP_06420	PLONMBHP_06693	OIADIKGA_07177	CCACIENP_02507	LPGLNFCI_01181	NJCBGPGD_07021	PEMEHJDI_02154	FGNICHMD_03232	AENCCDBK_04708	KJGKBNHM_03140	EAAKKAHC_07632	AEDBFOLO_03519	AJKOJGHF_06372	IIHBEHFD_02049	KNFFLHBK_03860	JNLJKEAN_03461	DKLMNBCA_02935	MAIJIKNG_04468	PBCNADBC_06791	ACNHKNIK_04037	NHDALELB_00018	FBGCDJGC_08223	IFKFFCLE_03380	GCMNHKAO_02017	OMDGDNLI_07766	AEKFGIGJ_02458	PNAIHCIB_04874	BDBDIBHM_01683	IFHJLEIO_07614	BDGMODPG_03062	FDHAPOLO_06697	JOBMDCEJ_04350	HOCGCCAP_01613
murG_2		UDP-N-acetylglucosamine--N-acetylmuramyl-(pentapeptide) pyrophosphoryl-undecaprenol N-acetylglucosamine transferase	73	73	1	1280	99625				1094	1097	1094	JPAADEBK_03671	PBMHJKMJ_04555	MPDOBOAE_03572	OMFHLGEP_05060	PLONMBHP_07547	OIADIKGA_05518	CCACIENP_02573	LPGLNFCI_04674	NJCBGPGD_05504	PEMEHJDI_02250	FGNICHMD_06538	AENCCDBK_03237	KJGKBNHM_06524	EAAKKAHC_06502	AEDBFOLO_03615	AJKOJGHF_06472	IIHBEHFD_01952	KNFFLHBK_05632	JNLJKEAN_03659	DKLMNBCA_00523	MAIJIKNG_04370	PBCNADBC_08204	ACNHKNIK_06688	NHDALELB_00120	FBGCDJGC_06578	IFKFFCLE_03279	GCMNHKAO_06810	OMDGDNLI_02139	AEKFGIGJ_02559	PNAIHCIB_04629	BDBDIBHM_05612	IFHJLEIO_05212	BDGMODPG_04250	FDHAPOLO_03037	JOBMDCEJ_04144	HOCGCCAP_06004
rpoA		DNA-directed RNA polymerase subunit alpha	73	73	1	1280	98437				419	1022	944	JPAADEBK_03811	PBMHJKMJ_04798	MPDOBOAE_02369	OMFHLGEP_01484	PLONMBHP_01731	OIADIKGA_06761	CCACIENP_00819	LPGLNFCI_07538	NJCBGPGD_00400	PEMEHJDI_01812	FGNICHMD_00471	AENCCDBK_01937	KJGKBNHM_01648	EAAKKAHC_04037	AEDBFOLO_06355	AJKOJGHF_03036	IIHBEHFD_00832	KNFFLHBK_00078	JNLJKEAN_00903	DKLMNBCA_00230	MAIJIKNG_02755	PBCNADBC_04845	ACNHKNIK_00230	NHDALELB_07536	FBGCDJGC_07834	IFKFFCLE_02883	GCMNHKAO_01744	OMDGDNLI_04427	AEKFGIGJ_00188	PNAIHCIB_02789	BDBDIBHM_00218	IFHJLEIO_06882	BDGMODPG_02898	FDHAPOLO_04362	JOBMDCEJ_04518	HOCGCCAP_02878
group_13079		putative oxidoreductase/MSMEI_1564	73	73	1	1280	98589				1124	1172	1124	JPAADEBK_03860	PBMHJKMJ_02018	MPDOBOAE_05652	OMFHLGEP_06295	PLONMBHP_07249	OIADIKGA_06919	CCACIENP_00874	LPGLNFCI_04209	NJCBGPGD_00438	PEMEHJDI_01871	FGNICHMD_00433	AENCCDBK_06538	KJGKBNHM_01611	EAAKKAHC_06106	AEDBFOLO_06617	AJKOJGHF_03072	IIHBEHFD_00797	KNFFLHBK_00037	JNLJKEAN_00944	DKLMNBCA_00272	MAIJIKNG_02709	PBCNADBC_00535	ACNHKNIK_00189	NHDALELB_07502	FBGCDJGC_07123	IFKFFCLE_02849	GCMNHKAO_01785	OMDGDNLI_04385	AEKFGIGJ_00118	PNAIHCIB_02750	BDBDIBHM_00252	IFHJLEIO_03798	BDGMODPG_02941	FDHAPOLO_06279	JOBMDCEJ_07420	HOCGCCAP_02929
phoU2		Phosphate-specific transport system accessory protein PhoU	73	73	1	1280	39169				677	761	681	JPAADEBK_04966	PBMHJKMJ_05903	MPDOBOAE_01788	OMFHLGEP_00770	PLONMBHP_04685	OIADIKGA_00770	CCACIENP_06219	LPGLNFCI_05568	NJCBGPGD_00067	PEMEHJDI_01212	FGNICHMD_03941	AENCCDBK_02868	KJGKBNHM_04638	EAAKKAHC_00766	AEDBFOLO_02924	AJKOJGHF_01637	IIHBEHFD_04235	KNFFLHBK_01161	JNLJKEAN_01319	DKLMNBCA_01446	MAIJIKNG_03113	PBCNADBC_00752	ACNHKNIK_02167	NHDALELB_02103	FBGCDJGC_03037	IFKFFCLE_03053	GCMNHKAO_03503	OMDGDNLI_02520	AEKFGIGJ_04283	PNAIHCIB_02524	BDBDIBHM_07276	IFHJLEIO_05864	BDGMODPG_04381	FDHAPOLO_05159	JOBMDCEJ_07446	HOCGCCAP_05700
group_13110		NADH-quinone oxidoreductase subunit 11	73	73	1	1280	67166				299	299	299	JPAADEBK_05445	PBMHJKMJ_04933	MPDOBOAE_02238	OMFHLGEP_05450	PLONMBHP_01587	OIADIKGA_05380	CCACIENP_00676	LPGLNFCI_06184	NJCBGPGD_00299	PEMEHJDI_01645	FGNICHMD_00621	AENCCDBK_05743	KJGKBNHM_05218	EAAKKAHC_05313	AEDBFOLO_05706	AJKOJGHF_02911	IIHBEHFD_00940	KNFFLHBK_00189	JNLJKEAN_02282	DKLMNBCA_00120	MAIJIKNG_02879	PBCNADBC_06683	ACNHKNIK_06646	NHDALELB_03706	FBGCDJGC_07106	IFKFFCLE_03724	GCMNHKAO_05004	OMDGDNLI_04101	AEKFGIGJ_00311	PNAIHCIB_02888	BDBDIBHM_00082	IFHJLEIO_07450	BDGMODPG_02792	FDHAPOLO_01157	JOBMDCEJ_02709	HOCGCCAP_02736
ppa		Inorganic pyrophosphatase	73	73	1	1280	52299				488	596	500	JPAADEBK_05705	PBMHJKMJ_03143	MPDOBOAE_04989	OMFHLGEP_05406	PLONMBHP_06068	OIADIKGA_04359	CCACIENP_07068	LPGLNFCI_06944	NJCBGPGD_04396	PEMEHJDI_05783	FGNICHMD_05460	AENCCDBK_05845	KJGKBNHM_05096	EAAKKAHC_05737	AEDBFOLO_03286	AJKOJGHF_01462	IIHBEHFD_02995	KNFFLHBK_03314	JNLJKEAN_07374	DKLMNBCA_03110	MAIJIKNG_06984	PBCNADBC_02256	ACNHKNIK_02077	NHDALELB_08491	FBGCDJGC_02464	IFKFFCLE_06389	GCMNHKAO_05710	OMDGDNLI_05506	AEKFGIGJ_02061	PNAIHCIB_05435	BDBDIBHM_06080	IFHJLEIO_01069	BDGMODPG_00075	FDHAPOLO_06492	JOBMDCEJ_00587	HOCGCCAP_03267
group_1312		hypothetical protein	73	73	1	1280	84411				143	281	247	JPAADEBK_06125	PBMHJKMJ_02706	MPDOBOAE_03342	OMFHLGEP_03902	PLONMBHP_05691	OIADIKGA_04816	CCACIENP_06958	LPGLNFCI_03177	NJCBGPGD_00779	PEMEHJDI_04521	FGNICHMD_06622	AENCCDBK_04210	KJGKBNHM_03577	EAAKKAHC_06161	AEDBFOLO_05966	AJKOJGHF_04388	IIHBEHFD_05004	KNFFLHBK_03477	JNLJKEAN_06474	DKLMNBCA_05103	MAIJIKNG_06332	PBCNADBC_07911	ACNHKNIK_07365	NHDALELB_04905	FBGCDJGC_03837	IFKFFCLE_05871	GCMNHKAO_06630	OMDGDNLI_01814	AEKFGIGJ_06823	PNAIHCIB_00783	BDBDIBHM_06338	IFHJLEIO_04464	BDGMODPG_03386	FDHAPOLO_05325	JOBMDCEJ_06654	HOCGCCAP_06299
psd		Phosphatidylserine decarboxylase proenzyme	73	73	1	1280	70642				647	665	653	JPAADEBK_06637	PBMHJKMJ_00311	MPDOBOAE_04685	OMFHLGEP_03026	PLONMBHP_07502	OIADIKGA_01510	CCACIENP_01240	LPGLNFCI_00012	NJCBGPGD_04237	PEMEHJDI_05512	FGNICHMD_01927	AENCCDBK_03847	KJGKBNHM_02400	EAAKKAHC_01206	AEDBFOLO_00874	AJKOJGHF_04044	IIHBEHFD_04089	KNFFLHBK_05080	JNLJKEAN_02482	DKLMNBCA_00668	MAIJIKNG_00277	PBCNADBC_02790	ACNHKNIK_01877	NHDALELB_01604	FBGCDJGC_01353	IFKFFCLE_00300	GCMNHKAO_00424	OMDGDNLI_01109	AEKFGIGJ_06935	PNAIHCIB_01048	BDBDIBHM_01076	IFHJLEIO_06933	BDGMODPG_05369	FDHAPOLO_04317	JOBMDCEJ_04037	HOCGCCAP_00176
zitB		Zinc transporter ZitB	73	73	1	1280	90719				923	1157	994	JPAADEBK_07853	PBMHJKMJ_06874	MPDOBOAE_02841	OMFHLGEP_01029	PLONMBHP_01281	OIADIKGA_06968	CCACIENP_07234	LPGLNFCI_01138	NJCBGPGD_06887	PEMEHJDI_02614	FGNICHMD_07469	AENCCDBK_02339	KJGKBNHM_07165	EAAKKAHC_06338	AEDBFOLO_02978	AJKOJGHF_09233	IIHBEHFD_06097	KNFFLHBK_07305	JNLJKEAN_02812	DKLMNBCA_06746	MAIJIKNG_07913	PBCNADBC_03165	ACNHKNIK_02973	NHDALELB_04427	FBGCDJGC_07155	IFKFFCLE_07093	GCMNHKAO_05994	OMDGDNLI_05069	AEKFGIGJ_02837	PNAIHCIB_02118	BDBDIBHM_06944	IFHJLEIO_01151	BDGMODPG_04810	FDHAPOLO_07622	JOBMDCEJ_04358	HOCGCCAP_02506
group_1341		hypothetical protein	73	73	1	1280	94068				323	503	369	JPAADEBK_00491	PBMHJKMJ_06469	MPDOBOAE_03853	OMFHLGEP_03290	PLONMBHP_06198	OIADIKGA_03138	CCACIENP_06181	LPGLNFCI_07614	NJCBGPGD_01170	PEMEHJDI_07935	FGNICHMD_05032	AENCCDBK_05924	KJGKBNHM_03231	EAAKKAHC_05895	AEDBFOLO_06066	AJKOJGHF_00337	IIHBEHFD_06121	KNFFLHBK_00352	JNLJKEAN_08136	DKLMNBCA_02360	MAIJIKNG_03934	PBCNADBC_05793	ACNHKNIK_01966	NHDALELB_02754	FBGCDJGC_06358	IFKFFCLE_01855	GCMNHKAO_00041	OMDGDNLI_06054	AEKFGIGJ_06469	PNAIHCIB_05200	BDBDIBHM_01488	IFHJLEIO_00661	BDGMODPG_00858	FDHAPOLO_05236	JOBMDCEJ_00845	HOCGCCAP_06678
group_1342		hypothetical protein	73	73	1	1280	15654				647	788	728	JPAADEBK_01062	PBMHJKMJ_03902	MPDOBOAE_01402	OMFHLGEP_02785	PLONMBHP_06796	OIADIKGA_01792	CCACIENP_05319	LPGLNFCI_01953	NJCBGPGD_00919	PEMEHJDI_03499	FGNICHMD_02396	AENCCDBK_02305	KJGKBNHM_01111	EAAKKAHC_02705	AEDBFOLO_04363	AJKOJGHF_01182	IIHBEHFD_02708	KNFFLHBK_03259	JNLJKEAN_01471	DKLMNBCA_02789	MAIJIKNG_03522	PBCNADBC_01579	ACNHKNIK_04108	NHDALELB_01333	FBGCDJGC_00181	IFKFFCLE_04403	GCMNHKAO_04567	OMDGDNLI_06851	AEKFGIGJ_01444	PNAIHCIB_03384	BDBDIBHM_04900	IFHJLEIO_03538	BDGMODPG_02374	FDHAPOLO_00504	JOBMDCEJ_00190	HOCGCCAP_02961
clgR		Transcriptional regulator ClgR	73	73	1	1280	109919				371	386	379	JPAADEBK_07367	PBMHJKMJ_04260	MPDOBOAE_05490	OMFHLGEP_02229	PLONMBHP_07850	OIADIKGA_03672	CCACIENP_05515	LPGLNFCI_05372	NJCBGPGD_01308	PEMEHJDI_06507	FGNICHMD_07425	AENCCDBK_03004	KJGKBNHM_01243	EAAKKAHC_03171	AEDBFOLO_02117	AJKOJGHF_00504	IIHBEHFD_06603	KNFFLHBK_02551	JNLJKEAN_06690	DKLMNBCA_04405	MAIJIKNG_03729	PBCNADBC_02046	ACNHKNIK_01099	NHDALELB_00468	FBGCDJGC_05426	IFKFFCLE_02036	GCMNHKAO_04039	OMDGDNLI_03487	AEKFGIGJ_06991	PNAIHCIB_05874	BDBDIBHM_07627	IFHJLEIO_07100	BDGMODPG_04374	FDHAPOLO_00485	JOBMDCEJ_00633	HOCGCCAP_03967
acsA_1		Acetyl-coenzyme A synthetase	73	73	1	1280	77359				122	2003	1797	JPAADEBK_01880	PBMHJKMJ_03210	MPDOBOAE_04101	OMFHLGEP_00928	PLONMBHP_07960	OIADIKGA_06063	CCACIENP_05663	LPGLNFCI_06881	NJCBGPGD_05667	PEMEHJDI_05731	FGNICHMD_05371	AENCCDBK_00162	KJGKBNHM_01577	EAAKKAHC_07438	AEDBFOLO_03341	AJKOJGHF_01405	IIHBEHFD_02914	KNFFLHBK_02950	JNLJKEAN_05880	DKLMNBCA_04961	MAIJIKNG_03184	PBCNADBC_02311	ACNHKNIK_01642	NHDALELB_07022	FBGCDJGC_05189	IFKFFCLE_05953	GCMNHKAO_02492	OMDGDNLI_05562	AEKFGIGJ_02144	PNAIHCIB_05481	BDBDIBHM_06147	IFHJLEIO_02038	BDGMODPG_00185	FDHAPOLO_01455	JOBMDCEJ_00535	HOCGCCAP_03210
crhR		RNA helicase CrhR	73	73	1	1280	77448				2123	2729	2448	JPAADEBK_01893	PBMHJKMJ_03197	MPDOBOAE_04113	OMFHLGEP_06006	PLONMBHP_06107	OIADIKGA_04449	CCACIENP_05675	LPGLNFCI_06983	NJCBGPGD_05654	PEMEHJDI_05744	FGNICHMD_05384	AENCCDBK_00174	KJGKBNHM_05979	EAAKKAHC_05665	AEDBFOLO_03329	AJKOJGHF_01418	IIHBEHFD_02926	KNFFLHBK_02964	JNLJKEAN_05893	DKLMNBCA_04975	MAIJIKNG_03171	PBCNADBC_02298	ACNHKNIK_02011	NHDALELB_07009	FBGCDJGC_02374	IFKFFCLE_05940	GCMNHKAO_05751	OMDGDNLI_05575	AEKFGIGJ_02132	PNAIHCIB_05467	BDBDIBHM_06135	IFHJLEIO_07042	BDGMODPG_00156	FDHAPOLO_03758	JOBMDCEJ_00548	HOCGCCAP_03224
group_1363		hypothetical protein	73	73	1	1280	29738				1097	1169	1133	JPAADEBK_02301	PBMHJKMJ_01302	MPDOBOAE_05260	OMFHLGEP_00245	PLONMBHP_02366	OIADIKGA_02346	CCACIENP_02279	LPGLNFCI_01449	NJCBGPGD_03860	PEMEHJDI_07012	FGNICHMD_03438	AENCCDBK_01230	KJGKBNHM_04118	EAAKKAHC_01105	AEDBFOLO_00426	AJKOJGHF_08220	IIHBEHFD_02239	KNFFLHBK_03020	JNLJKEAN_04343	DKLMNBCA_01269	MAIJIKNG_05847	PBCNADBC_02008	ACNHKNIK_00857	NHDALELB_04643	FBGCDJGC_02002	IFKFFCLE_00770	GCMNHKAO_04397	OMDGDNLI_02820	AEKFGIGJ_06068	PNAIHCIB_02077	BDBDIBHM_01891	IFHJLEIO_00282	BDGMODPG_03631	FDHAPOLO_02829	JOBMDCEJ_05696	HOCGCCAP_01304
secF		hypothetical protein	73	73	1	1280	51744				1052	1136	1094	JPAADEBK_02744	PBMHJKMJ_03757	MPDOBOAE_03012	OMFHLGEP_01393	PLONMBHP_04552	OIADIKGA_03532	CCACIENP_05759	LPGLNFCI_03579	NJCBGPGD_01883	PEMEHJDI_07101	FGNICHMD_03650	AENCCDBK_05127	KJGKBNHM_01842	EAAKKAHC_03873	AEDBFOLO_02014	AJKOJGHF_02665	IIHBEHFD_03171	KNFFLHBK_01121	JNLJKEAN_01551	DKLMNBCA_02447	MAIJIKNG_04982	PBCNADBC_01713	ACNHKNIK_01595	NHDALELB_02476	FBGCDJGC_03563	IFKFFCLE_04766	GCMNHKAO_05467	OMDGDNLI_07339	AEKFGIGJ_00959	PNAIHCIB_04028	BDBDIBHM_05071	IFHJLEIO_05053	BDGMODPG_01528	FDHAPOLO_02298	JOBMDCEJ_02862	HOCGCCAP_04367
liaS_7		Sensor histidine kinase LiaS	73	73	1	1280	50670				1091	1298	1157	JPAADEBK_02784	PBMHJKMJ_06420	MPDOBOAE_06301	OMFHLGEP_05506	PLONMBHP_05070	OIADIKGA_02611	CCACIENP_02892	LPGLNFCI_07658	NJCBGPGD_05031	PEMEHJDI_02598	FGNICHMD_04584	AENCCDBK_05149	KJGKBNHM_05485	EAAKKAHC_05011	AEDBFOLO_05150	AJKOJGHF_07099	IIHBEHFD_06880	KNFFLHBK_02355	JNLJKEAN_05303	DKLMNBCA_03275	MAIJIKNG_04076	PBCNADBC_05809	ACNHKNIK_04843	NHDALELB_05352	FBGCDJGC_06902	IFKFFCLE_06222	GCMNHKAO_06994	OMDGDNLI_04861	AEKFGIGJ_07261	PNAIHCIB_06103	BDBDIBHM_06510	IFHJLEIO_04403	BDGMODPG_06115	FDHAPOLO_04818	JOBMDCEJ_03470	HOCGCCAP_05192
group_1385		hypothetical protein	73	73	1	1280	43254				212	359	266	JPAADEBK_03499	PBMHJKMJ_06262	MPDOBOAE_02589	OMFHLGEP_01656	PLONMBHP_07609	OIADIKGA_03909	CCACIENP_05022	LPGLNFCI_04419	NJCBGPGD_04829	PEMEHJDI_05337	FGNICHMD_03520	AENCCDBK_01748	KJGKBNHM_05057	EAAKKAHC_02507	AEDBFOLO_05276	AJKOJGHF_02529	IIHBEHFD_03298	KNFFLHBK_05498	JNLJKEAN_01985	DKLMNBCA_06494	MAIJIKNG_04866	PBCNADBC_01077	ACNHKNIK_00309	NHDALELB_02611	FBGCDJGC_02512	IFKFFCLE_05035	GCMNHKAO_03774	OMDGDNLI_05257	AEKFGIGJ_01125	PNAIHCIB_03902	BDBDIBHM_08282	IFHJLEIO_02520	BDGMODPG_04093	FDHAPOLO_02940	JOBMDCEJ_01748	HOCGCCAP_05399
hcnC_2		Hydrogen cyanide synthase subunit HcnC	73	73	1	1280	2952				1163	1223	1185	JPAADEBK_03645	PBMHJKMJ_04529	MPDOBOAE_03546	OMFHLGEP_02440	PLONMBHP_06763	OIADIKGA_05492	CCACIENP_02547	LPGLNFCI_04700	NJCBGPGD_05271	PEMEHJDI_02224	FGNICHMD_06564	AENCCDBK_04853	KJGKBNHM_03210	EAAKKAHC_06778	AEDBFOLO_03589	AJKOJGHF_06446	IIHBEHFD_01976	KNFFLHBK_04304	JNLJKEAN_07056	DKLMNBCA_00549	MAIJIKNG_04396	PBCNADBC_05275	ACNHKNIK_04651	NHDALELB_00094	FBGCDJGC_05942	IFKFFCLE_03305	GCMNHKAO_07558	OMDGDNLI_02113	AEKFGIGJ_02533	PNAIHCIB_04950	BDBDIBHM_01608	IFHJLEIO_02354	BDGMODPG_06710	FDHAPOLO_04287	JOBMDCEJ_04274	HOCGCCAP_06030
fdhD		Sulfurtransferase FdhD	73	73	1	1280	66726				827	941	845	JPAADEBK_04600	PBMHJKMJ_00227	MPDOBOAE_03731	OMFHLGEP_05975	PLONMBHP_02672	OIADIKGA_01591	CCACIENP_01171	LPGLNFCI_00105	NJCBGPGD_04199	PEMEHJDI_05420	FGNICHMD_01982	AENCCDBK_04108	KJGKBNHM_06640	EAAKKAHC_00539	AEDBFOLO_00027	AJKOJGHF_05293	IIHBEHFD_03969	KNFFLHBK_03510	JNLJKEAN_02543	DKLMNBCA_00614	MAIJIKNG_00333	PBCNADBC_02714	ACNHKNIK_07937	NHDALELB_01690	FBGCDJGC_01273	IFKFFCLE_00227	GCMNHKAO_00489	OMDGDNLI_01161	AEKFGIGJ_04946	PNAIHCIB_01092	BDBDIBHM_00996	IFHJLEIO_04654	BDGMODPG_07632	FDHAPOLO_06750	JOBMDCEJ_04101	HOCGCCAP_00080
group_1402		hypothetical protein	73	73	1	1280	39352				725	920	809	JPAADEBK_04974	PBMHJKMJ_05918	MPDOBOAE_05705	OMFHLGEP_00758	PLONMBHP_04673	OIADIKGA_00782	CCACIENP_06205	LPGLNFCI_05557	NJCBGPGD_00060	PEMEHJDI_01198	FGNICHMD_03878	AENCCDBK_02856	KJGKBNHM_04644	EAAKKAHC_00778	AEDBFOLO_02910	AJKOJGHF_01628	IIHBEHFD_04225	KNFFLHBK_01152	JNLJKEAN_01329	DKLMNBCA_01455	MAIJIKNG_03120	PBCNADBC_00759	ACNHKNIK_02160	NHDALELB_06695	FBGCDJGC_03024	IFKFFCLE_03061	GCMNHKAO_03496	OMDGDNLI_02527	AEKFGIGJ_04294	PNAIHCIB_02531	BDBDIBHM_07287	IFHJLEIO_05033	BDGMODPG_04048	FDHAPOLO_05153	JOBMDCEJ_07456	HOCGCCAP_05687
dctA		C4-dicarboxylate transport protein	73	73	1	1280	107772				1298	1433	1357	JPAADEBK_05396	PBMHJKMJ_07028	MPDOBOAE_01095	OMFHLGEP_03159	PLONMBHP_00868	OIADIKGA_05669	CCACIENP_06824	LPGLNFCI_00705	NJCBGPGD_05331	PEMEHJDI_03055	FGNICHMD_00712	AENCCDBK_00495	KJGKBNHM_05460	EAAKKAHC_04336	AEDBFOLO_01306	AJKOJGHF_02795	IIHBEHFD_06731	KNFFLHBK_00246	JNLJKEAN_02347	DKLMNBCA_00063	MAIJIKNG_05242	PBCNADBC_05140	ACNHKNIK_04599	NHDALELB_07632	FBGCDJGC_04773	IFKFFCLE_03805	GCMNHKAO_04949	OMDGDNLI_04183	AEKFGIGJ_05695	PNAIHCIB_02934	BDBDIBHM_07963	IFHJLEIO_01415	BDGMODPG_02729	FDHAPOLO_01212	JOBMDCEJ_02765	HOCGCCAP_02166
moaE2		Molybdopterin molybdenumtransferase 2	73	73	1	1280	68207				707	1370	1318	JPAADEBK_05778	PBMHJKMJ_04376	MPDOBOAE_01012	OMFHLGEP_06094	PLONMBHP_01024	OIADIKGA_02085	CCACIENP_04803	LPGLNFCI_00867	NJCBGPGD_03294	PEMEHJDI_02896	FGNICHMD_03114	AENCCDBK_00575	KJGKBNHM_04909	EAAKKAHC_02285	AEDBFOLO_01422	AJKOJGHF_01912	IIHBEHFD_07225	KNFFLHBK_00890	JNLJKEAN_05588	DKLMNBCA_01996	MAIJIKNG_05377	PBCNADBC_07067	ACNHKNIK_08454	NHDALELB_06208	FBGCDJGC_00919	IFKFFCLE_03980	GCMNHKAO_01635	OMDGDNLI_06404	AEKFGIGJ_02602	PNAIHCIB_02276	BDBDIBHM_04636	IFHJLEIO_03758	BDGMODPG_05644	FDHAPOLO_05491	JOBMDCEJ_05615	HOCGCCAP_02264
group_14118		hypothetical protein	73	73	1	1280	109155				296	296	296	JPAADEBK_00444	PBMHJKMJ_04141	MPDOBOAE_04715	OMFHLGEP_03557	PLONMBHP_05294	OIADIKGA_03784	CCACIENP_05407	LPGLNFCI_05475	NJCBGPGD_01206	PEMEHJDI_06612	FGNICHMD_05295	AENCCDBK_01571	KJGKBNHM_04571	EAAKKAHC_03070	AEDBFOLO_02219	AJKOJGHF_00388	IIHBEHFD_06200	KNFFLHBK_00405	JNLJKEAN_07084	DKLMNBCA_02307	MAIJIKNG_03863	PBCNADBC_03430	ACNHKNIK_05223	NHDALELB_00357	FBGCDJGC_04894	IFKFFCLE_01921	GCMNHKAO_07371	OMDGDNLI_06020	AEKFGIGJ_05133	PNAIHCIB_05658	BDBDIBHM_01563	IFHJLEIO_00699	BDGMODPG_00820	FDHAPOLO_00331	JOBMDCEJ_00766	HOCGCCAP_03869
rplU		50S ribosomal protein L21	73	73	1	1280	115645				320	389	323	JPAADEBK_02139	PBMHJKMJ_01120	MPDOBOAE_05377	OMFHLGEP_01212	PLONMBHP_04773	OIADIKGA_02595	CCACIENP_02078	LPGLNFCI_01658	NJCBGPGD_05754	PEMEHJDI_04999	FGNICHMD_01338	AENCCDBK_01410	KJGKBNHM_04879	EAAKKAHC_05997	AEDBFOLO_04280	AJKOJGHF_04806	IIHBEHFD_02444	KNFFLHBK_07211	JNLJKEAN_07165	DKLMNBCA_01735	MAIJIKNG_04692	PBCNADBC_01844	ACNHKNIK_00692	NHDALELB_06493	FBGCDJGC_07392	IFKFFCLE_00976	GCMNHKAO_07298	OMDGDNLI_03150	AEKFGIGJ_05892	PNAIHCIB_01904	BDBDIBHM_02095	IFHJLEIO_05072	BDGMODPG_06502	FDHAPOLO_06952	JOBMDCEJ_05342	HOCGCCAP_01120
group_14186		putative transcriptional regulatory protein	73	73	1	1280	51733				752	758	752	JPAADEBK_02750	PBMHJKMJ_03763	MPDOBOAE_03018	OMFHLGEP_01387	PLONMBHP_04546	OIADIKGA_03538	CCACIENP_05753	LPGLNFCI_03573	NJCBGPGD_01877	PEMEHJDI_07107	FGNICHMD_03644	AENCCDBK_05121	KJGKBNHM_01848	EAAKKAHC_03879	AEDBFOLO_02008	AJKOJGHF_02659	IIHBEHFD_03177	KNFFLHBK_01127	JNLJKEAN_01545	DKLMNBCA_02441	MAIJIKNG_04976	PBCNADBC_01707	ACNHKNIK_01601	NHDALELB_02482	FBGCDJGC_03569	IFKFFCLE_04772	GCMNHKAO_05473	OMDGDNLI_07333	AEKFGIGJ_00965	PNAIHCIB_04022	BDBDIBHM_05077	IFHJLEIO_05059	BDGMODPG_01534	FDHAPOLO_02292	JOBMDCEJ_02856	HOCGCCAP_04361
zwf2		Glucose-6-phosphate 1-dehydrogenase 2	73	73	1	1280	51319				1409	1532	1523	JPAADEBK_02890	PBMHJKMJ_05223	MPDOBOAE_03114	OMFHLGEP_04555	PLONMBHP_07792	OIADIKGA_02757	CCACIENP_02751	LPGLNFCI_04509	NJCBGPGD_06134	PEMEHJDI_02426	FGNICHMD_04696	AENCCDBK_03432	KJGKBNHM_04322	EAAKKAHC_05160	AEDBFOLO_02631	AJKOJGHF_07374	IIHBEHFD_01785	KNFFLHBK_04840	JNLJKEAN_06026	DKLMNBCA_00317	MAIJIKNG_04188	PBCNADBC_03227	ACNHKNIK_03478	NHDALELB_06601	FBGCDJGC_07569	IFKFFCLE_08261	GCMNHKAO_05120	OMDGDNLI_04762	AEKFGIGJ_04047	PNAIHCIB_04466	BDBDIBHM_06663	IFHJLEIO_04325	BDGMODPG_01812	FDHAPOLO_03248	JOBMDCEJ_03364	HOCGCCAP_05341
rbpA_1		RNA polymerase-binding protein RbpA	73	73	1	1280	51326				287	335	288	JPAADEBK_02894	PBMHJKMJ_05229	MPDOBOAE_03110	OMFHLGEP_04551	PLONMBHP_06596	OIADIKGA_02776	CCACIENP_02732	LPGLNFCI_04516	NJCBGPGD_06138	PEMEHJDI_02419	FGNICHMD_04700	AENCCDBK_03436	KJGKBNHM_04326	EAAKKAHC_05179	AEDBFOLO_02612	AJKOJGHF_07378	IIHBEHFD_01790	KNFFLHBK_04836	JNLJKEAN_06030	DKLMNBCA_00321	MAIJIKNG_04192	PBCNADBC_03223	ACNHKNIK_03482	NHDALELB_06597	FBGCDJGC_06547	IFKFFCLE_08265	GCMNHKAO_05124	OMDGDNLI_02311	AEKFGIGJ_04053	PNAIHCIB_04470	BDBDIBHM_05422	IFHJLEIO_04321	BDGMODPG_01816	FDHAPOLO_03252	JOBMDCEJ_03360	HOCGCCAP_05361
ctaE		putative cytochrome c oxidase subunit 3	73	73	1	1280	3042				509	620	618	JPAADEBK_03605	PBMHJKMJ_04490	MPDOBOAE_03508	OMFHLGEP_02478	PLONMBHP_06723	OIADIKGA_05452	CCACIENP_07371	LPGLNFCI_01149	NJCBGPGD_05311	PEMEHJDI_02184	FGNICHMD_06606	AENCCDBK_04675	KJGKBNHM_03172	EAAKKAHC_06834	AEDBFOLO_03549	AJKOJGHF_06401	IIHBEHFD_02021	KNFFLHBK_03829	JNLJKEAN_04754	DKLMNBCA_02966	MAIJIKNG_04435	PBCNADBC_05317	ACNHKNIK_04693	NHDALELB_00049	FBGCDJGC_05902	IFKFFCLE_03351	GCMNHKAO_01985	OMDGDNLI_07971	AEKFGIGJ_02493	PNAIHCIB_04906	BDBDIBHM_01654	IFHJLEIO_02314	BDGMODPG_03096	FDHAPOLO_04889	JOBMDCEJ_04317	HOCGCCAP_06069
group_14237		hypothetical protein	73	73	1	1280	97805				620	626	620	JPAADEBK_05017	PBMHJKMJ_06674	MPDOBOAE_06134	OMFHLGEP_00712	PLONMBHP_04593	OIADIKGA_00880	CCACIENP_06877	LPGLNFCI_07401	NJCBGPGD_00018	PEMEHJDI_01115	FGNICHMD_03831	AENCCDBK_02810	KJGKBNHM_05426	EAAKKAHC_00866	AEDBFOLO_02837	AJKOJGHF_01565	IIHBEHFD_04169	KNFFLHBK_04062	JNLJKEAN_05540	DKLMNBCA_05275	MAIJIKNG_07823	PBCNADBC_00799	ACNHKNIK_06376	NHDALELB_06756	FBGCDJGC_06406	IFKFFCLE_03128	GCMNHKAO_03452	OMDGDNLI_07401	AEKFGIGJ_04356	PNAIHCIB_02572	BDBDIBHM_07363	IFHJLEIO_06206	BDGMODPG_04005	FDHAPOLO_06216	JOBMDCEJ_06527	HOCGCCAP_05609
group_14239		hypothetical protein	73	73	1	1280	97856				308	371	310	JPAADEBK_05034	PBMHJKMJ_06693	MPDOBOAE_06121	OMFHLGEP_00695	PLONMBHP_04566	OIADIKGA_00906	CCACIENP_06851	LPGLNFCI_07431	NJCBGPGD_00008	PEMEHJDI_01085	FGNICHMD_03802	AENCCDBK_02793	KJGKBNHM_05415	EAAKKAHC_00892	AEDBFOLO_02811	AJKOJGHF_01552	IIHBEHFD_04160	KNFFLHBK_04075	JNLJKEAN_05554	DKLMNBCA_05262	MAIJIKNG_07836	PBCNADBC_00812	ACNHKNIK_06363	NHDALELB_08548	FBGCDJGC_06381	IFKFFCLE_03141	GCMNHKAO_03441	OMDGDNLI_07416	AEKFGIGJ_04372	PNAIHCIB_02585	BDBDIBHM_07380	IFHJLEIO_06769	BDGMODPG_03990	FDHAPOLO_06228	JOBMDCEJ_06538	HOCGCCAP_05581
group_1425	betB_2	NAD/NADP-dependent betaine aldehyde dehydrogenase	73	73	1	1280	105932				884	947	907	JPAADEBK_06552	PBMHJKMJ_02136	MPDOBOAE_03663	OMFHLGEP_02673	PLONMBHP_05472	OIADIKGA_06415	CCACIENP_01025	LPGLNFCI_04063	NJCBGPGD_06372	PEMEHJDI_06808	FGNICHMD_00290	AENCCDBK_03270	KJGKBNHM_04527	EAAKKAHC_05445	AEDBFOLO_03412	AJKOJGHF_04283	IIHBEHFD_00664	KNFFLHBK_04177	JNLJKEAN_03509	DKLMNBCA_01014	MAIJIKNG_02593	PBCNADBC_00415	ACNHKNIK_08101	NHDALELB_07937	FBGCDJGC_01874	IFKFFCLE_02697	GCMNHKAO_01893	OMDGDNLI_06959	AEKFGIGJ_03562	PNAIHCIB_02640	BDBDIBHM_00402	IFHJLEIO_03418	BDGMODPG_05087	FDHAPOLO_04122	JOBMDCEJ_06178	HOCGCCAP_05073
alkA_1		putative bifunctional transcriptional activator/DNA repair enzyme AlkA	73	73	1	1280	70640				194	1619	1482	JPAADEBK_06635	PBMHJKMJ_00328	MPDOBOAE_04675	OMFHLGEP_03035	PLONMBHP_07158	OIADIKGA_01493	CCACIENP_01253	LPGLNFCI_07211	NJCBGPGD_04239	PEMEHJDI_05529	FGNICHMD_01912	AENCCDBK_03856	KJGKBNHM_02392	EAAKKAHC_01223	AEDBFOLO_00861	AJKOJGHF_04025	IIHBEHFD_04100	KNFFLHBK_05082	JNLJKEAN_02480	DKLMNBCA_00670	MAIJIKNG_00269	PBCNADBC_02792	ACNHKNIK_01875	NHDALELB_01589	FBGCDJGC_01370	IFKFFCLE_00312	GCMNHKAO_00422	OMDGDNLI_06166	AEKFGIGJ_06918	PNAIHCIB_01046	BDBDIBHM_01088	IFHJLEIO_05979	BDGMODPG_06998	FDHAPOLO_04315	JOBMDCEJ_04035	HOCGCCAP_00208
glnA_1		Glutamine synthetase	73	73	1	1280	3182				1409	1412	1409	JPAADEBK_06252	PBMHJKMJ_06789	MPDOBOAE_05219	OMFHLGEP_05701	PLONMBHP_08052	OIADIKGA_04984	CCACIENP_02492	LPGLNFCI_01196	NJCBGPGD_03953	PEMEHJDI_02139	FGNICHMD_03252	AENCCDBK_06091	KJGKBNHM_04715	EAAKKAHC_00908	AEDBFOLO_00630	AJKOJGHF_06605	IIHBEHFD_02066	KNFFLHBK_04489	JNLJKEAN_03451	DKLMNBCA_02927	MAIJIKNG_04476	PBCNADBC_06783	ACNHKNIK_04045	NHDALELB_03949	FBGCDJGC_02652	IFKFFCLE_00504	GCMNHKAO_02027	OMDGDNLI_02993	AEKFGIGJ_02443	PNAIHCIB_04866	BDBDIBHM_01704	IFHJLEIO_06286	BDGMODPG_06536	FDHAPOLO_05763	JOBMDCEJ_04890	HOCGCCAP_01598
afsQ1_2		Transcriptional regulatory protein AfsQ1	73	73	1	1280	105939				686	743	691	JPAADEBK_06548	PBMHJKMJ_02132	MPDOBOAE_03659	OMFHLGEP_02677	PLONMBHP_05468	OIADIKGA_06411	CCACIENP_01021	LPGLNFCI_04067	NJCBGPGD_06376	PEMEHJDI_06812	FGNICHMD_00294	AENCCDBK_03274	KJGKBNHM_04531	EAAKKAHC_05449	AEDBFOLO_03408	AJKOJGHF_04290	IIHBEHFD_00668	KNFFLHBK_04180	JNLJKEAN_03513	DKLMNBCA_01018	MAIJIKNG_02589	PBCNADBC_00408	ACNHKNIK_08094	NHDALELB_07943	FBGCDJGC_01870	IFKFFCLE_02701	GCMNHKAO_01897	OMDGDNLI_06963	AEKFGIGJ_03566	PNAIHCIB_02636	BDBDIBHM_00398	IFHJLEIO_03422	BDGMODPG_05091	FDHAPOLO_04118	JOBMDCEJ_06182	HOCGCCAP_05077
prmC_1		Release factor glutamine methyltransferase	73	73	1	1280	107052				845	881	846	JPAADEBK_07426	PBMHJKMJ_05036	MPDOBOAE_04384	OMFHLGEP_01981	PLONMBHP_02140	OIADIKGA_06667	CCACIENP_03502	LPGLNFCI_02196	NJCBGPGD_03402	PEMEHJDI_04087	FGNICHMD_01044	AENCCDBK_02150	KJGKBNHM_05986	EAAKKAHC_01504	AEDBFOLO_03734	AJKOJGHF_03414	IIHBEHFD_00084	KNFFLHBK_00527	JNLJKEAN_00702	DKLMNBCA_01853	MAIJIKNG_02184	PBCNADBC_00150	ACNHKNIK_00567	NHDALELB_00865	FBGCDJGC_04020	IFKFFCLE_05356	GCMNHKAO_03934	OMDGDNLI_07447	AEKFGIGJ_00796	PNAIHCIB_04711	BDBDIBHM_00819	IFHJLEIO_03469	BDGMODPG_00612	FDHAPOLO_00679	JOBMDCEJ_05080	HOCGCCAP_06440
xseB		Exodeoxyribonuclease 7 small subunit	73	73	1	1280	61895				218	290	255	JPAADEBK_07073	PBMHJKMJ_02285	MPDOBOAE_04275	OMFHLGEP_03379	PLONMBHP_01805	OIADIKGA_06580	CCACIENP_06563	LPGLNFCI_02540	NJCBGPGD_03138	PEMEHJDI_03721	FGNICHMD_00061	AENCCDBK_03996	KJGKBNHM_04481	EAAKKAHC_04785	AEDBFOLO_06242	AJKOJGHF_04153	IIHBEHFD_00546	KNFFLHBK_02872	JNLJKEAN_03138	DKLMNBCA_01565	MAIJIKNG_02459	PBCNADBC_05731	ACNHKNIK_03305	NHDALELB_06058	FBGCDJGC_07747	IFKFFCLE_04846	GCMNHKAO_03351	OMDGDNLI_06496	AEKFGIGJ_03406	PNAIHCIB_03680	BDBDIBHM_00519	IFHJLEIO_02638	BDGMODPG_04663	FDHAPOLO_01302	JOBMDCEJ_05404	HOCGCCAP_06774
rpsO		30S ribosomal protein S15	73	73	1	1280	17600				287	290	288	JPAADEBK_07492	PBMHJKMJ_06929	MPDOBOAE_05753	OMFHLGEP_04963	PLONMBHP_03190	OIADIKGA_01253	CCACIENP_05875	LPGLNFCI_07000	NJCBGPGD_07061	PEMEHJDI_06060	FGNICHMD_07166	AENCCDBK_05721	KJGKBNHM_06381	EAAKKAHC_07373	AEDBFOLO_06669	AJKOJGHF_08506	IIHBEHFD_07341	KNFFLHBK_05105	JNLJKEAN_07320	DKLMNBCA_04534	MAIJIKNG_01840	PBCNADBC_07396	ACNHKNIK_08580	NHDALELB_07051	FBGCDJGC_07472	IFKFFCLE_08677	GCMNHKAO_07349	OMDGDNLI_04370	AEKFGIGJ_03773	PNAIHCIB_04970	BDBDIBHM_08080	IFHJLEIO_06456	BDGMODPG_06177	FDHAPOLO_05875	JOBMDCEJ_07029	HOCGCCAP_06654
group_14307		hypothetical protein	73	73	1	1280	107096				392	392	392	JPAADEBK_07669	PBMHJKMJ_05009	MPDOBOAE_04411	OMFHLGEP_02006	PLONMBHP_02167	OIADIKGA_06694	CCACIENP_03475	LPGLNFCI_02169	NJCBGPGD_03426	PEMEHJDI_04114	FGNICHMD_01020	AENCCDBK_02175	KJGKBNHM_02837	EAAKKAHC_01477	AEDBFOLO_03707	AJKOJGHF_03441	IIHBEHFD_00057	KNFFLHBK_00502	JNLJKEAN_00677	DKLMNBCA_01829	MAIJIKNG_02160	PBCNADBC_00175	ACNHKNIK_00542	NHDALELB_00892	FBGCDJGC_04047	IFKFFCLE_05329	GCMNHKAO_03958	OMDGDNLI_06565	AEKFGIGJ_00820	PNAIHCIB_04735	BDBDIBHM_00846	IFHJLEIO_03493	BDGMODPG_00588	FDHAPOLO_00704	JOBMDCEJ_05055	HOCGCCAP_06467
smc_1		hypothetical protein	73	73	1	1280	107114				935	938	937	JPAADEBK_07676	PBMHJKMJ_05002	MPDOBOAE_04418	OMFHLGEP_02013	PLONMBHP_02174	OIADIKGA_06701	CCACIENP_03468	LPGLNFCI_02162	NJCBGPGD_03433	PEMEHJDI_04121	FGNICHMD_01013	AENCCDBK_02182	KJGKBNHM_02830	EAAKKAHC_01470	AEDBFOLO_03700	AJKOJGHF_03449	IIHBEHFD_00050	KNFFLHBK_00495	JNLJKEAN_00670	DKLMNBCA_01822	MAIJIKNG_02153	PBCNADBC_00184	ACNHKNIK_00533	NHDALELB_00900	FBGCDJGC_04054	IFKFFCLE_05320	GCMNHKAO_03965	OMDGDNLI_06572	AEKFGIGJ_00827	PNAIHCIB_04742	BDBDIBHM_00853	IFHJLEIO_03500	BDGMODPG_00581	FDHAPOLO_00711	JOBMDCEJ_05048	HOCGCCAP_06474
fabG2		putative oxidoreductase	73	73	1	1280	83572				782	845	789	JPAADEBK_07189	PBMHJKMJ_02675	MPDOBOAE_03281	OMFHLGEP_01880	PLONMBHP_05754	OIADIKGA_04753	CCACIENP_03616	LPGLNFCI_03240	NJCBGPGD_07337	PEMEHJDI_04597	FGNICHMD_02048	AENCCDBK_02763	KJGKBNHM_06200	EAAKKAHC_06975	AEDBFOLO_02495	AJKOJGHF_05195	IIHBEHFD_03885	KNFFLHBK_03988	JNLJKEAN_06246	DKLMNBCA_00432	MAIJIKNG_04285	PBCNADBC_07565	ACNHKNIK_07026	NHDALELB_08535	FBGCDJGC_03900	IFKFFCLE_00136	GCMNHKAO_07160	OMDGDNLI_02217	AEKFGIGJ_06323	PNAIHCIB_04560	BDBDIBHM_07489	IFHJLEIO_07780	BDGMODPG_06285	FDHAPOLO_04740	JOBMDCEJ_04243	HOCGCCAP_06237
group_1434		hypothetical protein	73	73	1	1280	26613				1238	1286	1275	JPAADEBK_07400	PBMHJKMJ_04632	MPDOBOAE_05578	OMFHLGEP_05643	PLONMBHP_04020	OIADIKGA_04096	CCACIENP_07242	LPGLNFCI_04235	NJCBGPGD_06687	PEMEHJDI_05154	FGNICHMD_06258	AENCCDBK_05564	KJGKBNHM_06887	EAAKKAHC_06883	AEDBFOLO_06775	AJKOJGHF_09098	IIHBEHFD_03477	KNFFLHBK_04126	JNLJKEAN_04478	DKLMNBCA_04694	MAIJIKNG_06470	PBCNADBC_07274	ACNHKNIK_08055	NHDALELB_07158	FBGCDJGC_07197	IFKFFCLE_08874	GCMNHKAO_07058	OMDGDNLI_03184	AEKFGIGJ_01302	PNAIHCIB_06178	BDBDIBHM_05628	IFHJLEIO_07720	BDGMODPG_07872	FDHAPOLO_07391	JOBMDCEJ_07313	HOCGCCAP_05568
nuoB_2		NADH-quinone oxidoreductase subunit B	73	73	1	1280	97053				584	830	660	JPAADEBK_07520	PBMHJKMJ_04892	MPDOBOAE_02286	OMFHLGEP_05336	PLONMBHP_01623	OIADIKGA_05342	CCACIENP_00718	LPGLNFCI_06149	NJCBGPGD_00320	PEMEHJDI_01683	FGNICHMD_00566	AENCCDBK_02017	KJGKBNHM_05197	EAAKKAHC_05271	AEDBFOLO_05742	AJKOJGHF_02942	IIHBEHFD_00914	KNFFLHBK_00158	JNLJKEAN_02241	DKLMNBCA_00151	MAIJIKNG_02850	PBCNADBC_06649	ACNHKNIK_06452	NHDALELB_06412	FBGCDJGC_07066	IFKFFCLE_03695	GCMNHKAO_05051	OMDGDNLI_08013	AEKFGIGJ_00278	PNAIHCIB_02867	BDBDIBHM_00112	IFHJLEIO_07984	BDGMODPG_07999	FDHAPOLO_07835	JOBMDCEJ_02663	HOCGCCAP_02780
sucC		Succinate--CoA ligase [ADP-forming] subunit beta	73	73	1	1280	99215				1175	1193	1179	JPAADEBK_05523	PBMHJKMJ_02051	MPDOBOAE_05452	OMFHLGEP_03324	PLONMBHP_07286	OIADIKGA_07032	CCACIENP_00908	LPGLNFCI_04173	NJCBGPGD_00471	PEMEHJDI_01907	FGNICHMD_00382	AENCCDBK_05033	KJGKBNHM_05702	EAAKKAHC_07034	AEDBFOLO_04910	AJKOJGHF_03111	IIHBEHFD_00762	KNFFLHBK_05250	JNLJKEAN_01061	DKLMNBCA_00938	MAIJIKNG_02678	PBCNADBC_00489	ACNHKNIK_00066	NHDALELB_03974	FBGCDJGC_07606	IFKFFCLE_02808	GCMNHKAO_01818	OMDGDNLI_06281	AEKFGIGJ_00085	PNAIHCIB_02715	BDBDIBHM_00292	IFHJLEIO_07528	BDGMODPG_07513	FDHAPOLO_04178	JOBMDCEJ_06218	HOCGCCAP_05161
manA_2		Mannose-6-phosphate isomerase	73	73	1	1280	90722				1151	1358	1182	JPAADEBK_07854	PBMHJKMJ_06873	MPDOBOAE_02842	OMFHLGEP_01030	PLONMBHP_01280	OIADIKGA_06967	CCACIENP_07233	LPGLNFCI_01137	NJCBGPGD_06886	PEMEHJDI_02615	FGNICHMD_07468	AENCCDBK_02340	KJGKBNHM_07166	EAAKKAHC_06337	AEDBFOLO_02979	AJKOJGHF_09234	IIHBEHFD_06096	KNFFLHBK_07304	JNLJKEAN_02811	DKLMNBCA_06747	MAIJIKNG_07914	PBCNADBC_03164	ACNHKNIK_02974	NHDALELB_04426	FBGCDJGC_07156	IFKFFCLE_07094	GCMNHKAO_05995	OMDGDNLI_05070	AEKFGIGJ_02836	PNAIHCIB_02119	BDBDIBHM_06943	IFHJLEIO_01152	BDGMODPG_04811	FDHAPOLO_07623	JOBMDCEJ_04359	HOCGCCAP_02505
dapF		Diaminopimelate epimerase	73	73	1	1280	110079				872	926	878	JPAADEBK_00359	PBMHJKMJ_04228	MPDOBOAE_06153	OMFHLGEP_02197	PLONMBHP_05366	OIADIKGA_03705	CCACIENP_05476	LPGLNFCI_05405	NJCBGPGD_01270	PEMEHJDI_06543	FGNICHMD_05238	AENCCDBK_02972	KJGKBNHM_01211	EAAKKAHC_03138	AEDBFOLO_02150	AJKOJGHF_00471	IIHBEHFD_06630	KNFFLHBK_02588	JNLJKEAN_03362	DKLMNBCA_04368	MAIJIKNG_03768	PBCNADBC_02088	ACNHKNIK_01162	NHDALELB_00435	FBGCDJGC_05393	IFKFFCLE_02004	GCMNHKAO_04077	OMDGDNLI_03450	AEKFGIGJ_06960	PNAIHCIB_05909	BDBDIBHM_07660	IFHJLEIO_07338	BDGMODPG_04321	FDHAPOLO_00448	JOBMDCEJ_00671	HOCGCCAP_03934
zapE		Cell division protein ZapE	73	73	1	1280	8189				983	1154	1081	JPAADEBK_00591	PBMHJKMJ_00703	MPDOBOAE_00046	OMFHLGEP_04201	PLONMBHP_03906	OIADIKGA_03030	CCACIENP_01613	LPGLNFCI_05031	NJCBGPGD_01095	PEMEHJDI_06206	FGNICHMD_07573	AENCCDBK_04564	KJGKBNHM_06962	EAAKKAHC_02918	AEDBFOLO_05746	AJKOJGHF_00250	IIHBEHFD_07082	KNFFLHBK_02004	JNLJKEAN_07389	DKLMNBCA_03317	MAIJIKNG_04018	PBCNADBC_04602	ACNHKNIK_06152	NHDALELB_02670	FBGCDJGC_05729	IFKFFCLE_01776	GCMNHKAO_00133	OMDGDNLI_06367	AEKFGIGJ_01696	PNAIHCIB_00816	BDBDIBHM_01403	IFHJLEIO_06550	BDGMODPG_07398	FDHAPOLO_01073	JOBMDCEJ_00935	HOCGCCAP_00498
atpD		ATP synthase subunit beta	73	73	1	1280	107068				1439	1451	1441	JPAADEBK_07414	PBMHJKMJ_05024	MPDOBOAE_04397	OMFHLGEP_01992	PLONMBHP_02152	OIADIKGA_06679	CCACIENP_03490	LPGLNFCI_02184	NJCBGPGD_03414	PEMEHJDI_04099	FGNICHMD_01032	AENCCDBK_02161	KJGKBNHM_05998	EAAKKAHC_01492	AEDBFOLO_03722	AJKOJGHF_03426	IIHBEHFD_00072	KNFFLHBK_00515	JNLJKEAN_00689	DKLMNBCA_01841	MAIJIKNG_02172	PBCNADBC_00163	ACNHKNIK_00554	NHDALELB_00877	FBGCDJGC_04032	IFKFFCLE_05344	GCMNHKAO_03946	OMDGDNLI_07435	AEKFGIGJ_00808	PNAIHCIB_04723	BDBDIBHM_00831	IFHJLEIO_03481	BDGMODPG_00600	FDHAPOLO_00692	JOBMDCEJ_05068	HOCGCCAP_06452
pnp		Polyribonucleotide nucleotidyltransferase	73	73	1	1280	17595				2213	2246	2225	JPAADEBK_07493	PBMHJKMJ_06928	MPDOBOAE_05752	OMFHLGEP_04962	PLONMBHP_03189	OIADIKGA_01254	CCACIENP_05874	LPGLNFCI_06999	NJCBGPGD_07060	PEMEHJDI_06061	FGNICHMD_07165	AENCCDBK_05720	KJGKBNHM_06380	EAAKKAHC_07374	AEDBFOLO_06668	AJKOJGHF_08505	IIHBEHFD_07340	KNFFLHBK_05106	JNLJKEAN_07321	DKLMNBCA_04535	MAIJIKNG_01839	PBCNADBC_07395	ACNHKNIK_08581	NHDALELB_07050	FBGCDJGC_07471	IFKFFCLE_08678	GCMNHKAO_07350	OMDGDNLI_04371	AEKFGIGJ_03774	PNAIHCIB_04969	BDBDIBHM_08079	IFHJLEIO_06455	BDGMODPG_06178	FDHAPOLO_05876	JOBMDCEJ_07028	HOCGCCAP_06655
rodA_2		putative FtsW-like protein	73	73	1	1280	15620				1406	1457	1422	JPAADEBK_01065	PBMHJKMJ_03899	MPDOBOAE_01399	OMFHLGEP_02782	PLONMBHP_06799	OIADIKGA_01795	CCACIENP_05316	LPGLNFCI_01956	NJCBGPGD_00922	PEMEHJDI_03502	FGNICHMD_02399	AENCCDBK_02302	KJGKBNHM_01114	EAAKKAHC_02708	AEDBFOLO_04360	AJKOJGHF_01185	IIHBEHFD_02711	KNFFLHBK_03256	JNLJKEAN_01475	DKLMNBCA_02792	MAIJIKNG_03518	PBCNADBC_01570	ACNHKNIK_04105	NHDALELB_01330	FBGCDJGC_00178	IFKFFCLE_04400	GCMNHKAO_04562	OMDGDNLI_06848	AEKFGIGJ_01447	PNAIHCIB_03381	BDBDIBHM_04903	IFHJLEIO_03535	BDGMODPG_02371	FDHAPOLO_00508	JOBMDCEJ_00193	HOCGCCAP_02964
nicR_1		HTH-type transcriptional repressor NicR	73	73	1	1280	29507				422	536	442	JPAADEBK_02266	PBMHJKMJ_01257	MPDOBOAE_05229	OMFHLGEP_00214	PLONMBHP_02318	OIADIKGA_02394	CCACIENP_02227	LPGLNFCI_01496	NJCBGPGD_03889	PEMEHJDI_06963	FGNICHMD_03470	AENCCDBK_01198	KJGKBNHM_04148	EAAKKAHC_06439	AEDBFOLO_00377	AJKOJGHF_08260	IIHBEHFD_02277	KNFFLHBK_03050	JNLJKEAN_08008	DKLMNBCA_01239	MAIJIKNG_04818	PBCNADBC_01976	ACNHKNIK_00825	NHDALELB_04584	FBGCDJGC_01953	IFKFFCLE_00810	GCMNHKAO_04431	OMDGDNLI_03024	AEKFGIGJ_05331	PNAIHCIB_02045	BDBDIBHM_01931	IFHJLEIO_00251	BDGMODPG_03662	FDHAPOLO_02861	JOBMDCEJ_05728	HOCGCCAP_01258
group_1470		hypothetical protein	73	73	1	1280	64389				179	284	230	JPAADEBK_02321	PBMHJKMJ_01343	MPDOBOAE_03466	OMFHLGEP_00269	PLONMBHP_02422	OIADIKGA_02322	CCACIENP_02307	LPGLNFCI_01396	NJCBGPGD_03846	PEMEHJDI_01956	FGNICHMD_03425	AENCCDBK_01254	KJGKBNHM_03799	EAAKKAHC_01081	AEDBFOLO_00451	AJKOJGHF_08203	IIHBEHFD_02227	KNFFLHBK_03008	JNLJKEAN_04590	DKLMNBCA_01281	MAIJIKNG_05833	PBCNADBC_02022	ACNHKNIK_08267	NHDALELB_04663	FBGCDJGC_02104	IFKFFCLE_00691	GCMNHKAO_04369	OMDGDNLI_02838	AEKFGIGJ_06101	PNAIHCIB_02093	BDBDIBHM_01867	IFHJLEIO_07525	BDGMODPG_02883	FDHAPOLO_02814	JOBMDCEJ_05675	HOCGCCAP_01413
group_1471		hypothetical protein	73	73	1	1280	40674				371	446	407	JPAADEBK_02360	PBMHJKMJ_03839	MPDOBOAE_03083	OMFHLGEP_01315	PLONMBHP_04472	OIADIKGA_03613	CCACIENP_04945	LPGLNFCI_03499	NJCBGPGD_02073	PEMEHJDI_07181	FGNICHMD_03580	AENCCDBK_04401	KJGKBNHM_06699	EAAKKAHC_03954	AEDBFOLO_01933	AJKOJGHF_00606	IIHBEHFD_03241	KNFFLHBK_02444	JNLJKEAN_02031	DKLMNBCA_04661	MAIJIKNG_00868	PBCNADBC_01639	ACNHKNIK_05891	NHDALELB_05141	FBGCDJGC_03644	IFKFFCLE_03461	GCMNHKAO_03823	OMDGDNLI_00185	AEKFGIGJ_01037	PNAIHCIB_00659	BDBDIBHM_02693	IFHJLEIO_02797	BDGMODPG_03601	FDHAPOLO_03425	JOBMDCEJ_01794	HOCGCCAP_04287
ribE		Riboflavin synthase	73	73	1	1280	53742				605	653	624	JPAADEBK_02630	PBMHJKMJ_03698	MPDOBOAE_05085	OMFHLGEP_04527	PLONMBHP_05623	OIADIKGA_03475	CCACIENP_05818	LPGLNFCI_03654	NJCBGPGD_01987	PEMEHJDI_07809	FGNICHMD_03716	AENCCDBK_04878	KJGKBNHM_01773	EAAKKAHC_05557	AEDBFOLO_02071	AJKOJGHF_02733	IIHBEHFD_03112	KNFFLHBK_04608	JNLJKEAN_01672	DKLMNBCA_03742	MAIJIKNG_05090	PBCNADBC_01805	ACNHKNIK_01502	NHDALELB_06930	FBGCDJGC_06970	IFKFFCLE_04698	GCMNHKAO_06420	OMDGDNLI_07148	AEKFGIGJ_06655	PNAIHCIB_04130	BDBDIBHM_05006	IFHJLEIO_06503	BDGMODPG_07410	FDHAPOLO_03531	JOBMDCEJ_02988	HOCGCCAP_04423
bchI		Magnesium-chelatase 38 kDa subunit	73	73	1	1280	50926				566	2228	2040	JPAADEBK_02840	PBMHJKMJ_05130	MPDOBOAE_03187	OMFHLGEP_04250	PLONMBHP_05130	OIADIKGA_02674	CCACIENP_02835	LPGLNFCI_07258	NJCBGPGD_04984	PEMEHJDI_02539	FGNICHMD_04641	AENCCDBK_06122	KJGKBNHM_07174	EAAKKAHC_05073	AEDBFOLO_05211	AJKOJGHF_07026	IIHBEHFD_06825	KNFFLHBK_02406	JNLJKEAN_08305	DKLMNBCA_03224	MAIJIKNG_04130	PBCNADBC_03281	ACNHKNIK_04789	NHDALELB_05289	FBGCDJGC_07933	IFKFFCLE_06152	GCMNHKAO_05068	OMDGDNLI_04809	AEKFGIGJ_07442	PNAIHCIB_04418	BDBDIBHM_06571	IFHJLEIO_04449	BDGMODPG_01759	FDHAPOLO_07327	JOBMDCEJ_03418	HOCGCCAP_05252
gloC_1		Hydroxyacylglutathione hydrolase GloC	73	73	1	1280	51368				656	656	656	JPAADEBK_02911	PBMHJKMJ_05244	MPDOBOAE_03095	OMFHLGEP_04536	PLONMBHP_06611	OIADIKGA_02791	CCACIENP_02717	LPGLNFCI_04531	NJCBGPGD_06465	PEMEHJDI_02404	FGNICHMD_04713	AENCCDBK_03451	KJGKBNHM_04343	EAAKKAHC_05267	AEDBFOLO_02597	AJKOJGHF_07396	IIHBEHFD_01807	KNFFLHBK_04819	JNLJKEAN_05816	DKLMNBCA_00338	MAIJIKNG_04209	PBCNADBC_03206	ACNHKNIK_03499	NHDALELB_06577	FBGCDJGC_06532	IFKFFCLE_08476	GCMNHKAO_05143	OMDGDNLI_02292	AEKFGIGJ_04068	PNAIHCIB_04489	BDBDIBHM_05442	IFHJLEIO_06005	BDGMODPG_01834	FDHAPOLO_07135	JOBMDCEJ_03340	HOCGCCAP_05376
fpg1		Formamidopyrimidine-DNA glycosylase 1	73	73	1	1280	31375				851	1001	867	JPAADEBK_03009	PBMHJKMJ_06963	MPDOBOAE_02761	OMFHLGEP_05842	PLONMBHP_03312	OIADIKGA_01133	CCACIENP_05998	LPGLNFCI_05180	NJCBGPGD_02369	PEMEHJDI_05937	FGNICHMD_00823	AENCCDBK_05484	KJGKBNHM_06220	EAAKKAHC_03512	AEDBFOLO_01019	AJKOJGHF_06832	IIHBEHFD_05095	KNFFLHBK_01428	JNLJKEAN_02159	DKLMNBCA_00874	MAIJIKNG_01967	PBCNADBC_01338	ACNHKNIK_02469	NHDALELB_00624	FBGCDJGC_02902	IFKFFCLE_08422	GCMNHKAO_04272	OMDGDNLI_04261	AEKFGIGJ_03659	PNAIHCIB_05074	BDBDIBHM_04283	IFHJLEIO_07363	BDGMODPG_01238	FDHAPOLO_05416	JOBMDCEJ_03925	HOCGCCAP_04796
group_1486		hypothetical protein	73	73	1	1280	69469				926	1004	942	JPAADEBK_03140	PBMHJKMJ_05735	MPDOBOAE_01964	OMFHLGEP_00134	PLONMBHP_01481	OIADIKGA_00544	CCACIENP_07195	LPGLNFCI_06004	NJCBGPGD_00216	PEMEHJDI_01531	FGNICHMD_02943	AENCCDBK_05629	KJGKBNHM_02299	EAAKKAHC_00574	AEDBFOLO_04117	AJKOJGHF_01808	IIHBEHFD_04372	KNFFLHBK_05130	JNLJKEAN_01116	DKLMNBCA_05900	MAIJIKNG_02945	PBCNADBC_00568	ACNHKNIK_03714	NHDALELB_01939	FBGCDJGC_01140	IFKFFCLE_02902	GCMNHKAO_01414	OMDGDNLI_02380	AEKFGIGJ_00393	PNAIHCIB_02390	BDBDIBHM_04537	IFHJLEIO_03196	BDGMODPG_04730	FDHAPOLO_06016	JOBMDCEJ_07009	HOCGCCAP_02634
rip3		Putative zinc metalloprotease Rip3	73	73	1	1280	43282				1130	2105	1309	JPAADEBK_03482	PBMHJKMJ_06246	MPDOBOAE_02605	OMFHLGEP_01640	PLONMBHP_07593	OIADIKGA_03925	CCACIENP_05038	LPGLNFCI_04403	NJCBGPGD_04812	PEMEHJDI_05321	FGNICHMD_03504	AENCCDBK_01732	KJGKBNHM_05040	EAAKKAHC_02491	AEDBFOLO_05260	AJKOJGHF_02513	IIHBEHFD_03314	KNFFLHBK_05482	JNLJKEAN_01968	DKLMNBCA_06510	MAIJIKNG_04850	PBCNADBC_01094	ACNHKNIK_00326	NHDALELB_02628	FBGCDJGC_02528	IFKFFCLE_05019	GCMNHKAO_03758	OMDGDNLI_05241	AEKFGIGJ_01141	PNAIHCIB_03885	BDBDIBHM_08364	IFHJLEIO_02504	BDGMODPG_04077	FDHAPOLO_02957	JOBMDCEJ_01732	HOCGCCAP_05415
perR		Peroxide-responsive repressor PerR	73	73	1	1280	59922				374	419	401	JPAADEBK_07021	PBMHJKMJ_05630	MPDOBOAE_02499	OMFHLGEP_00647	PLONMBHP_01988	OIADIKGA_03281	CCACIENP_06468	LPGLNFCI_02359	NJCBGPGD_05423	PEMEHJDI_03929	FGNICHMD_01219	AENCCDBK_02697	KJGKBNHM_04025	EAAKKAHC_04315	AEDBFOLO_04413	AJKOJGHF_03286	IIHBEHFD_00366	KNFFLHBK_02243	JNLJKEAN_06528	DKLMNBCA_02259	MAIJIKNG_02326	PBCNADBC_00009	ACNHKNIK_00682	NHDALELB_00735	FBGCDJGC_00741	IFKFFCLE_07340	GCMNHKAO_06715	OMDGDNLI_04084	AEKFGIGJ_00588	PNAIHCIB_03812	BDBDIBHM_00695	IFHJLEIO_06646	BDGMODPG_06893	FDHAPOLO_07004	JOBMDCEJ_07360	HOCGCCAP_04143
group_1492		hypothetical protein	73	73	1	1280	2935				593	662	625	JPAADEBK_03652	PBMHJKMJ_04536	MPDOBOAE_03553	OMFHLGEP_06145	PLONMBHP_06770	OIADIKGA_05499	CCACIENP_02554	LPGLNFCI_04693	NJCBGPGD_05264	PEMEHJDI_02231	FGNICHMD_06557	AENCCDBK_04860	KJGKBNHM_03217	EAAKKAHC_06771	AEDBFOLO_03596	AJKOJGHF_06453	IIHBEHFD_01969	KNFFLHBK_04311	JNLJKEAN_07063	DKLMNBCA_00542	MAIJIKNG_04389	PBCNADBC_05268	ACNHKNIK_04644	NHDALELB_00101	FBGCDJGC_05949	IFKFFCLE_03298	GCMNHKAO_07565	OMDGDNLI_02120	AEKFGIGJ_02540	PNAIHCIB_04957	BDBDIBHM_01601	IFHJLEIO_02361	BDGMODPG_06717	FDHAPOLO_04294	JOBMDCEJ_04267	HOCGCCAP_06023
hisD		Histidinol dehydrogenase	73	73	1	1280	81877				1322	1415	1328	JPAADEBK_03702	PBMHJKMJ_04585	MPDOBOAE_05041	OMFHLGEP_05302	PLONMBHP_07577	OIADIKGA_05548	CCACIENP_02602	LPGLNFCI_04644	NJCBGPGD_05474	PEMEHJDI_02280	FGNICHMD_06510	AENCCDBK_03209	KJGKBNHM_06164	EAAKKAHC_06532	AEDBFOLO_03645	AJKOJGHF_07226	IIHBEHFD_01921	KNFFLHBK_05917	JNLJKEAN_03721	DKLMNBCA_00487	MAIJIKNG_04329	PBCNADBC_06286	ACNHKNIK_06067	NHDALELB_00153	FBGCDJGC_06608	IFKFFCLE_03247	GCMNHKAO_06780	OMDGDNLI_02172	AEKFGIGJ_04166	PNAIHCIB_04599	BDBDIBHM_05580	IFHJLEIO_04770	BDGMODPG_04214	FDHAPOLO_07044	JOBMDCEJ_04190	HOCGCCAP_05974
group_1497		NADH-quinone oxidoreductase subunit 11	73	73	1	1280	97062				347	497	402	JPAADEBK_03729	PBMHJKMJ_04887	MPDOBOAE_02291	OMFHLGEP_01409	PLONMBHP_01628	OIADIKGA_05337	CCACIENP_00723	LPGLNFCI_06144	NJCBGPGD_00325	PEMEHJDI_01688	FGNICHMD_00561	AENCCDBK_02012	KJGKBNHM_01730	EAAKKAHC_04133	AEDBFOLO_06152	AJKOJGHF_02947	IIHBEHFD_00909	KNFFLHBK_00152	JNLJKEAN_08282	DKLMNBCA_00156	MAIJIKNG_02845	PBCNADBC_08336	ACNHKNIK_06457	NHDALELB_06417	FBGCDJGC_06308	IFKFFCLE_03690	GCMNHKAO_05056	OMDGDNLI_04506	AEKFGIGJ_00273	PNAIHCIB_02862	BDBDIBHM_00117	IFHJLEIO_02224	BDGMODPG_03849	FDHAPOLO_05547	JOBMDCEJ_04438	HOCGCCAP_02785
group_1500		hypothetical protein	73	73	1	1280	91135				365	1292	1189	JPAADEBK_04240	PBMHJKMJ_06842	MPDOBOAE_02885	OMFHLGEP_01074	PLONMBHP_01222	OIADIKGA_02288	CCACIENP_04585	LPGLNFCI_01071	NJCBGPGD_06756	PEMEHJDI_02668	FGNICHMD_05883	AENCCDBK_02384	KJGKBNHM_03339	EAAKKAHC_04538	AEDBFOLO_03027	AJKOJGHF_06271	IIHBEHFD_06059	KNFFLHBK_03536	JNLJKEAN_02770	DKLMNBCA_04262	MAIJIKNG_06761	PBCNADBC_03136	ACNHKNIK_03002	NHDALELB_04396	FBGCDJGC_08151	IFKFFCLE_07128	GCMNHKAO_06024	OMDGDNLI_05098	AEKFGIGJ_02799	PNAIHCIB_02147	BDBDIBHM_06910	IFHJLEIO_01178	BDGMODPG_04837	FDHAPOLO_01877	JOBMDCEJ_04386	HOCGCCAP_02459
smtB_1		Succinyl-CoA--L-malate CoA-transferase beta subunit	73	73	1	1280	115519				1100	1190	1153	JPAADEBK_04641	PBMHJKMJ_00099	MPDOBOAE_01325	OMFHLGEP_00870	PLONMBHP_02818	OIADIKGA_05199	CCACIENP_00112	LPGLNFCI_00249	NJCBGPGD_02745	PEMEHJDI_00155	FGNICHMD_02087	AENCCDBK_02435	KJGKBNHM_04804	EAAKKAHC_00399	AEDBFOLO_00166	AJKOJGHF_06144	IIHBEHFD_03845	KNFFLHBK_05460	JNLJKEAN_05858	DKLMNBCA_06471	MAIJIKNG_00380	PBCNADBC_06377	ACNHKNIK_05762	NHDALELB_04470	FBGCDJGC_02200	IFKFFCLE_00085	GCMNHKAO_07033	OMDGDNLI_01203	AEKFGIGJ_04455	PNAIHCIB_01130	BDBDIBHM_07435	IFHJLEIO_04203	BDGMODPG_04936	FDHAPOLO_03686	JOBMDCEJ_06565	HOCGCCAP_06935
yciV		5'-3' exoribonuclease	73	73	1	1280	60279				863	893	867	JPAADEBK_04857	PBMHJKMJ_05684	MPDOBOAE_05852	OMFHLGEP_06386	PLONMBHP_01931	OIADIKGA_03223	CCACIENP_06408	LPGLNFCI_02417	NJCBGPGD_06619	PEMEHJDI_03871	FGNICHMD_01271	AENCCDBK_05989	KJGKBNHM_06129	EAAKKAHC_04258	AEDBFOLO_03828	AJKOJGHF_03233	IIHBEHFD_00421	KNFFLHBK_06142	JNLJKEAN_06198	DKLMNBCA_01487	MAIJIKNG_02374	PBCNADBC_07377	ACNHKNIK_06003	NHDALELB_08399	FBGCDJGC_00684	IFKFFCLE_04959	GCMNHKAO_03246	OMDGDNLI_05828	AEKFGIGJ_00533	PNAIHCIB_03763	BDBDIBHM_00637	IFHJLEIO_05272	BDGMODPG_05951	FDHAPOLO_06393	JOBMDCEJ_04794	HOCGCCAP_04089
dapL		LL-diaminopimelate aminotransferase	73	73	1	1280	60335				1094	1124	1099	JPAADEBK_04883	PBMHJKMJ_02363	MPDOBOAE_05827	OMFHLGEP_05568	PLONMBHP_01906	OIADIKGA_03198	CCACIENP_06383	LPGLNFCI_02442	NJCBGPGD_06595	PEMEHJDI_03846	FGNICHMD_01297	AENCCDBK_05271	KJGKBNHM_07189	EAAKKAHC_04233	AEDBFOLO_03853	AJKOJGHF_03206	IIHBEHFD_00446	KNFFLHBK_07422	JNLJKEAN_06172	DKLMNBCA_01511	MAIJIKNG_02400	PBCNADBC_07352	ACNHKNIK_06027	NHDALELB_02297	FBGCDJGC_00659	IFKFFCLE_04932	GCMNHKAO_03271	OMDGDNLI_05853	AEKFGIGJ_00508	PNAIHCIB_03739	BDBDIBHM_00612	IFHJLEIO_05298	BDGMODPG_05977	FDHAPOLO_07884	JOBMDCEJ_07706	HOCGCCAP_04064
group_1511		hypothetical protein	73	73	1	1280	39350				497	596	530	JPAADEBK_04972	PBMHJKMJ_05916	MPDOBOAE_05703	OMFHLGEP_00760	PLONMBHP_04675	OIADIKGA_00780	CCACIENP_06207	LPGLNFCI_05559	NJCBGPGD_00062	PEMEHJDI_01200	FGNICHMD_03876	AENCCDBK_02858	KJGKBNHM_04642	EAAKKAHC_00776	AEDBFOLO_02912	AJKOJGHF_01630	IIHBEHFD_04227	KNFFLHBK_01154	JNLJKEAN_01327	DKLMNBCA_01453	MAIJIKNG_03118	PBCNADBC_00757	ACNHKNIK_02162	NHDALELB_06693	FBGCDJGC_03026	IFKFFCLE_03059	GCMNHKAO_03498	OMDGDNLI_02525	AEKFGIGJ_04292	PNAIHCIB_02529	BDBDIBHM_07285	IFHJLEIO_05035	BDGMODPG_04050	FDHAPOLO_05155	JOBMDCEJ_07454	HOCGCCAP_05689
group_1512		putative HTH-type transcriptional regulator	73	73	1	1280	40501				383	1049	467	JPAADEBK_04979	PBMHJKMJ_05923	MPDOBOAE_05710	OMFHLGEP_00753	PLONMBHP_04668	OIADIKGA_00787	CCACIENP_06200	LPGLNFCI_05552	NJCBGPGD_00055	PEMEHJDI_01193	FGNICHMD_03883	AENCCDBK_02851	KJGKBNHM_04649	EAAKKAHC_00784	AEDBFOLO_02905	AJKOJGHF_01623	IIHBEHFD_04220	KNFFLHBK_01147	JNLJKEAN_05502	DKLMNBCA_01460	MAIJIKNG_03125	PBCNADBC_00764	ACNHKNIK_02155	NHDALELB_06700	FBGCDJGC_03019	IFKFFCLE_03066	GCMNHKAO_03491	OMDGDNLI_02532	AEKFGIGJ_04299	PNAIHCIB_02536	BDBDIBHM_07292	IFHJLEIO_05028	BDGMODPG_04043	FDHAPOLO_05148	JOBMDCEJ_07461	HOCGCCAP_05682
nuoI_1		NADH-quinone oxidoreductase subunit I	73	73	1	1280	67168				590	782	669	JPAADEBK_05443	PBMHJKMJ_04935	MPDOBOAE_02236	OMFHLGEP_05452	PLONMBHP_01585	OIADIKGA_05382	CCACIENP_00674	LPGLNFCI_06186	NJCBGPGD_00297	PEMEHJDI_01643	FGNICHMD_00623	AENCCDBK_05745	KJGKBNHM_05220	EAAKKAHC_05315	AEDBFOLO_05704	AJKOJGHF_02909	IIHBEHFD_00942	KNFFLHBK_00191	JNLJKEAN_02284	DKLMNBCA_00118	MAIJIKNG_02881	PBCNADBC_06685	ACNHKNIK_06648	NHDALELB_03708	FBGCDJGC_07108	IFKFFCLE_03726	GCMNHKAO_05002	OMDGDNLI_04103	AEKFGIGJ_00313	PNAIHCIB_02890	BDBDIBHM_00080	IFHJLEIO_07452	BDGMODPG_02790	FDHAPOLO_01159	JOBMDCEJ_02711	HOCGCCAP_02734
group_1519		hypothetical protein	73	73	1	1280	68170				182	308	224	JPAADEBK_05790	PBMHJKMJ_04386	MPDOBOAE_01022	OMFHLGEP_03761	PLONMBHP_01014	OIADIKGA_02075	CCACIENP_04813	LPGLNFCI_00856	NJCBGPGD_03304	PEMEHJDI_02907	FGNICHMD_03104	AENCCDBK_00565	KJGKBNHM_04919	EAAKKAHC_02275	AEDBFOLO_01412	AJKOJGHF_01902	IIHBEHFD_04486	KNFFLHBK_00902	JNLJKEAN_05576	DKLMNBCA_02008	MAIJIKNG_05366	PBCNADBC_07455	ACNHKNIK_06819	NHDALELB_03268	FBGCDJGC_00930	IFKFFCLE_03990	GCMNHKAO_01624	OMDGDNLI_06415	AEKFGIGJ_02592	PNAIHCIB_02287	BDBDIBHM_04626	IFHJLEIO_06072	BDGMODPG_07112	FDHAPOLO_06099	JOBMDCEJ_05626	HOCGCCAP_02255
group_1520		Serine protease inhibitor	73	73	1	1280	59198				473	560	496	JPAADEBK_05850	PBMHJKMJ_05073	MPDOBOAE_02412	OMFHLGEP_05960	PLONMBHP_02094	OIADIKGA_03385	CCACIENP_03565	LPGLNFCI_02245	NJCBGPGD_03370	PEMEHJDI_04039	FGNICHMD_01111	AENCCDBK_05076	KJGKBNHM_04192	EAAKKAHC_01546	AEDBFOLO_03772	AJKOJGHF_03374	IIHBEHFD_00152	KNFFLHBK_02511	JNLJKEAN_00797	DKLMNBCA_02177	MAIJIKNG_02234	PBCNADBC_00096	ACNHKNIK_00601	NHDALELB_00824	FBGCDJGC_03977	IFKFFCLE_05391	GCMNHKAO_03889	OMDGDNLI_03986	AEKFGIGJ_00687	PNAIHCIB_04646	BDBDIBHM_00775	IFHJLEIO_04122	BDGMODPG_05434	FDHAPOLO_00640	JOBMDCEJ_06620	HOCGCCAP_04238
ubiB		putative protein kinase UbiB	73	73	1	1280	59953				1328	1724	1415	JPAADEBK_07038	PBMHJKMJ_05647	MPDOBOAE_02516	OMFHLGEP_00664	PLONMBHP_01968	OIADIKGA_03260	CCACIENP_06448	LPGLNFCI_02379	NJCBGPGD_05406	PEMEHJDI_03909	FGNICHMD_01239	AENCCDBK_05817	KJGKBNHM_06069	EAAKKAHC_04295	AEDBFOLO_03791	AJKOJGHF_03266	IIHBEHFD_00383	KNFFLHBK_02263	JNLJKEAN_06508	DKLMNBCA_02279	MAIJIKNG_02345	PBCNADBC_05651	ACNHKNIK_05698	NHDALELB_08257	FBGCDJGC_00721	IFKFFCLE_08533	GCMNHKAO_06697	OMDGDNLI_05787	AEKFGIGJ_00568	PNAIHCIB_03793	BDBDIBHM_00675	IFHJLEIO_07558	BDGMODPG_06830	FDHAPOLO_07820	JOBMDCEJ_04748	HOCGCCAP_04126
ppgK		Polyphosphate glucokinase	73	73	1	1280	61899				722	779	739	JPAADEBK_07069	PBMHJKMJ_02289	MPDOBOAE_04279	OMFHLGEP_03375	PLONMBHP_01809	OIADIKGA_06584	CCACIENP_06567	LPGLNFCI_02536	NJCBGPGD_03142	PEMEHJDI_03725	FGNICHMD_00057	AENCCDBK_04000	KJGKBNHM_04477	EAAKKAHC_04789	AEDBFOLO_06246	AJKOJGHF_04149	IIHBEHFD_00542	KNFFLHBK_02876	JNLJKEAN_03142	DKLMNBCA_01561	MAIJIKNG_02455	PBCNADBC_05735	ACNHKNIK_03301	NHDALELB_05682	FBGCDJGC_07751	IFKFFCLE_04850	GCMNHKAO_03347	OMDGDNLI_06492	AEKFGIGJ_03402	PNAIHCIB_03683	BDBDIBHM_00523	IFHJLEIO_02642	BDGMODPG_04659	FDHAPOLO_01306	JOBMDCEJ_05400	HOCGCCAP_06770
group_1547		hypothetical protein	73	73	1	1280	52124				785	1001	854	JPAADEBK_07340	PBMHJKMJ_03092	MPDOBOAE_05927	OMFHLGEP_06187	PLONMBHP_07828	OIADIKGA_04308	CCACIENP_07316	LPGLNFCI_06893	NJCBGPGD_04450	PEMEHJDI_05836	FGNICHMD_05509	AENCCDBK_06486	KJGKBNHM_04996	EAAKKAHC_07563	AEDBFOLO_03236	AJKOJGHF_01527	IIHBEHFD_03050	KNFFLHBK_05847	JNLJKEAN_05773	DKLMNBCA_03169	MAIJIKNG_06924	PBCNADBC_02195	ACNHKNIK_02137	NHDALELB_08321	FBGCDJGC_07678	IFKFFCLE_06455	GCMNHKAO_05652	OMDGDNLI_05443	AEKFGIGJ_02010	PNAIHCIB_06823	BDBDIBHM_06018	IFHJLEIO_01132	BDGMODPG_00012	FDHAPOLO_04717	JOBMDCEJ_07556	HOCGCCAP_03317
pgsA2		Putative CDP-diacylglycerol--glycerol-3-phosphate 3-phosphatidyl-transferase 2	73	73	1	1280	109911				656	950	736	JPAADEBK_07369	PBMHJKMJ_04262	MPDOBOAE_05492	OMFHLGEP_02231	PLONMBHP_07848	OIADIKGA_03670	CCACIENP_05517	LPGLNFCI_05370	NJCBGPGD_01310	PEMEHJDI_06505	FGNICHMD_07423	AENCCDBK_03006	KJGKBNHM_01245	EAAKKAHC_03173	AEDBFOLO_02115	AJKOJGHF_00506	IIHBEHFD_06601	KNFFLHBK_02549	JNLJKEAN_06692	DKLMNBCA_04407	MAIJIKNG_03727	PBCNADBC_02044	ACNHKNIK_01097	NHDALELB_00470	FBGCDJGC_05428	IFKFFCLE_02038	GCMNHKAO_04037	OMDGDNLI_03489	AEKFGIGJ_06993	PNAIHCIB_05872	BDBDIBHM_07625	IFHJLEIO_07098	BDGMODPG_04376	FDHAPOLO_00487	JOBMDCEJ_00631	HOCGCCAP_03969
group_1551		Long-chain-fatty-acid--CoA/3-oxocholest-4-en-26-oate--CoA ligase	73	73	1	1280	38207				1613	1661	1628	JPAADEBK_07692	PBMHJKMJ_03001	MPDOBOAE_00488	OMFHLGEP_02817	PLONMBHP_03095	OIADIKGA_04927	CCACIENP_04515	LPGLNFCI_04871	NJCBGPGD_00516	PEMEHJDI_04379	FGNICHMD_04239	AENCCDBK_00418	KJGKBNHM_03433	EAAKKAHC_02840	AEDBFOLO_05615	AJKOJGHF_05462	IIHBEHFD_05541	KNFFLHBK_01612	JNLJKEAN_02569	DKLMNBCA_03837	MAIJIKNG_01626	PBCNADBC_02556	ACNHKNIK_04466	NHDALELB_01498	FBGCDJGC_03517	IFKFFCLE_02390	GCMNHKAO_04723	OMDGDNLI_03578	AEKFGIGJ_03236	PNAIHCIB_00123	BDBDIBHM_03908	IFHJLEIO_04303	BDGMODPG_05320	FDHAPOLO_04549	JOBMDCEJ_04589	HOCGCCAP_01925
group_1552		hypothetical protein	73	73	1	1280	38209				941	1025	957	JPAADEBK_07694	PBMHJKMJ_02999	MPDOBOAE_00490	OMFHLGEP_02819	PLONMBHP_03093	OIADIKGA_04925	CCACIENP_04517	LPGLNFCI_04869	NJCBGPGD_00514	PEMEHJDI_04381	FGNICHMD_04241	AENCCDBK_00416	KJGKBNHM_03435	EAAKKAHC_02838	AEDBFOLO_05617	AJKOJGHF_05460	IIHBEHFD_05543	KNFFLHBK_01610	JNLJKEAN_02571	DKLMNBCA_03835	MAIJIKNG_01624	PBCNADBC_02554	ACNHKNIK_04468	NHDALELB_01496	FBGCDJGC_03515	IFKFFCLE_02388	GCMNHKAO_04725	OMDGDNLI_03576	AEKFGIGJ_03234	PNAIHCIB_00121	BDBDIBHM_03906	IFHJLEIO_04301	BDGMODPG_05318	FDHAPOLO_04551	JOBMDCEJ_04591	HOCGCCAP_01927
tcrA_2		Transcriptional regulatory protein TcrA	73	73	1	1280	109157				653	848	658	JPAADEBK_00442	PBMHJKMJ_04143	MPDOBOAE_04713	OMFHLGEP_03559	PLONMBHP_05296	OIADIKGA_03782	CCACIENP_05409	LPGLNFCI_05473	NJCBGPGD_01208	PEMEHJDI_06610	FGNICHMD_05293	AENCCDBK_01569	KJGKBNHM_04573	EAAKKAHC_03072	AEDBFOLO_02217	AJKOJGHF_00390	IIHBEHFD_06202	KNFFLHBK_00407	JNLJKEAN_07082	DKLMNBCA_02305	MAIJIKNG_03861	PBCNADBC_03432	ACNHKNIK_05225	NHDALELB_00359	FBGCDJGC_04892	IFKFFCLE_01923	GCMNHKAO_07369	OMDGDNLI_06018	AEKFGIGJ_05135	PNAIHCIB_05656	BDBDIBHM_01565	IFHJLEIO_00701	BDGMODPG_00818	FDHAPOLO_00333	JOBMDCEJ_00764	HOCGCCAP_03871
dnaN		DNA polymerase III subunit beta	73	73	1	1280	15899				1130	1241	1134	JPAADEBK_01039	PBMHJKMJ_03926	MPDOBOAE_01426	OMFHLGEP_01764	PLONMBHP_08016	OIADIKGA_01762	CCACIENP_05350	LPGLNFCI_01915	NJCBGPGD_00895	PEMEHJDI_03461	FGNICHMD_02362	AENCCDBK_02329	KJGKBNHM_01086	EAAKKAHC_02676	AEDBFOLO_04386	AJKOJGHF_01158	IIHBEHFD_02685	KNFFLHBK_00680	JNLJKEAN_01444	DKLMNBCA_02667	MAIJIKNG_03548	PBCNADBC_01605	ACNHKNIK_04134	NHDALELB_01356	FBGCDJGC_00211	IFKFFCLE_04427	GCMNHKAO_04600	OMDGDNLI_03675	AEKFGIGJ_01340	PNAIHCIB_03440	BDBDIBHM_04877	IFHJLEIO_01798	BDGMODPG_02073	FDHAPOLO_04581	JOBMDCEJ_00163	HOCGCCAP_05959
sorC		Sorbitol operon regulator	73	73	1	1280	51849				1019	1031	1023	JPAADEBK_02691	PBMHJKMJ_03712	MPDOBOAE_02967	OMFHLGEP_05031	PLONMBHP_05655	OIADIKGA_03488	CCACIENP_05803	LPGLNFCI_03623	NJCBGPGD_01930	PEMEHJDI_07057	FGNICHMD_03699	AENCCDBK_05705	KJGKBNHM_01797	EAAKKAHC_05571	AEDBFOLO_02058	AJKOJGHF_02714	IIHBEHFD_03127	KNFFLHBK_01069	JNLJKEAN_01604	DKLMNBCA_02499	MAIJIKNG_05030	PBCNADBC_01764	ACNHKNIK_01545	NHDALELB_06907	FBGCDJGC_06983	IFKFFCLE_04720	GCMNHKAO_05415	OMDGDNLI_07117	AEKFGIGJ_00914	PNAIHCIB_04073	BDBDIBHM_05025	IFHJLEIO_01350	BDGMODPG_01482	FDHAPOLO_03564	JOBMDCEJ_02913	HOCGCCAP_04411
rpmI		50S ribosomal protein L35	73	73	1	1280	105339				194	194	194	JPAADEBK_03529	PBMHJKMJ_03859	MPDOBOAE_02550	OMFHLGEP_01693	PLONMBHP_04365	OIADIKGA_03656	CCACIENP_04988	LPGLNFCI_04470	NJCBGPGD_04857	PEMEHJDI_05388	FGNICHMD_03556	AENCCDBK_04419	KJGKBNHM_05781	EAAKKAHC_03995	AEDBFOLO_01893	AJKOJGHF_02567	IIHBEHFD_03261	KNFFLHBK_02461	JNLJKEAN_02013	DKLMNBCA_04644	MAIJIKNG_04894	PBCNADBC_01048	ACNHKNIK_00280	NHDALELB_02575	FBGCDJGC_03686	IFKFFCLE_05072	GCMNHKAO_03802	OMDGDNLI_05287	AEKFGIGJ_01091	PNAIHCIB_03931	BDBDIBHM_05161	IFHJLEIO_05715	BDGMODPG_04119	FDHAPOLO_03407	JOBMDCEJ_01776	HOCGCCAP_04248
rpsS		30S ribosomal protein S19	73	73	1	1280	98413				281	281	281	JPAADEBK_03788	PBMHJKMJ_04821	MPDOBOAE_02346	OMFHLGEP_01461	PLONMBHP_01708	OIADIKGA_06784	CCACIENP_00796	LPGLNFCI_07561	NJCBGPGD_00377	PEMEHJDI_01789	FGNICHMD_00494	AENCCDBK_01960	KJGKBNHM_01671	EAAKKAHC_04060	AEDBFOLO_06378	AJKOJGHF_03013	IIHBEHFD_00855	KNFFLHBK_00101	JNLJKEAN_00880	DKLMNBCA_00207	MAIJIKNG_02778	PBCNADBC_04822	ACNHKNIK_00253	NHDALELB_06467	FBGCDJGC_07857	IFKFFCLE_03643	GCMNHKAO_01721	OMDGDNLI_04450	AEKFGIGJ_00211	PNAIHCIB_02812	BDBDIBHM_00195	IFHJLEIO_02280	BDGMODPG_03905	FDHAPOLO_04385	JOBMDCEJ_04495	HOCGCCAP_02855
rpsM_1		30S ribosomal protein S13	73	73	1	1280	98435				380	380	380	JPAADEBK_03809	PBMHJKMJ_04800	MPDOBOAE_02367	OMFHLGEP_01482	PLONMBHP_01729	OIADIKGA_06763	CCACIENP_00817	LPGLNFCI_07540	NJCBGPGD_00398	PEMEHJDI_01810	FGNICHMD_00473	AENCCDBK_01939	KJGKBNHM_01650	EAAKKAHC_04039	AEDBFOLO_06357	AJKOJGHF_03034	IIHBEHFD_00834	KNFFLHBK_00080	JNLJKEAN_00901	DKLMNBCA_00228	MAIJIKNG_02757	PBCNADBC_04843	ACNHKNIK_00232	NHDALELB_06489	FBGCDJGC_07836	IFKFFCLE_03622	GCMNHKAO_01742	OMDGDNLI_04429	AEKFGIGJ_00190	PNAIHCIB_02791	BDBDIBHM_00216	IFHJLEIO_06880	BDGMODPG_02896	FDHAPOLO_04364	JOBMDCEJ_04516	HOCGCCAP_02876
hpt		Hypoxanthine-guanine phosphoribosyltransferase	73	73	1	1280	52289				539	623	556	JPAADEBK_05709	PBMHJKMJ_03139	MPDOBOAE_04985	OMFHLGEP_05402	PLONMBHP_06064	OIADIKGA_04355	CCACIENP_07072	LPGLNFCI_06940	NJCBGPGD_04400	PEMEHJDI_05787	FGNICHMD_05464	AENCCDBK_05841	KJGKBNHM_05092	EAAKKAHC_05741	AEDBFOLO_03282	AJKOJGHF_01466	IIHBEHFD_02999	KNFFLHBK_03310	JNLJKEAN_07370	DKLMNBCA_03114	MAIJIKNG_06980	PBCNADBC_02252	ACNHKNIK_02081	NHDALELB_07486	FBGCDJGC_02468	IFKFFCLE_06393	GCMNHKAO_05705	OMDGDNLI_05501	AEKFGIGJ_02057	PNAIHCIB_05430	BDBDIBHM_06076	IFHJLEIO_01074	BDGMODPG_00070	FDHAPOLO_06488	JOBMDCEJ_00592	HOCGCCAP_03271
group_15685		Putative DNA-binding proteinA	73	73	1	1280	49867				209	245	218	JPAADEBK_06693	PBMHJKMJ_07185	MPDOBOAE_01153	OMFHLGEP_06275	PLONMBHP_00761	OIADIKGA_05562	CCACIENP_06744	LPGLNFCI_00597	NJCBGPGD_05389	PEMEHJDI_03164	FGNICHMD_07327	AENCCDBK_06531	KJGKBNHM_05561	EAAKKAHC_04440	AEDBFOLO_01198	AJKOJGHF_08691	IIHBEHFD_06781	KNFFLHBK_00302	JNLJKEAN_02413	DKLMNBCA_00007	MAIJIKNG_05155	PBCNADBC_04490	ACNHKNIK_04011	NHDALELB_08662	FBGCDJGC_04665	IFKFFCLE_03858	GCMNHKAO_04882	OMDGDNLI_04243	AEKFGIGJ_05623	PNAIHCIB_06814	BDBDIBHM_07905	IFHJLEIO_03165	BDGMODPG_04699	FDHAPOLO_05986	JOBMDCEJ_02832	HOCGCCAP_02051
group_1612		L-gulono-1,4-lactone dehydrogenase	73	73	1	1280	109165				1175	1346	1315	JPAADEBK_00437	PBMHJKMJ_04148	MPDOBOAE_04709	OMFHLGEP_03563	PLONMBHP_05301	OIADIKGA_03777	CCACIENP_05414	LPGLNFCI_05468	NJCBGPGD_01213	PEMEHJDI_06605	FGNICHMD_05288	AENCCDBK_01565	KJGKBNHM_04578	EAAKKAHC_03077	AEDBFOLO_02212	AJKOJGHF_00395	IIHBEHFD_06207	KNFFLHBK_00412	JNLJKEAN_07077	DKLMNBCA_02300	MAIJIKNG_03856	PBCNADBC_03437	ACNHKNIK_05230	NHDALELB_00364	FBGCDJGC_04887	IFKFFCLE_01928	GCMNHKAO_07364	OMDGDNLI_03357	AEKFGIGJ_05140	PNAIHCIB_05651	BDBDIBHM_01570	IFHJLEIO_00706	BDGMODPG_00813	FDHAPOLO_00338	JOBMDCEJ_00759	HOCGCCAP_03876
argF		Ornithine carbamoyltransferase	73	73	1	1280	38714				998	1022	1005	JPAADEBK_00501	PBMHJKMJ_06462	MPDOBOAE_03846	OMFHLGEP_03284	PLONMBHP_06205	OIADIKGA_03131	CCACIENP_06174	LPGLNFCI_07607	NJCBGPGD_01162	PEMEHJDI_07942	FGNICHMD_05041	AENCCDBK_05930	KJGKBNHM_03240	EAAKKAHC_05902	AEDBFOLO_06059	AJKOJGHF_00329	IIHBEHFD_06114	KNFFLHBK_00341	JNLJKEAN_06380	DKLMNBCA_02371	MAIJIKNG_03943	PBCNADBC_06518	ACNHKNIK_01954	NHDALELB_02746	FBGCDJGC_06351	IFKFFCLE_01847	GCMNHKAO_00053	OMDGDNLI_06063	AEKFGIGJ_06476	PNAIHCIB_05189	BDBDIBHM_01480	IFHJLEIO_00651	BDGMODPG_00868	FDHAPOLO_05247	JOBMDCEJ_00856	HOCGCCAP_06685
sigE_7		RNA polymerase sigma-E factor	73	73	1	1280	9141				452	827	589	JPAADEBK_00932	PBMHJKMJ_04026	MPDOBOAE_01562	OMFHLGEP_05926	PLONMBHP_07076	OIADIKGA_01663	CCACIENP_04049	LPGLNFCI_01818	NJCBGPGD_00796	PEMEHJDI_03361	FGNICHMD_02243	AENCCDBK_06317	KJGKBNHM_00984	EAAKKAHC_02577	AEDBFOLO_03215	AJKOJGHF_01051	IIHBEHFD_02584	KNFFLHBK_03918	JNLJKEAN_01334	DKLMNBCA_07358	MAIJIKNG_03658	PBCNADBC_04245	ACNHKNIK_03932	NHDALELB_08741	FBGCDJGC_07539	IFKFFCLE_05680	GCMNHKAO_04710	OMDGDNLI_03780	AEKFGIGJ_05904	PNAIHCIB_03542	BDBDIBHM_04769	IFHJLEIO_06726	BDGMODPG_07533	FDHAPOLO_07069	JOBMDCEJ_00054	HOCGCCAP_05854
group_1629		hypothetical protein	73	73	1	1280	15887				539	701	630	JPAADEBK_01045	PBMHJKMJ_03920	MPDOBOAE_01420	OMFHLGEP_01770	PLONMBHP_08022	OIADIKGA_01768	CCACIENP_05344	LPGLNFCI_01921	NJCBGPGD_00901	PEMEHJDI_03467	FGNICHMD_02368	AENCCDBK_02323	KJGKBNHM_01093	EAAKKAHC_02682	AEDBFOLO_04380	AJKOJGHF_01164	IIHBEHFD_02691	KNFFLHBK_00674	JNLJKEAN_01450	DKLMNBCA_02661	MAIJIKNG_03542	PBCNADBC_01599	ACNHKNIK_04128	NHDALELB_01350	FBGCDJGC_00205	IFKFFCLE_04421	GCMNHKAO_04594	OMDGDNLI_03669	AEKFGIGJ_01346	PNAIHCIB_03434	BDBDIBHM_04883	IFHJLEIO_07317	BDGMODPG_02393	FDHAPOLO_04575	JOBMDCEJ_00169	HOCGCCAP_02943
paaA		1,2-phenylacetyl-CoA epoxidase, subunit A	73	73	1	1280	15581				995	1157	1041	JPAADEBK_01080	PBMHJKMJ_03884	MPDOBOAE_01384	OMFHLGEP_02767	PLONMBHP_06814	OIADIKGA_01810	CCACIENP_05301	LPGLNFCI_01971	NJCBGPGD_00937	PEMEHJDI_03517	FGNICHMD_02413	AENCCDBK_02287	KJGKBNHM_01129	EAAKKAHC_02723	AEDBFOLO_04345	AJKOJGHF_01198	IIHBEHFD_02724	KNFFLHBK_03241	JNLJKEAN_01490	DKLMNBCA_02807	MAIJIKNG_03503	PBCNADBC_01516	ACNHKNIK_02334	NHDALELB_01317	FBGCDJGC_00163	IFKFFCLE_04385	GCMNHKAO_07598	OMDGDNLI_06833	AEKFGIGJ_01462	PNAIHCIB_03366	BDBDIBHM_04916	IFHJLEIO_03521	BDGMODPG_02356	FDHAPOLO_00562	JOBMDCEJ_00213	HOCGCCAP_02979
ppsC		2-haloacrylate reductase	73	73	1	1280	15550				977	1067	985	JPAADEBK_01093	PBMHJKMJ_03871	MPDOBOAE_05860	OMFHLGEP_02754	PLONMBHP_06827	OIADIKGA_01823	CCACIENP_05288	LPGLNFCI_01984	NJCBGPGD_00949	PEMEHJDI_03530	FGNICHMD_02426	AENCCDBK_02274	KJGKBNHM_01140	EAAKKAHC_02736	AEDBFOLO_04331	AJKOJGHF_01212	IIHBEHFD_02738	KNFFLHBK_03229	JNLJKEAN_01501	DKLMNBCA_02819	MAIJIKNG_03490	PBCNADBC_01502	ACNHKNIK_02348	NHDALELB_01303	FBGCDJGC_00150	IFKFFCLE_04371	GCMNHKAO_02732	OMDGDNLI_06822	AEKFGIGJ_01475	PNAIHCIB_03355	BDBDIBHM_04930	IFHJLEIO_03510	BDGMODPG_02345	FDHAPOLO_00574	JOBMDCEJ_00224	HOCGCCAP_02992
rdgB		Non-canonical purine NTP pyrophosphatase	73	73	1	1280	23983				602	698	613	JPAADEBK_01334	PBMHJKMJ_00800	MPDOBOAE_01658	OMFHLGEP_03092	PLONMBHP_03643	OIADIKGA_06139	CCACIENP_01739	LPGLNFCI_06570	NJCBGPGD_04153	PEMEHJDI_07335	FGNICHMD_01594	AENCCDBK_04271	KJGKBNHM_04953	EAAKKAHC_07006	AEDBFOLO_05070	AJKOJGHF_04937	IIHBEHFD_04569	KNFFLHBK_06505	JNLJKEAN_05216	DKLMNBCA_06265	MAIJIKNG_06289	PBCNADBC_03796	ACNHKNIK_05257	NHDALELB_01015	FBGCDJGC_07044	IFKFFCLE_06318	GCMNHKAO_07404	OMDGDNLI_04664	AEKFGIGJ_04835	PNAIHCIB_01642	BDBDIBHM_05868	IFHJLEIO_03851	BDGMODPG_05700	FDHAPOLO_03103	JOBMDCEJ_02479	HOCGCCAP_03428
group_1639		hypothetical protein	73	73	1	1280	92056				1349	1439	1397	JPAADEBK_01452	PBMHJKMJ_06639	MPDOBOAE_05132	OMFHLGEP_05475	PLONMBHP_07868	OIADIKGA_05884	CCACIENP_07399	LPGLNFCI_05752	NJCBGPGD_00612	PEMEHJDI_07710	FGNICHMD_02526	AENCCDBK_00985	KJGKBNHM_03096	EAAKKAHC_07609	AEDBFOLO_06578	AJKOJGHF_08749	IIHBEHFD_04872	KNFFLHBK_00660	JNLJKEAN_00196	DKLMNBCA_02648	MAIJIKNG_01729	PBCNADBC_03546	ACNHKNIK_01255	NHDALELB_07768	FBGCDJGC_05196	IFKFFCLE_08380	GCMNHKAO_05254	OMDGDNLI_03846	AEKFGIGJ_06887	PNAIHCIB_00292	BDBDIBHM_07083	IFHJLEIO_00939	BDGMODPG_02597	FDHAPOLO_03265	JOBMDCEJ_03083	HOCGCCAP_04724
rsmC		Release factor glutamine methyltransferase	73	73	1	1280	77470				1463	1739	1542	JPAADEBK_01898	PBMHJKMJ_03192	MPDOBOAE_04118	OMFHLGEP_06002	PLONMBHP_06102	OIADIKGA_04444	CCACIENP_05680	LPGLNFCI_06978	NJCBGPGD_05649	PEMEHJDI_05749	FGNICHMD_05389	AENCCDBK_00178	KJGKBNHM_05974	EAAKKAHC_05660	AEDBFOLO_03324	AJKOJGHF_01423	IIHBEHFD_02932	KNFFLHBK_02969	JNLJKEAN_05898	DKLMNBCA_04980	MAIJIKNG_03166	PBCNADBC_02293	ACNHKNIK_02016	NHDALELB_07004	FBGCDJGC_02379	IFKFFCLE_05934	GCMNHKAO_05746	OMDGDNLI_05580	AEKFGIGJ_02127	PNAIHCIB_05462	BDBDIBHM_06130	IFHJLEIO_07047	BDGMODPG_00151	FDHAPOLO_03753	JOBMDCEJ_00553	HOCGCCAP_03229
pbpE		Penicillin-binding protein 4*	73	73	1	1280	29768				800	875	823	JPAADEBK_02288	PBMHJKMJ_01283	MPDOBOAE_05246	OMFHLGEP_00228	PLONMBHP_02348	OIADIKGA_02369	CCACIENP_02256	LPGLNFCI_01466	NJCBGPGD_03874	PEMEHJDI_06994	FGNICHMD_03455	AENCCDBK_01212	KJGKBNHM_04131	EAAKKAHC_01126	AEDBFOLO_00404	AJKOJGHF_08239	IIHBEHFD_02256	KNFFLHBK_03034	JNLJKEAN_07612	DKLMNBCA_01255	MAIJIKNG_04837	PBCNADBC_01994	ACNHKNIK_00843	NHDALELB_04606	FBGCDJGC_01978	IFKFFCLE_00789	GCMNHKAO_04411	OMDGDNLI_03008	AEKFGIGJ_06049	PNAIHCIB_02063	BDBDIBHM_01909	IFHJLEIO_00269	BDGMODPG_03644	FDHAPOLO_02843	JOBMDCEJ_05710	HOCGCCAP_01285
group_1643		putative membrane protein	73	73	1	1280	51375				983	1034	999	JPAADEBK_02913	PBMHJKMJ_05245	MPDOBOAE_06374	OMFHLGEP_04535	PLONMBHP_06612	OIADIKGA_02792	CCACIENP_02716	LPGLNFCI_04532	NJCBGPGD_06463	PEMEHJDI_02403	FGNICHMD_04716	AENCCDBK_03452	KJGKBNHM_04344	EAAKKAHC_05266	AEDBFOLO_02596	AJKOJGHF_07400	IIHBEHFD_01811	KNFFLHBK_04817	JNLJKEAN_05813	DKLMNBCA_00340	MAIJIKNG_04211	PBCNADBC_03203	ACNHKNIK_03502	NHDALELB_06573	FBGCDJGC_06531	IFKFFCLE_08473	GCMNHKAO_05146	OMDGDNLI_02290	AEKFGIGJ_04069	PNAIHCIB_04491	BDBDIBHM_05446	IFHJLEIO_06007	BDGMODPG_01836	FDHAPOLO_07132	JOBMDCEJ_03337	HOCGCCAP_05377
dxr		1-deoxy-D-xylulose 5-phosphate reductoisomerase	73	73	1	1280	30934				218	1328	1237	JPAADEBK_03092	PBMHJKMJ_06063	MPDOBOAE_06044	OMFHLGEP_04460	PLONMBHP_03226	OIADIKGA_01221	CCACIENP_05911	LPGLNFCI_07036	NJCBGPGD_02206	PEMEHJDI_06023	FGNICHMD_00742	AENCCDBK_04602	KJGKBNHM_06094	EAAKKAHC_06636	AEDBFOLO_00933	AJKOJGHF_06750	IIHBEHFD_05019	KNFFLHBK_04916	JNLJKEAN_07547	DKLMNBCA_04504	MAIJIKNG_01870	PBCNADBC_01417	ACNHKNIK_02554	NHDALELB_00706	FBGCDJGC_02814	IFKFFCLE_08603	GCMNHKAO_04189	OMDGDNLI_04342	AEKFGIGJ_03737	PNAIHCIB_04997	BDBDIBHM_04393	IFHJLEIO_07168	BDGMODPG_07655	FDHAPOLO_06909	JOBMDCEJ_04006	HOCGCCAP_06621
ispG		4-hydroxy-3-methylbut-2-en-1-yl diphosphate synthase (flavodoxin)	73	73	1	1280	30930				134	1160	1062	JPAADEBK_03094	PBMHJKMJ_06061	MPDOBOAE_06042	OMFHLGEP_04458	PLONMBHP_03224	OIADIKGA_01223	CCACIENP_05908	LPGLNFCI_07034	NJCBGPGD_02204	PEMEHJDI_06026	FGNICHMD_07210	AENCCDBK_04604	KJGKBNHM_06092	EAAKKAHC_06634	AEDBFOLO_00931	AJKOJGHF_06748	IIHBEHFD_07380	KNFFLHBK_04918	JNLJKEAN_07545	DKLMNBCA_04506	MAIJIKNG_01868	PBCNADBC_01419	ACNHKNIK_02556	NHDALELB_00708	FBGCDJGC_02812	IFKFFCLE_08601	GCMNHKAO_04187	OMDGDNLI_04344	AEKFGIGJ_03739	PNAIHCIB_04995	BDBDIBHM_08110	IFHJLEIO_07166	BDGMODPG_07653	FDHAPOLO_06911	JOBMDCEJ_04008	HOCGCCAP_06623
resE_1		Sensor histidine kinase ResE	73	73	1	1280	105355				1118	1337	1189	JPAADEBK_03532	PBMHJKMJ_03856	MPDOBOAE_02547	OMFHLGEP_01696	PLONMBHP_04368	OIADIKGA_03653	CCACIENP_04985	LPGLNFCI_04473	NJCBGPGD_04860	PEMEHJDI_05391	FGNICHMD_03565	AENCCDBK_04416	KJGKBNHM_05778	EAAKKAHC_03992	AEDBFOLO_01896	AJKOJGHF_02570	IIHBEHFD_03258	KNFFLHBK_02458	JNLJKEAN_02016	DKLMNBCA_04647	MAIJIKNG_04897	PBCNADBC_01045	ACNHKNIK_00277	NHDALELB_02572	FBGCDJGC_03683	IFKFFCLE_05075	GCMNHKAO_03805	OMDGDNLI_05290	AEKFGIGJ_01088	PNAIHCIB_03934	BDBDIBHM_05158	IFHJLEIO_05712	BDGMODPG_07198	FDHAPOLO_03410	JOBMDCEJ_01779	HOCGCCAP_04251
cobT_1		Nicotinate-nucleotide--dimethylbenzimidazole phosphoribosyltransferase	73	73	1	1280	3101				1061	1229	1112	JPAADEBK_03583	PBMHJKMJ_04468	MPDOBOAE_03484	OMFHLGEP_02505	PLONMBHP_06700	OIADIKGA_05429	CCACIENP_02512	LPGLNFCI_01174	NJCBGPGD_07009	PEMEHJDI_02161	FGNICHMD_03228	AENCCDBK_04701	KJGKBNHM_03150	EAAKKAHC_06811	AEDBFOLO_03526	AJKOJGHF_06378	IIHBEHFD_02043	KNFFLHBK_03850	JNLJKEAN_04732	DKLMNBCA_02945	MAIJIKNG_04458	PBCNADBC_06801	ACNHKNIK_04027	NHDALELB_00024	FBGCDJGC_05879	IFKFFCLE_03374	GCMNHKAO_02007	OMDGDNLI_07776	AEKFGIGJ_02465	PNAIHCIB_04884	BDBDIBHM_01677	IFHJLEIO_07073	BDGMODPG_03072	FDHAPOLO_06707	JOBMDCEJ_04339	HOCGCCAP_06091
acpS		Holo-[acyl-carrier-protein] synthase	73	73	1	1280	98477				344	512	371	JPAADEBK_03823	PBMHJKMJ_01983	MPDOBOAE_05628	OMFHLGEP_01511	PLONMBHP_01756	OIADIKGA_06738	CCACIENP_00845	LPGLNFCI_07511	NJCBGPGD_00412	PEMEHJDI_01835	FGNICHMD_00459	AENCCDBK_01915	KJGKBNHM_01636	EAAKKAHC_04014	AEDBFOLO_06334	AJKOJGHF_03046	IIHBEHFD_00822	KNFFLHBK_00066	JNLJKEAN_00915	DKLMNBCA_00242	MAIJIKNG_02743	PBCNADBC_04857	ACNHKNIK_00218	NHDALELB_07526	FBGCDJGC_07732	IFKFFCLE_02873	GCMNHKAO_01756	OMDGDNLI_04415	AEKFGIGJ_00151	PNAIHCIB_02777	BDBDIBHM_00228	IFHJLEIO_06894	BDGMODPG_02910	FDHAPOLO_04350	JOBMDCEJ_04530	HOCGCCAP_02895
rimI		N-alpha-acetyltransferase RimI	73	73	1	1280	98495				491	749	534	JPAADEBK_03831	PBMHJKMJ_01992	MPDOBOAE_05637	OMFHLGEP_01519	PLONMBHP_01765	OIADIKGA_06729	CCACIENP_00854	LPGLNFCI_07502	NJCBGPGD_00420	PEMEHJDI_01844	FGNICHMD_00451	AENCCDBK_01907	KJGKBNHM_01628	EAAKKAHC_04005	AEDBFOLO_06325	AJKOJGHF_03054	IIHBEHFD_00815	KNFFLHBK_00059	JNLJKEAN_00923	DKLMNBCA_00250	MAIJIKNG_02735	PBCNADBC_04865	ACNHKNIK_00210	NHDALELB_07518	FBGCDJGC_07723	IFKFFCLE_02866	GCMNHKAO_01764	OMDGDNLI_04407	AEKFGIGJ_00142	PNAIHCIB_02769	BDBDIBHM_00235	IFHJLEIO_03821	BDGMODPG_02918	FDHAPOLO_07204	JOBMDCEJ_04538	HOCGCCAP_02904
group_1683		hypothetical protein	73	73	1	1280	112947				863	956	885	JPAADEBK_04745	PBMHJKMJ_00962	MPDOBOAE_04168	OMFHLGEP_04114	PLONMBHP_04863	OIADIKGA_04187	CCACIENP_01984	LPGLNFCI_06443	NJCBGPGD_02174	PEMEHJDI_05091	FGNICHMD_01446	AENCCDBK_04477	KJGKBNHM_04256	EAAKKAHC_03269	AEDBFOLO_02689	AJKOJGHF_05605	IIHBEHFD_04727	KNFFLHBK_01543	JNLJKEAN_02873	DKLMNBCA_02055	MAIJIKNG_00978	PBCNADBC_03598	ACNHKNIK_04944	NHDALELB_03032	FBGCDJGC_05539	IFKFFCLE_07390	GCMNHKAO_00721	OMDGDNLI_00408	AEKFGIGJ_05798	PNAIHCIB_04153	BDBDIBHM_02206	IFHJLEIO_07597	BDGMODPG_05379	FDHAPOLO_06599	JOBMDCEJ_02069	HOCGCCAP_03612
group_1685		hypothetical protein	73	73	1	1280	60282				584	635	587	JPAADEBK_04859	PBMHJKMJ_05687	MPDOBOAE_05849	OMFHLGEP_06260	PLONMBHP_01928	OIADIKGA_03220	CCACIENP_06405	LPGLNFCI_02420	NJCBGPGD_06617	PEMEHJDI_03868	FGNICHMD_01274	AENCCDBK_05986	KJGKBNHM_06131	EAAKKAHC_04255	AEDBFOLO_03831	AJKOJGHF_03230	IIHBEHFD_00424	KNFFLHBK_06140	JNLJKEAN_06196	DKLMNBCA_01489	MAIJIKNG_02376	PBCNADBC_07375	ACNHKNIK_06005	NHDALELB_08402	FBGCDJGC_00681	IFKFFCLE_04956	GCMNHKAO_03248	OMDGDNLI_05830	AEKFGIGJ_00530	PNAIHCIB_03761	BDBDIBHM_00634	IFHJLEIO_05274	BDGMODPG_05953	FDHAPOLO_06395	JOBMDCEJ_04796	HOCGCCAP_04086
bioB		Biotin synthase	73	73	1	1280	79527				1076	1304	1226	JPAADEBK_05551	PBMHJKMJ_02538	MPDOBOAE_04007	OMFHLGEP_00443	PLONMBHP_03592	OIADIKGA_04647	CCACIENP_03742	LPGLNFCI_03338	NJCBGPGD_00712	PEMEHJDI_04696	FGNICHMD_06408	AENCCDBK_00857	KJGKBNHM_02621	EAAKKAHC_02150	AEDBFOLO_02383	AJKOJGHF_08033	IIHBEHFD_01680	KNFFLHBK_05319	JNLJKEAN_06975	DKLMNBCA_05370	MAIJIKNG_06404	PBCNADBC_02912	ACNHKNIK_07476	NHDALELB_05626	FBGCDJGC_06802	IFKFFCLE_07824	GCMNHKAO_03156	OMDGDNLI_01725	AEKFGIGJ_04672	PNAIHCIB_00642	BDBDIBHM_03260	IFHJLEIO_04696	BDGMODPG_06320	FDHAPOLO_04935	JOBMDCEJ_05987	HOCGCCAP_04544
nhaP		K(+)/H(+) antiporter NhaP	73	73	1	1280	68200				1343	1682	1506	JPAADEBK_05782	PBMHJKMJ_04380	MPDOBOAE_01016	OMFHLGEP_06090	PLONMBHP_01020	OIADIKGA_02081	CCACIENP_04807	LPGLNFCI_00863	NJCBGPGD_03298	PEMEHJDI_02900	FGNICHMD_03110	AENCCDBK_00571	KJGKBNHM_04913	EAAKKAHC_02281	AEDBFOLO_01418	AJKOJGHF_01908	IIHBEHFD_04492	KNFFLHBK_00894	JNLJKEAN_05583	DKLMNBCA_02000	MAIJIKNG_05373	PBCNADBC_07063	ACNHKNIK_08450	NHDALELB_03262	FBGCDJGC_00924	IFKFFCLE_03984	GCMNHKAO_01631	OMDGDNLI_06408	AEKFGIGJ_02598	PNAIHCIB_02280	BDBDIBHM_04632	IFHJLEIO_03754	BDGMODPG_05640	FDHAPOLO_05487	JOBMDCEJ_05619	HOCGCCAP_02260
dinB1_2		DNA polymerase IV 1	73	73	1	1280	84408				1334	2120	1474	JPAADEBK_06128	PBMHJKMJ_02709	MPDOBOAE_03345	OMFHLGEP_03905	PLONMBHP_05688	OIADIKGA_04819	CCACIENP_06955	LPGLNFCI_03174	NJCBGPGD_00782	PEMEHJDI_04518	FGNICHMD_06619	AENCCDBK_04207	KJGKBNHM_03580	EAAKKAHC_06164	AEDBFOLO_05963	AJKOJGHF_04385	IIHBEHFD_05007	KNFFLHBK_03480	JNLJKEAN_06471	DKLMNBCA_05100	MAIJIKNG_06329	PBCNADBC_07914	ACNHKNIK_07362	NHDALELB_04902	FBGCDJGC_03834	IFKFFCLE_05874	GCMNHKAO_06627	OMDGDNLI_01817	AEKFGIGJ_06826	PNAIHCIB_00786	BDBDIBHM_06341	IFHJLEIO_04460	BDGMODPG_03390	FDHAPOLO_07583	JOBMDCEJ_06651	HOCGCCAP_06302
group_1704		hypothetical protein	73	73	1	1280	49870				974	1091	1029	JPAADEBK_06690	PBMHJKMJ_07188	MPDOBOAE_01150	OMFHLGEP_06272	PLONMBHP_00764	OIADIKGA_05565	CCACIENP_06747	LPGLNFCI_00600	NJCBGPGD_05386	PEMEHJDI_03161	FGNICHMD_07324	AENCCDBK_06534	KJGKBNHM_05558	EAAKKAHC_04437	AEDBFOLO_01201	AJKOJGHF_08689	IIHBEHFD_06779	KNFFLHBK_00299	JNLJKEAN_02410	DKLMNBCA_00010	MAIJIKNG_05158	PBCNADBC_04493	ACNHKNIK_04008	NHDALELB_08664	FBGCDJGC_04668	IFKFFCLE_03856	GCMNHKAO_04885	OMDGDNLI_04240	AEKFGIGJ_05626	PNAIHCIB_06811	BDBDIBHM_07907	IFHJLEIO_03168	BDGMODPG_04702	FDHAPOLO_05983	JOBMDCEJ_02829	HOCGCCAP_02054
nrdZ		Vitamin B12-dependent ribonucleoside-diphosphate reductase	73	73	1	1280	59854				2345	2678	2404	JPAADEBK_06929	PBMHJKMJ_05609	MPDOBOAE_02481	OMFHLGEP_00627	PLONMBHP_02010	OIADIKGA_03302	CCACIENP_06490	LPGLNFCI_02338	NJCBGPGD_05443	PEMEHJDI_03950	FGNICHMD_01195	AENCCDBK_02677	KJGKBNHM_04005	EAAKKAHC_06070	AEDBFOLO_04435	AJKOJGHF_03308	IIHBEHFD_00213	KNFFLHBK_02223	JNLJKEAN_06733	DKLMNBCA_02239	MAIJIKNG_02305	PBCNADBC_00030	ACNHKNIK_00661	NHDALELB_00758	FBGCDJGC_00762	IFKFFCLE_07319	GCMNHKAO_06735	OMDGDNLI_04063	AEKFGIGJ_00608	PNAIHCIB_03832	BDBDIBHM_00717	IFHJLEIO_01926	BDGMODPG_02186	FDHAPOLO_04681	JOBMDCEJ_06734	HOCGCCAP_04163
shc		Squalene--hopene cyclase	73	73	1	1280	112990				1958	2447	2029	JPAADEBK_06950	PBMHJKMJ_00065	MPDOBOAE_01292	OMFHLGEP_00836	PLONMBHP_02858	OIADIKGA_05236	CCACIENP_00154	LPGLNFCI_00288	NJCBGPGD_02779	PEMEHJDI_00195	FGNICHMD_02120	AENCCDBK_02469	KJGKBNHM_03718	EAAKKAHC_00362	AEDBFOLO_00203	AJKOJGHF_06186	IIHBEHFD_03810	KNFFLHBK_04388	JNLJKEAN_06647	DKLMNBCA_05222	MAIJIKNG_00420	PBCNADBC_06623	ACNHKNIK_07519	NHDALELB_04511	FBGCDJGC_02162	IFKFFCLE_01013	GCMNHKAO_07530	OMDGDNLI_01245	AEKFGIGJ_04491	PNAIHCIB_01164	BDBDIBHM_07392	IFHJLEIO_08121	BDGMODPG_07990	FDHAPOLO_05829	JOBMDCEJ_01852	HOCGCCAP_00588
tagH_1		Teichoic acids export ATP-binding protein TagH	73	73	1	1280	113007				776	821	785	JPAADEBK_06956	PBMHJKMJ_00071	MPDOBOAE_01297	OMFHLGEP_00841	PLONMBHP_02853	OIADIKGA_05231	CCACIENP_00148	LPGLNFCI_00283	NJCBGPGD_02774	PEMEHJDI_00190	FGNICHMD_02114	AENCCDBK_02464	KJGKBNHM_07033	EAAKKAHC_00367	AEDBFOLO_00198	AJKOJGHF_06181	IIHBEHFD_03815	KNFFLHBK_04382	JNLJKEAN_06652	DKLMNBCA_05228	MAIJIKNG_00414	PBCNADBC_06618	ACNHKNIK_07514	NHDALELB_04506	FBGCDJGC_02168	IFKFFCLE_01008	GCMNHKAO_07525	OMDGDNLI_01239	AEKFGIGJ_04486	PNAIHCIB_01159	BDBDIBHM_07397	IFHJLEIO_05895	BDGMODPG_07838	FDHAPOLO_05824	JOBMDCEJ_01847	HOCGCCAP_00582
group_1711		hypothetical protein	73	73	1	1280	63314				221	302	237	JPAADEBK_07196	PBMHJKMJ_01449	MPDOBOAE_03363	OMFHLGEP_05587	PLONMBHP_02541	OIADIKGA_05052	CCACIENP_02423	LPGLNFCI_01268	NJCBGPGD_04014	PEMEHJDI_02076	FGNICHMD_03326	AENCCDBK_02934	KJGKBNHM_05666	EAAKKAHC_00975	AEDBFOLO_00556	AJKOJGHF_06528	IIHBEHFD_02123	KNFFLHBK_04682	JNLJKEAN_03084	DKLMNBCA_03650	MAIJIKNG_05752	PBCNADBC_04436	ACNHKNIK_05039	NHDALELB_03877	FBGCDJGC_02720	IFKFFCLE_00566	GCMNHKAO_02127	OMDGDNLI_02914	AEKFGIGJ_02384	PNAIHCIB_06595	BDBDIBHM_01767	IFHJLEIO_06149	BDGMODPG_02804	FDHAPOLO_05216	JOBMDCEJ_06301	HOCGCCAP_01533
ppx		Exopolyphosphatase	73	73	1	1280	52123				632	1019	943	JPAADEBK_07341	PBMHJKMJ_03091	MPDOBOAE_05928	OMFHLGEP_06188	PLONMBHP_07829	OIADIKGA_04307	CCACIENP_07317	LPGLNFCI_06892	NJCBGPGD_04451	PEMEHJDI_05837	FGNICHMD_05510	AENCCDBK_06485	KJGKBNHM_04995	EAAKKAHC_07562	AEDBFOLO_03235	AJKOJGHF_01528	IIHBEHFD_03051	KNFFLHBK_05848	JNLJKEAN_05774	DKLMNBCA_03170	MAIJIKNG_06922	PBCNADBC_02194	ACNHKNIK_02138	NHDALELB_08320	FBGCDJGC_07679	IFKFFCLE_06456	GCMNHKAO_05651	OMDGDNLI_05442	AEKFGIGJ_02009	PNAIHCIB_06824	BDBDIBHM_06017	IFHJLEIO_01133	BDGMODPG_00011	FDHAPOLO_04718	JOBMDCEJ_07555	HOCGCCAP_03318
group_1716		hypothetical protein	73	73	1	1280	26679				263	614	562	JPAADEBK_07381	PBMHJKMJ_04651	MPDOBOAE_05554	OMFHLGEP_06165	PLONMBHP_04050	OIADIKGA_04065	CCACIENP_07268	LPGLNFCI_04254	NJCBGPGD_06708	PEMEHJDI_05173	FGNICHMD_06276	AENCCDBK_05545	KJGKBNHM_06456	EAAKKAHC_06864	AEDBFOLO_06737	AJKOJGHF_07699	IIHBEHFD_03454	KNFFLHBK_04105	JNLJKEAN_04499	DKLMNBCA_04715	MAIJIKNG_06491	PBCNADBC_07253	ACNHKNIK_08999	NHDALELB_07181	FBGCDJGC_07222	IFKFFCLE_04477	GCMNHKAO_07079	OMDGDNLI_03203	AEKFGIGJ_01281	PNAIHCIB_06157	BDBDIBHM_05652	IFHJLEIO_06943	BDGMODPG_05996	FDHAPOLO_07027	JOBMDCEJ_01603	HOCGCCAP_05549
ftsE		Cell division ATP-binding protein FtsE	73	73	1	1280	89739				689	728	690	JPAADEBK_01400	PBMHJKMJ_06161	MPDOBOAE_01593	OMFHLGEP_04018	PLONMBHP_06551	OIADIKGA_05730	CCACIENP_01663	LPGLNFCI_07458	NJCBGPGD_05948	PEMEHJDI_08055	FGNICHMD_01693	AENCCDBK_04191	KJGKBNHM_03899	EAAKKAHC_04178	AEDBFOLO_06163	AJKOJGHF_09282	IIHBEHFD_04500	KNFFLHBK_04727	JNLJKEAN_06550	DKLMNBCA_05467	MAIJIKNG_06200	PBCNADBC_06149	ACNHKNIK_05566	NHDALELB_01102	FBGCDJGC_04610	IFKFFCLE_06236	GCMNHKAO_06868	OMDGDNLI_06797	AEKFGIGJ_07300	PNAIHCIB_01578	BDBDIBHM_05954	IFHJLEIO_05528	BDGMODPG_06494	FDHAPOLO_07628	JOBMDCEJ_05890	HOCGCCAP_03369
yxlF_1		Daunorubicin/doxorubicin resistance ATP-binding protein DrrA	73	73	1	1280	107109				980	1058	1013	JPAADEBK_07675	PBMHJKMJ_05003	MPDOBOAE_04417	OMFHLGEP_02012	PLONMBHP_02173	OIADIKGA_06700	CCACIENP_03469	LPGLNFCI_02163	NJCBGPGD_03432	PEMEHJDI_04120	FGNICHMD_01014	AENCCDBK_02181	KJGKBNHM_02831	EAAKKAHC_01471	AEDBFOLO_03701	AJKOJGHF_03448	IIHBEHFD_00051	KNFFLHBK_00496	JNLJKEAN_00671	DKLMNBCA_01823	MAIJIKNG_02154	PBCNADBC_00183	ACNHKNIK_00534	NHDALELB_00899	FBGCDJGC_04053	IFKFFCLE_05321	GCMNHKAO_03964	OMDGDNLI_06571	AEKFGIGJ_00826	PNAIHCIB_04741	BDBDIBHM_00852	IFHJLEIO_03499	BDGMODPG_00582	FDHAPOLO_00710	JOBMDCEJ_05049	HOCGCCAP_06473
purA		Adenylosuccinate synthetase	73	73	1	1280	44815				1283	1283	1283	JPAADEBK_01775	PBMHJKMJ_03272	MPDOBOAE_03946	OMFHLGEP_00967	PLONMBHP_07459	OIADIKGA_06012	CCACIENP_05573	LPGLNFCI_06787	NJCBGPGD_01078	PEMEHJDI_05653	FGNICHMD_06783	AENCCDBK_00118	KJGKBNHM_01532	EAAKKAHC_03357	AEDBFOLO_04678	AJKOJGHF_01329	IIHBEHFD_02836	KNFFLHBK_06295	JNLJKEAN_03839	DKLMNBCA_07014	MAIJIKNG_03244	PBCNADBC_06740	ACNHKNIK_01732	NHDALELB_01189	FBGCDJGC_05137	IFKFFCLE_04273	GCMNHKAO_02563	OMDGDNLI_05035	AEKFGIGJ_02208	PNAIHCIB_05966	BDBDIBHM_07590	IFHJLEIO_03913	BDGMODPG_06910	FDHAPOLO_03855	JOBMDCEJ_00464	HOCGCCAP_03156
paaK		Phenylacetate-coenzyme A ligase	73	73	1	1280	38110				398	1487	1300	JPAADEBK_07690	PBMHJKMJ_03013	MPDOBOAE_00476	OMFHLGEP_02805	PLONMBHP_03107	OIADIKGA_04939	CCACIENP_04503	LPGLNFCI_04883	NJCBGPGD_00518	PEMEHJDI_04367	FGNICHMD_04238	AENCCDBK_00430	KJGKBNHM_03432	EAAKKAHC_02852	AEDBFOLO_05603	AJKOJGHF_05465	IIHBEHFD_05538	KNFFLHBK_01614	JNLJKEAN_02567	DKLMNBCA_03839	MAIJIKNG_01628	PBCNADBC_02557	ACNHKNIK_04465	NHDALELB_01501	FBGCDJGC_03529	IFKFFCLE_02392	GCMNHKAO_04721	OMDGDNLI_03581	AEKFGIGJ_03248	PNAIHCIB_00124	BDBDIBHM_03911	IFHJLEIO_04305	BDGMODPG_05322	FDHAPOLO_04546	JOBMDCEJ_04587	HOCGCCAP_01913
group_17227		hypothetical protein	73	73	1	1280	53601				194	194	194	JPAADEBK_02600	PBMHJKMJ_03662	MPDOBOAE_05119	OMFHLGEP_04496	PLONMBHP_05576	OIADIKGA_03449	CCACIENP_05844	LPGLNFCI_03701	NJCBGPGD_02019	PEMEHJDI_07839	FGNICHMD_03770	AENCCDBK_04908	KJGKBNHM_01743	EAAKKAHC_05531	AEDBFOLO_02097	AJKOJGHF_02768	IIHBEHFD_03084	KNFFLHBK_05760	JNLJKEAN_01703	DKLMNBCA_03709	MAIJIKNG_05124	PBCNADBC_01840	ACNHKNIK_01467	NHDALELB_06166	FBGCDJGC_07871	IFKFFCLE_04663	GCMNHKAO_06455	OMDGDNLI_07533	AEKFGIGJ_06623	PNAIHCIB_06238	BDBDIBHM_04970	IFHJLEIO_05801	BDGMODPG_06970	FDHAPOLO_05360	JOBMDCEJ_07206	HOCGCCAP_04464
sufB		FeS cluster assembly protein SufB	73	73	1	1280	51286				1415	1421	1418	JPAADEBK_02879	PBMHJKMJ_05214	MPDOBOAE_03123	OMFHLGEP_04564	PLONMBHP_07783	OIADIKGA_02748	CCACIENP_02760	LPGLNFCI_04500	NJCBGPGD_06123	PEMEHJDI_02452	FGNICHMD_04685	AENCCDBK_03423	KJGKBNHM_04311	EAAKKAHC_05151	AEDBFOLO_02640	AJKOJGHF_07363	IIHBEHFD_01775	KNFFLHBK_05216	JNLJKEAN_06014	DKLMNBCA_03187	MAIJIKNG_04176	PBCNADBC_03239	ACNHKNIK_03466	NHDALELB_08888	FBGCDJGC_07578	IFKFFCLE_08250	GCMNHKAO_05108	OMDGDNLI_04774	AEKFGIGJ_04036	PNAIHCIB_04455	BDBDIBHM_06652	IFHJLEIO_04336	BDGMODPG_01801	FDHAPOLO_03236	JOBMDCEJ_03376	HOCGCCAP_05332
erpA		Iron-sulfur cluster insertion protein ErpA	73	73	1	1280	3066				356	455	361	JPAADEBK_03595	PBMHJKMJ_04480	MPDOBOAE_03498	OMFHLGEP_02488	PLONMBHP_06713	OIADIKGA_05442	CCACIENP_07361	LPGLNFCI_01159	NJCBGPGD_07394	PEMEHJDI_02174	FGNICHMD_03216	AENCCDBK_04685	KJGKBNHM_03162	EAAKKAHC_06824	AEDBFOLO_03539	AJKOJGHF_06391	IIHBEHFD_02031	KNFFLHBK_03838	JNLJKEAN_04744	DKLMNBCA_02957	MAIJIKNG_04445	PBCNADBC_06813	ACNHKNIK_04703	NHDALELB_00039	FBGCDJGC_05892	IFKFFCLE_03361	GCMNHKAO_01995	OMDGDNLI_07788	AEKFGIGJ_02483	PNAIHCIB_04896	BDBDIBHM_01664	IFHJLEIO_02304	BDGMODPG_03086	FDHAPOLO_04879	JOBMDCEJ_04327	HOCGCCAP_06079
rplX		50S ribosomal protein L24	73	73	1	1280	98420				311	323	322	JPAADEBK_03795	PBMHJKMJ_04814	MPDOBOAE_02353	OMFHLGEP_01468	PLONMBHP_01715	OIADIKGA_06777	CCACIENP_00803	LPGLNFCI_07554	NJCBGPGD_00384	PEMEHJDI_01796	FGNICHMD_00487	AENCCDBK_01953	KJGKBNHM_01664	EAAKKAHC_04053	AEDBFOLO_06371	AJKOJGHF_03020	IIHBEHFD_00848	KNFFLHBK_00094	JNLJKEAN_00887	DKLMNBCA_00214	MAIJIKNG_02771	PBCNADBC_04829	ACNHKNIK_00246	NHDALELB_06474	FBGCDJGC_07850	IFKFFCLE_03636	GCMNHKAO_01728	OMDGDNLI_04443	AEKFGIGJ_00204	PNAIHCIB_02805	BDBDIBHM_00202	IFHJLEIO_02287	BDGMODPG_03912	FDHAPOLO_04378	JOBMDCEJ_04502	HOCGCCAP_02862
rplR		50S ribosomal protein L18	73	73	1	1280	98425				383	383	383	JPAADEBK_03800	PBMHJKMJ_04809	MPDOBOAE_02358	OMFHLGEP_01473	PLONMBHP_01720	OIADIKGA_06772	CCACIENP_00808	LPGLNFCI_07549	NJCBGPGD_00389	PEMEHJDI_01801	FGNICHMD_00482	AENCCDBK_01948	KJGKBNHM_01659	EAAKKAHC_04048	AEDBFOLO_06366	AJKOJGHF_03025	IIHBEHFD_00843	KNFFLHBK_00089	JNLJKEAN_00892	DKLMNBCA_00219	MAIJIKNG_02766	PBCNADBC_04834	ACNHKNIK_00241	NHDALELB_06479	FBGCDJGC_07845	IFKFFCLE_03631	GCMNHKAO_01733	OMDGDNLI_04438	AEKFGIGJ_00199	PNAIHCIB_02800	BDBDIBHM_00207	IFHJLEIO_02292	BDGMODPG_03917	FDHAPOLO_04373	JOBMDCEJ_04507	HOCGCCAP_02867
groS		10 kDa chaperonin	73	73	1	1280	98553				305	308	307	JPAADEBK_03850	PBMHJKMJ_02003	MPDOBOAE_05643	OMFHLGEP_06036	PLONMBHP_07233	OIADIKGA_06929	CCACIENP_00865	LPGLNFCI_04225	NJCBGPGD_00429	PEMEHJDI_01855	FGNICHMD_00443	AENCCDBK_06401	KJGKBNHM_01621	EAAKKAHC_06116	AEDBFOLO_06602	AJKOJGHF_03063	IIHBEHFD_00806	KNFFLHBK_00047	JNLJKEAN_00934	DKLMNBCA_00262	MAIJIKNG_02719	PBCNADBC_00545	ACNHKNIK_00199	NHDALELB_07511	FBGCDJGC_07113	IFKFFCLE_02858	GCMNHKAO_01775	OMDGDNLI_04395	AEKFGIGJ_00132	PNAIHCIB_02760	BDBDIBHM_00243	IFHJLEIO_03808	BDGMODPG_02931	FDHAPOLO_06289	JOBMDCEJ_07410	HOCGCCAP_02914
group_1726		hypothetical protein	73	73	1	1280	105593				494	545	518	JPAADEBK_07729	PBMHJKMJ_03794	MPDOBOAE_03038	OMFHLGEP_01365	PLONMBHP_04516	OIADIKGA_03569	CCACIENP_05726	LPGLNFCI_03543	NJCBGPGD_01854	PEMEHJDI_07137	FGNICHMD_03620	AENCCDBK_05098	KJGKBNHM_06718	EAAKKAHC_03910	AEDBFOLO_01976	AJKOJGHF_02635	IIHBEHFD_03199	KNFFLHBK_06972	JNLJKEAN_08325	DKLMNBCA_02417	MAIJIKNG_04951	PBCNADBC_01684	ACNHKNIK_05936	NHDALELB_02506	FBGCDJGC_03600	IFKFFCLE_05131	GCMNHKAO_05498	OMDGDNLI_07308	AEKFGIGJ_00988	PNAIHCIB_03992	BDBDIBHM_05102	IFHJLEIO_07025	BDGMODPG_07215	FDHAPOLO_07696	JOBMDCEJ_07518	HOCGCCAP_04331
prs		Ribose-phosphate pyrophosphokinase	73	73	1	1280	7554				974	977	975	JPAADEBK_04302	PBMHJKMJ_04306	MPDOBOAE_00895	OMFHLGEP_02382	PLONMBHP_01124	OIADIKGA_02186	CCACIENP_04695	LPGLNFCI_00961	NJCBGPGD_03251	PEMEHJDI_02793	FGNICHMD_03187	AENCCDBK_05957	KJGKBNHM_05739	EAAKKAHC_02359	AEDBFOLO_06510	AJKOJGHF_01965	IIHBEHFD_07280	KNFFLHBK_06406	JNLJKEAN_07295	DKLMNBCA_07098	MAIJIKNG_05429	PBCNADBC_03066	ACNHKNIK_08008	NHDALELB_06267	FBGCDJGC_04468	IFKFFCLE_03918	GCMNHKAO_07491	OMDGDNLI_07842	AEKFGIGJ_02695	PNAIHCIB_02211	BDBDIBHM_08141	IFHJLEIO_06178	BDGMODPG_06947	FDHAPOLO_06427	JOBMDCEJ_07152	HOCGCCAP_02355
sodN		Superoxide dismutase [Ni]	73	73	1	1280	59688				395	395	395	JPAADEBK_05824	PBMHJKMJ_05116	MPDOBOAE_02447	OMFHLGEP_00590	PLONMBHP_02052	OIADIKGA_03342	CCACIENP_03607	LPGLNFCI_02288	NJCBGPGD_03350	PEMEHJDI_03992	FGNICHMD_01143	AENCCDBK_02640	KJGKBNHM_03967	EAAKKAHC_06694	AEDBFOLO_04484	AJKOJGHF_03347	IIHBEHFD_00178	KNFFLHBK_02530	JNLJKEAN_00813	DKLMNBCA_02196	MAIJIKNG_02261	PBCNADBC_00073	ACNHKNIK_00618	NHDALELB_00797	FBGCDJGC_00811	IFKFFCLE_07282	GCMNHKAO_03871	OMDGDNLI_04011	AEKFGIGJ_00648	PNAIHCIB_03871	BDBDIBHM_00750	IFHJLEIO_01967	BDGMODPG_02227	FDHAPOLO_06265	JOBMDCEJ_06637	HOCGCCAP_04201
rsbV_1		Anti-sigma-B factor antagonist	73	73	1	1280	107087				323	323	323	JPAADEBK_07404	PBMHJKMJ_05012	MPDOBOAE_04408	OMFHLGEP_02003	PLONMBHP_02164	OIADIKGA_06691	CCACIENP_03478	LPGLNFCI_02172	NJCBGPGD_03423	PEMEHJDI_04111	FGNICHMD_01023	AENCCDBK_02172	KJGKBNHM_06007	EAAKKAHC_01480	AEDBFOLO_03710	AJKOJGHF_03438	IIHBEHFD_00060	KNFFLHBK_00505	JNLJKEAN_00680	DKLMNBCA_01832	MAIJIKNG_02163	PBCNADBC_00172	ACNHKNIK_00545	NHDALELB_00889	FBGCDJGC_04044	IFKFFCLE_05332	GCMNHKAO_03955	OMDGDNLI_07426	AEKFGIGJ_00817	PNAIHCIB_04732	BDBDIBHM_00843	IFHJLEIO_03490	BDGMODPG_00591	FDHAPOLO_00701	JOBMDCEJ_05058	HOCGCCAP_06464
miaA		tRNA dimethylallyltransferase	73	73	1	1280	110072				815	1151	941	JPAADEBK_00357	PBMHJKMJ_04230	MPDOBOAE_06151	OMFHLGEP_02199	PLONMBHP_05368	OIADIKGA_03703	CCACIENP_05485	LPGLNFCI_05403	NJCBGPGD_01272	PEMEHJDI_06541	FGNICHMD_05236	AENCCDBK_02974	KJGKBNHM_01213	EAAKKAHC_03140	AEDBFOLO_02148	AJKOJGHF_00473	IIHBEHFD_06628	KNFFLHBK_02586	JNLJKEAN_03364	DKLMNBCA_04370	MAIJIKNG_03766	PBCNADBC_02086	ACNHKNIK_01160	NHDALELB_00437	FBGCDJGC_05395	IFKFFCLE_02006	GCMNHKAO_04075	OMDGDNLI_03452	AEKFGIGJ_06962	PNAIHCIB_05907	BDBDIBHM_07658	IFHJLEIO_07340	BDGMODPG_04323	FDHAPOLO_00450	JOBMDCEJ_00669	HOCGCCAP_03936
tadA		tRNA-specific adenosine deaminase	73	73	1	1280	45650				428	581	483	JPAADEBK_00905	PBMHJKMJ_04062	MPDOBOAE_04803	OMFHLGEP_04411	PLONMBHP_07967	OIADIKGA_01622	CCACIENP_04141	LPGLNFCI_01769	NJCBGPGD_06794	PEMEHJDI_03320	FGNICHMD_02204	AENCCDBK_03711	KJGKBNHM_06398	EAAKKAHC_07111	AEDBFOLO_03133	AJKOJGHF_07777	IIHBEHFD_02552	KNFFLHBK_04883	JNLJKEAN_06327	DKLMNBCA_06197	MAIJIKNG_03684	PBCNADBC_05068	ACNHKNIK_03907	NHDALELB_05385	FBGCDJGC_07948	IFKFFCLE_05640	GCMNHKAO_07217	OMDGDNLI_03806	AEKFGIGJ_07006	PNAIHCIB_03568	BDBDIBHM_04738	IFHJLEIO_05617	BDGMODPG_05549	FDHAPOLO_05100	JOBMDCEJ_00028	HOCGCCAP_05802
rplT		50S ribosomal protein L20	73	73	1	1280	105340				383	392	384	JPAADEBK_03530	PBMHJKMJ_03858	MPDOBOAE_02549	OMFHLGEP_01694	PLONMBHP_04366	OIADIKGA_03655	CCACIENP_04987	LPGLNFCI_04471	NJCBGPGD_04858	PEMEHJDI_05389	FGNICHMD_03557	AENCCDBK_04418	KJGKBNHM_05780	EAAKKAHC_03994	AEDBFOLO_01894	AJKOJGHF_02568	IIHBEHFD_03260	KNFFLHBK_02460	JNLJKEAN_02014	DKLMNBCA_04645	MAIJIKNG_04895	PBCNADBC_01047	ACNHKNIK_00279	NHDALELB_02574	FBGCDJGC_03685	IFKFFCLE_05073	GCMNHKAO_03803	OMDGDNLI_05288	AEKFGIGJ_01090	PNAIHCIB_03932	BDBDIBHM_05160	IFHJLEIO_05714	BDGMODPG_04120	FDHAPOLO_03408	JOBMDCEJ_01777	HOCGCCAP_04249
dinF		DNA damage-inducible protein F	73	73	1	1280	15981				1337	1379	1338	JPAADEBK_01009	PBMHJKMJ_03956	MPDOBOAE_01456	OMFHLGEP_01734	PLONMBHP_07008	OIADIKGA_01732	CCACIENP_03982	LPGLNFCI_01885	NJCBGPGD_00865	PEMEHJDI_03430	FGNICHMD_02331	AENCCDBK_05395	KJGKBNHM_01056	EAAKKAHC_02646	AEDBFOLO_04586	AJKOJGHF_01126	IIHBEHFD_02654	KNFFLHBK_00710	JNLJKEAN_01414	DKLMNBCA_02697	MAIJIKNG_03578	PBCNADBC_04322	ACNHKNIK_04479	NHDALELB_08016	FBGCDJGC_00241	IFKFFCLE_05756	GCMNHKAO_04630	OMDGDNLI_03706	AEKFGIGJ_01310	PNAIHCIB_03470	BDBDIBHM_04845	IFHJLEIO_01830	BDGMODPG_02043	FDHAPOLO_02023	JOBMDCEJ_00133	HOCGCCAP_05929
ftsZ		Cell division protein FtsZ	73	73	1	1280	99627				1196	1241	1212	JPAADEBK_03673	PBMHJKMJ_04557	MPDOBOAE_03574	OMFHLGEP_05062	PLONMBHP_07549	OIADIKGA_05520	CCACIENP_02575	LPGLNFCI_04672	NJCBGPGD_05502	PEMEHJDI_02252	FGNICHMD_06536	AENCCDBK_03235	KJGKBNHM_06522	EAAKKAHC_06504	AEDBFOLO_03617	AJKOJGHF_06474	IIHBEHFD_01950	KNFFLHBK_05634	JNLJKEAN_03661	DKLMNBCA_00521	MAIJIKNG_04368	PBCNADBC_08202	ACNHKNIK_06686	NHDALELB_00122	FBGCDJGC_06580	IFKFFCLE_03277	GCMNHKAO_06808	OMDGDNLI_02141	AEKFGIGJ_02561	PNAIHCIB_04627	BDBDIBHM_05610	IFHJLEIO_05210	BDGMODPG_04248	FDHAPOLO_03039	JOBMDCEJ_04146	HOCGCCAP_06002
pncA		Nicotinamidase/pyrazinamidase	73	73	1	1280	23921				584	647	590	JPAADEBK_01350	PBMHJKMJ_00784	MPDOBOAE_01645	OMFHLGEP_03105	PLONMBHP_03628	OIADIKGA_06154	CCACIENP_01725	LPGLNFCI_06587	NJCBGPGD_04169	PEMEHJDI_07350	FGNICHMD_01613	AENCCDBK_04258	KJGKBNHM_04933	EAAKKAHC_07021	AEDBFOLO_05055	AJKOJGHF_04956	IIHBEHFD_04554	KNFFLHBK_06488	JNLJKEAN_05232	DKLMNBCA_06249	MAIJIKNG_06273	PBCNADBC_03780	ACNHKNIK_05241	NHDALELB_01034	FBGCDJGC_07059	IFKFFCLE_06302	GCMNHKAO_07420	OMDGDNLI_04647	AEKFGIGJ_04849	PNAIHCIB_01626	BDBDIBHM_05886	IFHJLEIO_03868	BDGMODPG_05717	FDHAPOLO_03087	JOBMDCEJ_02494	HOCGCCAP_03414
group_1754		hypothetical protein	73	73	1	1280	77362				980	1163	1015	JPAADEBK_01883	PBMHJKMJ_03207	MPDOBOAE_04104	OMFHLGEP_00925	PLONMBHP_06176	OIADIKGA_04459	CCACIENP_05666	LPGLNFCI_06993	NJCBGPGD_05664	PEMEHJDI_05734	FGNICHMD_05374	AENCCDBK_00165	KJGKBNHM_01580	EAAKKAHC_05674	AEDBFOLO_03338	AJKOJGHF_01408	IIHBEHFD_02917	KNFFLHBK_02953	JNLJKEAN_05883	DKLMNBCA_04964	MAIJIKNG_03181	PBCNADBC_02308	ACNHKNIK_01639	NHDALELB_07019	FBGCDJGC_02365	IFKFFCLE_05950	GCMNHKAO_02489	OMDGDNLI_05565	AEKFGIGJ_02141	PNAIHCIB_05478	BDBDIBHM_06144	IFHJLEIO_02035	BDGMODPG_00182	FDHAPOLO_01452	JOBMDCEJ_00538	HOCGCCAP_03213
group_1756		putative ABC transporter ATP-binding protein	73	73	1	1280	29159				1733	1733	1733	JPAADEBK_02244	PBMHJKMJ_01233	MPDOBOAE_04518	OMFHLGEP_05374	PLONMBHP_02280	OIADIKGA_02484	CCACIENP_02197	LPGLNFCI_01546	NJCBGPGD_05711	PEMEHJDI_04886	FGNICHMD_04927	AENCCDBK_01511	KJGKBNHM_04171	EAAKKAHC_04583	AEDBFOLO_00349	AJKOJGHF_04671	IIHBEHFD_02310	KNFFLHBK_01017	JNLJKEAN_02983	DKLMNBCA_01224	MAIJIKNG_04799	PBCNADBC_01957	ACNHKNIK_00806	NHDALELB_08429	FBGCDJGC_05010	IFKFFCLE_00848	GCMNHKAO_04455	OMDGDNLI_03049	AEKFGIGJ_05286	PNAIHCIB_02008	BDBDIBHM_01963	IFHJLEIO_00234	BDGMODPG_03679	FDHAPOLO_02617	JOBMDCEJ_06264	HOCGCCAP_01233
group_1761		hypothetical protein	73	73	1	1280	53608				752	1430	1364	JPAADEBK_02604	PBMHJKMJ_03667	MPDOBOAE_05114	OMFHLGEP_04501	PLONMBHP_05581	OIADIKGA_03454	CCACIENP_05839	LPGLNFCI_03696	NJCBGPGD_02015	PEMEHJDI_07834	FGNICHMD_03765	AENCCDBK_04903	KJGKBNHM_01747	EAAKKAHC_05536	AEDBFOLO_02092	AJKOJGHF_02763	IIHBEHFD_03089	KNFFLHBK_05765	JNLJKEAN_01699	DKLMNBCA_03714	MAIJIKNG_05120	PBCNADBC_01836	ACNHKNIK_01471	NHDALELB_06161	FBGCDJGC_07876	IFKFFCLE_04668	GCMNHKAO_06451	OMDGDNLI_07529	AEKFGIGJ_06628	PNAIHCIB_06234	BDBDIBHM_04975	IFHJLEIO_05797	BDGMODPG_06966	FDHAPOLO_05364	JOBMDCEJ_07210	HOCGCCAP_04459
nfdA_2		N-substituted formamide deformylase	73	73	1	1280	53616				1619	1700	1643	JPAADEBK_02608	PBMHJKMJ_03671	MPDOBOAE_05110	OMFHLGEP_04505	PLONMBHP_05585	OIADIKGA_03458	CCACIENP_05835	LPGLNFCI_03692	NJCBGPGD_02011	PEMEHJDI_07830	FGNICHMD_03761	AENCCDBK_04899	KJGKBNHM_01751	EAAKKAHC_05540	AEDBFOLO_02088	AJKOJGHF_02759	IIHBEHFD_03093	KNFFLHBK_05769	JNLJKEAN_01695	DKLMNBCA_03718	MAIJIKNG_05116	PBCNADBC_01832	ACNHKNIK_01475	NHDALELB_06157	FBGCDJGC_07880	IFKFFCLE_04672	GCMNHKAO_06447	OMDGDNLI_07837	AEKFGIGJ_06632	PNAIHCIB_06230	BDBDIBHM_04979	IFHJLEIO_05793	BDGMODPG_06962	FDHAPOLO_05368	JOBMDCEJ_07214	HOCGCCAP_04455
pyrD		Dihydroorotate dehydrogenase (quinone)	73	73	1	1280	51805				1106	1145	1109	JPAADEBK_02708	PBMHJKMJ_03725	MPDOBOAE_02979	OMFHLGEP_05043	PLONMBHP_05667	OIADIKGA_03500	CCACIENP_05791	LPGLNFCI_03611	NJCBGPGD_01914	PEMEHJDI_07069	FGNICHMD_03687	AENCCDBK_05693	KJGKBNHM_01809	EAAKKAHC_05583	AEDBFOLO_02046	AJKOJGHF_02697	IIHBEHFD_03140	KNFFLHBK_01083	JNLJKEAN_01590	DKLMNBCA_02485	MAIJIKNG_05017	PBCNADBC_01748	ACNHKNIK_01561	NHDALELB_06894	FBGCDJGC_06996	IFKFFCLE_04733	GCMNHKAO_05430	OMDGDNLI_07105	AEKFGIGJ_00926	PNAIHCIB_04060	BDBDIBHM_05038	IFHJLEIO_01362	BDGMODPG_01494	FDHAPOLO_02331	JOBMDCEJ_02899	HOCGCCAP_04399
carA		Carbamoyl-phosphate synthase small chain	73	73	1	1280	51803				1136	1190	1149	JPAADEBK_02710	PBMHJKMJ_03727	MPDOBOAE_02981	OMFHLGEP_05045	PLONMBHP_05669	OIADIKGA_03502	CCACIENP_05789	LPGLNFCI_03609	NJCBGPGD_01912	PEMEHJDI_07071	FGNICHMD_03685	AENCCDBK_05691	KJGKBNHM_01811	EAAKKAHC_05585	AEDBFOLO_02044	AJKOJGHF_02695	IIHBEHFD_03142	KNFFLHBK_01085	JNLJKEAN_01588	DKLMNBCA_02483	MAIJIKNG_05015	PBCNADBC_01746	ACNHKNIK_01563	NHDALELB_06892	FBGCDJGC_06998	IFKFFCLE_04735	GCMNHKAO_05432	OMDGDNLI_07103	AEKFGIGJ_00928	PNAIHCIB_04058	BDBDIBHM_05040	IFHJLEIO_01364	BDGMODPG_01496	FDHAPOLO_02329	JOBMDCEJ_02897	HOCGCCAP_04397
group_1767		ABC transporter ATP-binding/permease protein	73	73	1	1280	50676				2408	2672	2487	JPAADEBK_02788	PBMHJKMJ_06418	MPDOBOAE_06303	OMFHLGEP_05508	PLONMBHP_05072	OIADIKGA_02613	CCACIENP_02890	LPGLNFCI_07656	NJCBGPGD_05029	PEMEHJDI_02596	FGNICHMD_04588	AENCCDBK_05151	KJGKBNHM_05487	EAAKKAHC_05013	AEDBFOLO_05152	AJKOJGHF_07095	IIHBEHFD_06876	KNFFLHBK_02357	JNLJKEAN_05305	DKLMNBCA_03273	MAIJIKNG_04080	PBCNADBC_05812	ACNHKNIK_04840	NHDALELB_05348	FBGCDJGC_06900	IFKFFCLE_06218	GCMNHKAO_06990	OMDGDNLI_04859	AEKFGIGJ_07259	PNAIHCIB_06105	BDBDIBHM_06514	IFHJLEIO_04399	BDGMODPG_06111	FDHAPOLO_04820	JOBMDCEJ_03468	HOCGCCAP_05194
gltX		Glutamate--tRNA ligase	73	73	1	1280	31569				1472	1511	1478	JPAADEBK_02979	PBMHJKMJ_07134	MPDOBOAE_02795	OMFHLGEP_06080	PLONMBHP_03344	OIADIKGA_01094	CCACIENP_06035	LPGLNFCI_05210	NJCBGPGD_06404	PEMEHJDI_05907	FGNICHMD_00853	AENCCDBK_05450	KJGKBNHM_07089	EAAKKAHC_03548	AEDBFOLO_01051	AJKOJGHF_06864	IIHBEHFD_05129	KNFFLHBK_01457	JNLJKEAN_02188	DKLMNBCA_00845	MAIJIKNG_01996	PBCNADBC_01309	ACNHKNIK_02440	NHDALELB_00592	FBGCDJGC_02941	IFKFFCLE_08391	GCMNHKAO_04301	OMDGDNLI_07751	AEKFGIGJ_03626	PNAIHCIB_05103	BDBDIBHM_04251	IFHJLEIO_06442	BDGMODPG_01209	FDHAPOLO_05387	JOBMDCEJ_03896	HOCGCCAP_04826
recG		ATP-dependent DNA helicase RecG	73	73	1	1280	31389				2192	3251	2403	JPAADEBK_03002	PBMHJKMJ_06970	MPDOBOAE_02768	OMFHLGEP_05849	PLONMBHP_03319	OIADIKGA_01126	CCACIENP_06005	LPGLNFCI_05187	NJCBGPGD_02376	PEMEHJDI_05930	FGNICHMD_00830	AENCCDBK_05477	KJGKBNHM_06227	EAAKKAHC_03519	AEDBFOLO_01026	AJKOJGHF_06839	IIHBEHFD_05102	KNFFLHBK_01435	JNLJKEAN_02166	DKLMNBCA_00867	MAIJIKNG_01974	PBCNADBC_01331	ACNHKNIK_02462	NHDALELB_00617	FBGCDJGC_02909	IFKFFCLE_08415	GCMNHKAO_04279	OMDGDNLI_04254	AEKFGIGJ_03652	PNAIHCIB_05081	BDBDIBHM_04276	IFHJLEIO_07370	BDGMODPG_01231	FDHAPOLO_05409	JOBMDCEJ_03918	HOCGCCAP_04803
mqnD		1,4-dihydroxy-6-naphtoate synthase	73	73	1	1280	104403				851	926	876	JPAADEBK_03211	PBMHJKMJ_05825	MPDOBOAE_01867	OMFHLGEP_00038	PLONMBHP_01371	OIADIKGA_00648	CCACIENP_06335	LPGLNFCI_05683	NJCBGPGD_00156	PEMEHJDI_01356	FGNICHMD_04069	AENCCDBK_01831	KJGKBNHM_02244	EAAKKAHC_00663	AEDBFOLO_06654	AJKOJGHF_01738	IIHBEHFD_04310	KNFFLHBK_03382	JNLJKEAN_01219	DKLMNBCA_01347	MAIJIKNG_03016	PBCNADBC_00651	ACNHKNIK_02266	NHDALELB_02008	FBGCDJGC_01228	IFKFFCLE_02967	GCMNHKAO_03602	OMDGDNLI_02440	AEKFGIGJ_00479	PNAIHCIB_02456	BDBDIBHM_04475	IFHJLEIO_02933	BDGMODPG_03730	FDHAPOLO_00978	JOBMDCEJ_06441	HOCGCCAP_02523
group_1782	degU_6	Transcriptional regulatory protein DegU	73	73	1	1280	2976				671	773	703	JPAADEBK_03631	PBMHJKMJ_04516	MPDOBOAE_03534	OMFHLGEP_02452	PLONMBHP_06749	OIADIKGA_05478	CCACIENP_02533	LPGLNFCI_04714	NJCBGPGD_05284	PEMEHJDI_02210	FGNICHMD_06575	AENCCDBK_04841	KJGKBNHM_03198	EAAKKAHC_06792	AEDBFOLO_03575	AJKOJGHF_06432	IIHBEHFD_01990	KNFFLHBK_04285	JNLJKEAN_04781	DKLMNBCA_00568	MAIJIKNG_04409	PBCNADBC_05289	ACNHKNIK_04665	NHDALELB_00080	FBGCDJGC_05928	IFKFFCLE_03320	GCMNHKAO_01959	OMDGDNLI_02100	AEKFGIGJ_02519	PNAIHCIB_04938	BDBDIBHM_01623	IFHJLEIO_02341	BDGMODPG_03123	FDHAPOLO_04271	JOBMDCEJ_04290	HOCGCCAP_06043
rsmI		Ribosomal RNA small subunit methyltransferase I	73	73	1	1280	7454				788	1043	910	JPAADEBK_04324	PBMHJKMJ_04336	MPDOBOAE_00922	OMFHLGEP_02354	PLONMBHP_01094	OIADIKGA_02156	CCACIENP_04723	LPGLNFCI_00930	NJCBGPGD_03271	PEMEHJDI_02824	FGNICHMD_03150	AENCCDBK_00632	KJGKBNHM_04883	EAAKKAHC_02329	AEDBFOLO_01457	AJKOJGHF_01938	IIHBEHFD_07253	KNFFLHBK_00787	JNLJKEAN_05453	DKLMNBCA_01894	MAIJIKNG_05408	PBCNADBC_07730	ACNHKNIK_07847	NHDALELB_06238	FBGCDJGC_00840	IFKFFCLE_03946	GCMNHKAO_01661	OMDGDNLI_06379	AEKFGIGJ_02668	PNAIHCIB_02234	BDBDIBHM_08113	IFHJLEIO_03788	BDGMODPG_05674	FDHAPOLO_07842	JOBMDCEJ_05590	HOCGCCAP_02326
folC		Dihydrofolate synthase/folylpolyglutamate synthase	73	73	1	1280	1552				1514	1658	1537	JPAADEBK_05194	PBMHJKMJ_01104	MPDOBOAE_04574	OMFHLGEP_03973	PLONMBHP_04789	OIADIKGA_04114	CCACIENP_02062	LPGLNFCI_06369	NJCBGPGD_06212	PEMEHJDI_05015	FGNICHMD_01351	AENCCDBK_04459	KJGKBNHM_03773	EAAKKAHC_03195	AEDBFOLO_02788	AJKOJGHF_05509	IIHBEHFD_07163	KNFFLHBK_02071	JNLJKEAN_04200	DKLMNBCA_01722	MAIJIKNG_04679	PBCNADBC_07848	ACNHKNIK_07392	NHDALELB_07379	FBGCDJGC_07813	IFKFFCLE_07580	GCMNHKAO_07439	OMDGDNLI_03163	AEKFGIGJ_05877	PNAIHCIB_01891	BDBDIBHM_02110	IFHJLEIO_02409	BDGMODPG_02559	FDHAPOLO_02876	JOBMDCEJ_05246	HOCGCCAP_01104
gpmB		phosphoglycerate mutase GpmB	73	73	1	1280	49527				674	767	707	JPAADEBK_05375	PBMHJKMJ_07046	MPDOBOAE_01112	OMFHLGEP_03143	PLONMBHP_00850	OIADIKGA_05649	CCACIENP_06804	LPGLNFCI_00687	NJCBGPGD_05349	PEMEHJDI_03073	FGNICHMD_07278	AENCCDBK_00479	KJGKBNHM_05443	EAAKKAHC_04356	AEDBFOLO_01286	AJKOJGHF_08659	IIHBEHFD_06747	KNFFLHBK_00264	JNLJKEAN_02374	DKLMNBCA_00045	MAIJIKNG_05224	PBCNADBC_05160	ACNHKNIK_04619	NHDALELB_07605	FBGCDJGC_04752	IFKFFCLE_03825	GCMNHKAO_04926	OMDGDNLI_04205	AEKFGIGJ_05674	PNAIHCIB_02955	BDBDIBHM_07946	IFHJLEIO_01394	BDGMODPG_02708	FDHAPOLO_01235	JOBMDCEJ_02792	HOCGCCAP_02149
nuoC		NADH-quinone oxidoreductase subunit C	73	73	1	1280	67176				707	776	728	JPAADEBK_05437	PBMHJKMJ_04941	MPDOBOAE_02230	OMFHLGEP_05458	PLONMBHP_01579	OIADIKGA_05388	CCACIENP_00668	LPGLNFCI_06192	NJCBGPGD_00291	PEMEHJDI_01637	FGNICHMD_00629	AENCCDBK_05751	KJGKBNHM_05226	EAAKKAHC_05321	AEDBFOLO_05698	AJKOJGHF_02903	IIHBEHFD_00948	KNFFLHBK_00197	JNLJKEAN_02290	DKLMNBCA_00112	MAIJIKNG_02887	PBCNADBC_06691	ACNHKNIK_06654	NHDALELB_03714	FBGCDJGC_01043	IFKFFCLE_03732	GCMNHKAO_04996	OMDGDNLI_04109	AEKFGIGJ_00319	PNAIHCIB_02896	BDBDIBHM_00074	IFHJLEIO_01470	BDGMODPG_02784	FDHAPOLO_01165	JOBMDCEJ_02717	HOCGCCAP_02728
mglA_1		Galactose/methyl galactoside import ATP-binding protein MglA	73	73	1	1280	106075				1406	1817	1597	JPAADEBK_05473	PBMHJKMJ_02109	MPDOBOAE_03632	OMFHLGEP_02705	PLONMBHP_05436	OIADIKGA_07058	CCACIENP_00992	LPGLNFCI_04095	NJCBGPGD_06349	PEMEHJDI_06843	FGNICHMD_00311	AENCCDBK_03303	KJGKBNHM_04504	EAAKKAHC_05476	AEDBFOLO_03382	AJKOJGHF_04306	IIHBEHFD_00685	KNFFLHBK_04153	JNLJKEAN_03484	DKLMNBCA_00990	MAIJIKNG_02618	PBCNADBC_00439	ACNHKNIK_00016	NHDALELB_04083	FBGCDJGC_01843	IFKFFCLE_02717	GCMNHKAO_01869	OMDGDNLI_06936	AEKFGIGJ_00014	PNAIHCIB_02664	BDBDIBHM_00382	IFHJLEIO_06792	BDGMODPG_05062	FDHAPOLO_06532	JOBMDCEJ_06157	HOCGCCAP_05100
bioA		Adenosylmethionine-8-amino-7-oxononanoate aminotransferase	73	73	1	1280	79528				1289	1367	1309	JPAADEBK_05550	PBMHJKMJ_02539	MPDOBOAE_04006	OMFHLGEP_00444	PLONMBHP_03593	OIADIKGA_04648	CCACIENP_03741	LPGLNFCI_03337	NJCBGPGD_00713	PEMEHJDI_04695	FGNICHMD_06407	AENCCDBK_00856	KJGKBNHM_02622	EAAKKAHC_02151	AEDBFOLO_02384	AJKOJGHF_08034	IIHBEHFD_01681	KNFFLHBK_05320	JNLJKEAN_06974	DKLMNBCA_05371	MAIJIKNG_06403	PBCNADBC_02913	ACNHKNIK_07477	NHDALELB_05625	FBGCDJGC_06803	IFKFFCLE_07825	GCMNHKAO_03157	OMDGDNLI_01726	AEKFGIGJ_04671	PNAIHCIB_00643	BDBDIBHM_03259	IFHJLEIO_04697	BDGMODPG_06321	FDHAPOLO_04934	JOBMDCEJ_05988	HOCGCCAP_04543
tilS		tRNA(Ile)-lysidine synthase	73	73	1	1280	52291				878	1268	1103	JPAADEBK_05708	PBMHJKMJ_03140	MPDOBOAE_04986	OMFHLGEP_05403	PLONMBHP_06065	OIADIKGA_04356	CCACIENP_07071	LPGLNFCI_06941	NJCBGPGD_04399	PEMEHJDI_05786	FGNICHMD_05463	AENCCDBK_05842	KJGKBNHM_05093	EAAKKAHC_05740	AEDBFOLO_03283	AJKOJGHF_01465	IIHBEHFD_02998	KNFFLHBK_03311	JNLJKEAN_07371	DKLMNBCA_03113	MAIJIKNG_06981	PBCNADBC_02253	ACNHKNIK_02080	NHDALELB_07487	FBGCDJGC_02467	IFKFFCLE_06392	GCMNHKAO_05706	OMDGDNLI_05502	AEKFGIGJ_02058	PNAIHCIB_05431	BDBDIBHM_06077	IFHJLEIO_01073	BDGMODPG_00071	FDHAPOLO_06489	JOBMDCEJ_00591	HOCGCCAP_03270
nadC		Nicotinate-nucleotide pyrophosphorylase [carboxylating]	73	73	1	1280	52185				809	1118	1009	JPAADEBK_05737	PBMHJKMJ_03114	MPDOBOAE_04962	OMFHLGEP_05256	PLONMBHP_06039	OIADIKGA_04330	CCACIENP_07295	LPGLNFCI_06915	NJCBGPGD_04429	PEMEHJDI_05814	FGNICHMD_05488	AENCCDBK_06617	KJGKBNHM_05021	EAAKKAHC_07072	AEDBFOLO_03257	AJKOJGHF_01494	IIHBEHFD_03026	KNFFLHBK_07908	JNLJKEAN_05748	DKLMNBCA_03146	MAIJIKNG_06950	PBCNADBC_02219	ACNHKNIK_02114	NHDALELB_07459	FBGCDJGC_08094	IFKFFCLE_06420	GCMNHKAO_05675	OMDGDNLI_05468	AEKFGIGJ_02033	PNAIHCIB_05399	BDBDIBHM_06049	IFHJLEIO_01106	BDGMODPG_00038	FDHAPOLO_04694	JOBMDCEJ_07268	HOCGCCAP_03296
nadB		L-aspartate oxidase	73	73	1	1280	52184				1712	1817	1756	JPAADEBK_05738	PBMHJKMJ_03115	MPDOBOAE_04963	OMFHLGEP_05255	PLONMBHP_06040	OIADIKGA_04331	CCACIENP_07294	LPGLNFCI_06916	NJCBGPGD_04428	PEMEHJDI_05813	FGNICHMD_05487	AENCCDBK_06616	KJGKBNHM_05020	EAAKKAHC_07071	AEDBFOLO_03258	AJKOJGHF_01493	IIHBEHFD_03025	KNFFLHBK_03279	JNLJKEAN_05747	DKLMNBCA_03145	MAIJIKNG_06949	PBCNADBC_02220	ACNHKNIK_02113	NHDALELB_07460	FBGCDJGC_08095	IFKFFCLE_06419	GCMNHKAO_05676	OMDGDNLI_05467	AEKFGIGJ_02034	PNAIHCIB_05400	BDBDIBHM_06050	IFHJLEIO_01107	BDGMODPG_00037	FDHAPOLO_04693	JOBMDCEJ_07269	HOCGCCAP_03295
group_1822		hypothetical protein	73	73	1	1280	84702				350	452	389	JPAADEBK_06103	PBMHJKMJ_02651	MPDOBOAE_03247	OMFHLGEP_01915	PLONMBHP_05781	OIADIKGA_04713	CCACIENP_03672	LPGLNFCI_03267	NJCBGPGD_00763	PEMEHJDI_04624	FGNICHMD_06643	AENCCDBK_02728	KJGKBNHM_03524	EAAKKAHC_06905	AEDBFOLO_02458	AJKOJGHF_04410	IIHBEHFD_04983	KNFFLHBK_03445	JNLJKEAN_06496	DKLMNBCA_05135	MAIJIKNG_06349	PBCNADBC_07749	ACNHKNIK_04300	NHDALELB_04927	FBGCDJGC_03940	IFKFFCLE_05848	GCMNHKAO_06681	OMDGDNLI_01797	AEKFGIGJ_04598	PNAIHCIB_00760	BDBDIBHM_06313	IFHJLEIO_04482	BDGMODPG_03368	FDHAPOLO_05428	JOBMDCEJ_03222	HOCGCCAP_06201
lipB		Octanoyltransferase	73	73	1	1280	3175				791	905	816	JPAADEBK_06247	PBMHJKMJ_06794	MPDOBOAE_05224	OMFHLGEP_05706	PLONMBHP_08047	OIADIKGA_04979	CCACIENP_02497	LPGLNFCI_01191	NJCBGPGD_03958	PEMEHJDI_02144	FGNICHMD_03247	AENCCDBK_06096	KJGKBNHM_04710	EAAKKAHC_00903	AEDBFOLO_00635	AJKOJGHF_06610	IIHBEHFD_02061	KNFFLHBK_04484	JNLJKEAN_03446	DKLMNBCA_02922	MAIJIKNG_05657	PBCNADBC_06778	ACNHKNIK_04050	NHDALELB_00002	FBGCDJGC_02647	IFKFFCLE_00499	GCMNHKAO_02032	OMDGDNLI_02988	AEKFGIGJ_02448	PNAIHCIB_04861	BDBDIBHM_01699	IFHJLEIO_06281	BDGMODPG_06541	FDHAPOLO_05768	JOBMDCEJ_04885	HOCGCCAP_01603
glgX_1		Glycogen operon protein GlgX	73	73	1	1280	110961				2096	2435	2322	JPAADEBK_06350	PBMHJKMJ_05980	MPDOBOAE_04363	OMFHLGEP_03957	PLONMBHP_06317	OIADIKGA_00952	CCACIENP_03418	LPGLNFCI_05344	NJCBGPGD_04764	PEMEHJDI_07544	FGNICHMD_00959	AENCCDBK_02230	KJGKBNHM_02784	EAAKKAHC_01419	AEDBFOLO_01180	AJKOJGHF_06725	IIHBEHFD_05228	KNFFLHBK_00434	JNLJKEAN_00608	DKLMNBCA_01761	MAIJIKNG_02100	PBCNADBC_00240	ACNHKNIK_09079	NHDALELB_08349	FBGCDJGC_07366	IFKFFCLE_05412	GCMNHKAO_04024	OMDGDNLI_04957	AEKFGIGJ_00878	PNAIHCIB_04797	BDBDIBHM_04135	IFHJLEIO_04891	BDGMODPG_00525	FDHAPOLO_05676	JOBMDCEJ_06709	HOCGCCAP_04950
hemA		Glutamyl-tRNA reductase	73	73	1	1280	49882				1397	1838	1646	JPAADEBK_06684	PBMHJKMJ_06364	MPDOBOAE_01144	OMFHLGEP_03113	PLONMBHP_00770	OIADIKGA_05571	CCACIENP_06753	LPGLNFCI_00606	NJCBGPGD_05380	PEMEHJDI_03155	FGNICHMD_07318	AENCCDBK_00449	KJGKBNHM_05552	EAAKKAHC_04431	AEDBFOLO_01207	AJKOJGHF_08683	IIHBEHFD_06773	KNFFLHBK_00293	JNLJKEAN_02404	DKLMNBCA_00016	MAIJIKNG_05164	PBCNADBC_04499	ACNHKNIK_04002	NHDALELB_08672	FBGCDJGC_04674	IFKFFCLE_03850	GCMNHKAO_04891	OMDGDNLI_04234	AEKFGIGJ_05632	PNAIHCIB_06805	BDBDIBHM_07913	IFHJLEIO_03174	BDGMODPG_04708	FDHAPOLO_05977	JOBMDCEJ_02823	HOCGCCAP_02060
spsI_2		Bifunctional IPC transferase and DIPP synthase	73	73	1	1280	115639				737	764	743	JPAADEBK_06961	PBMHJKMJ_00076	MPDOBOAE_01302	OMFHLGEP_00846	PLONMBHP_02848	OIADIKGA_05226	CCACIENP_00143	LPGLNFCI_00278	NJCBGPGD_02769	PEMEHJDI_00185	FGNICHMD_02109	AENCCDBK_02459	KJGKBNHM_07038	EAAKKAHC_00372	AEDBFOLO_00193	AJKOJGHF_06176	IIHBEHFD_03820	KNFFLHBK_04377	JNLJKEAN_06657	DKLMNBCA_05233	MAIJIKNG_00409	PBCNADBC_06613	ACNHKNIK_07509	NHDALELB_04501	FBGCDJGC_02173	IFKFFCLE_01003	GCMNHKAO_07520	OMDGDNLI_01234	AEKFGIGJ_04481	PNAIHCIB_01154	BDBDIBHM_07402	IFHJLEIO_05900	BDGMODPG_07833	FDHAPOLO_05819	JOBMDCEJ_01842	HOCGCCAP_00577
rutE		putative malonic semialdehyde reductase RutE	73	73	1	1280	61894				590	635	594	JPAADEBK_07074	PBMHJKMJ_02284	MPDOBOAE_04274	OMFHLGEP_03380	PLONMBHP_01804	OIADIKGA_06579	CCACIENP_06562	LPGLNFCI_02541	NJCBGPGD_03137	PEMEHJDI_03720	FGNICHMD_00062	AENCCDBK_03995	KJGKBNHM_04482	EAAKKAHC_04784	AEDBFOLO_06241	AJKOJGHF_04154	IIHBEHFD_00547	KNFFLHBK_02871	JNLJKEAN_03137	DKLMNBCA_01566	MAIJIKNG_02460	PBCNADBC_05730	ACNHKNIK_03306	NHDALELB_06057	FBGCDJGC_08133	IFKFFCLE_04845	GCMNHKAO_03352	OMDGDNLI_06497	AEKFGIGJ_03407	PNAIHCIB_03679	BDBDIBHM_00518	IFHJLEIO_02637	BDGMODPG_04664	FDHAPOLO_01301	JOBMDCEJ_05405	HOCGCCAP_06775
yehL		hypothetical protein	73	102	1.4	1280	99200				266	2798	1572	JPAADEBK_05525 JPAADEBK_05526	PBMHJKMJ_02048	MPDOBOAE_05449 MPDOBOAE_05450	OMFHLGEP_03327	PLONMBHP_07281 PLONMBHP_07282	OIADIKGA_07035	CCACIENP_00905	LPGLNFCI_04178 LPGLNFCI_04177	NJCBGPGD_00469 NJCBGPGD_00468	PEMEHJDI_01902 PEMEHJDI_01903	FGNICHMD_00387	AENCCDBK_05030	KJGKBNHM_05704 KJGKBNHM_05705	EAAKKAHC_07031	AEDBFOLO_04907	AJKOJGHF_03106	IIHBEHFD_00765	KNFFLHBK_05252 KNFFLHBK_05253 KNFFLHBK_00001	JNLJKEAN_01059	DKLMNBCA_00936 DKLMNBCA_00309 DKLMNBCA_00308	MAIJIKNG_02680 MAIJIKNG_02681	PBCNADBC_00491	ACNHKNIK_00068	NHDALELB_03969	FBGCDJGC_07603 FBGCDJGC_07602	IFKFFCLE_02814	GCMNHKAO_01816	OMDGDNLI_06283	AEKFGIGJ_00088 AEKFGIGJ_00087	PNAIHCIB_02717 PNAIHCIB_02718	BDBDIBHM_00287	IFHJLEIO_07530 IFHJLEIO_07531	BDGMODPG_07515	FDHAPOLO_04176 FDHAPOLO_04175	JOBMDCEJ_06216	HOCGCCAP_05164 HOCGCCAP_05163
group_1843		hypothetical protein	73	73	1	1280	63793				776	965	816	JPAADEBK_07653	PBMHJKMJ_01393	MPDOBOAE_03429	OMFHLGEP_00314	PLONMBHP_02483	OIADIKGA_05111	CCACIENP_02376	LPGLNFCI_01326	NJCBGPGD_04045	PEMEHJDI_02017	FGNICHMD_03391	AENCCDBK_01299	KJGKBNHM_05931	EAAKKAHC_01034	AEDBFOLO_00504	AJKOJGHF_08869	IIHBEHFD_02186	KNFFLHBK_06868	JNLJKEAN_04629	DKLMNBCA_03602	MAIJIKNG_05796	PBCNADBC_08286	ACNHKNIK_07780	NHDALELB_08564	FBGCDJGC_02784	IFKFFCLE_00644	GCMNHKAO_02186	OMDGDNLI_02873	AEKFGIGJ_06153	PNAIHCIB_06728	BDBDIBHM_01827	IFHJLEIO_02750	BDGMODPG_02845	FDHAPOLO_05278	JOBMDCEJ_07172	HOCGCCAP_01468
trxA_2		Thioredoxin	73	73	1	1280	110533				971	1013	989	JPAADEBK_07841	PBMHJKMJ_04982	MPDOBOAE_04439	OMFHLGEP_03931	PLONMBHP_02192	OIADIKGA_00916	CCACIENP_03449	LPGLNFCI_02141	NJCBGPGD_03454	PEMEHJDI_04148	FGNICHMD_00985	AENCCDBK_02204	KJGKBNHM_02813	EAAKKAHC_01448	AEDBFOLO_03680	AJKOJGHF_03479	IIHBEHFD_00028	KNFFLHBK_00470	JNLJKEAN_00645	DKLMNBCA_01797	MAIJIKNG_02134	PBCNADBC_00204	ACNHKNIK_00514	NHDALELB_00931	FBGCDJGC_08040	IFKFFCLE_05289	GCMNHKAO_03990	OMDGDNLI_06590	AEKFGIGJ_00850	PNAIHCIB_04761	BDBDIBHM_00881	IFHJLEIO_06324	BDGMODPG_00562	FDHAPOLO_00733	JOBMDCEJ_05024	HOCGCCAP_06489
relA_2		Bifunctional (p)ppGpp synthase/hydrolase RelA	73	73	1	1280	110080				2078	2222	2132	JPAADEBK_00360	PBMHJKMJ_04227	MPDOBOAE_06154	OMFHLGEP_02196	PLONMBHP_05365	OIADIKGA_03706	CCACIENP_05475	LPGLNFCI_05406	NJCBGPGD_01269	PEMEHJDI_06544	FGNICHMD_05239	AENCCDBK_02971	KJGKBNHM_01210	EAAKKAHC_03137	AEDBFOLO_02151	AJKOJGHF_00470	IIHBEHFD_06631	KNFFLHBK_02589	JNLJKEAN_03361	DKLMNBCA_04367	MAIJIKNG_03769	PBCNADBC_02089	ACNHKNIK_01163	NHDALELB_00434	FBGCDJGC_05392	IFKFFCLE_02003	GCMNHKAO_04078	OMDGDNLI_03449	AEKFGIGJ_06959	PNAIHCIB_05910	BDBDIBHM_07661	IFHJLEIO_07337	BDGMODPG_04320	FDHAPOLO_00447	JOBMDCEJ_00672	HOCGCCAP_03933
group_1865		putative phosphatase	73	73	1	1280	111153				779	872	804	JPAADEBK_01224	PBMHJKMJ_00919	MPDOBOAE_01775	OMFHLGEP_03418	PLONMBHP_03810	OIADIKGA_04237	CCACIENP_01900	LPGLNFCI_06671	NJCBGPGD_04062	PEMEHJDI_07875	FGNICHMD_01485	AENCCDBK_03925	KJGKBNHM_05276	EAAKKAHC_03617	AEDBFOLO_05433	AJKOJGHF_04810	IIHBEHFD_04687	KNFFLHBK_01882	JNLJKEAN_05155	DKLMNBCA_06792	MAIJIKNG_04563	PBCNADBC_03893	ACNHKNIK_02953	NHDALELB_02998	FBGCDJGC_06223	IFKFFCLE_07263	GCMNHKAO_06388	OMDGDNLI_04755	AEKFGIGJ_06711	PNAIHCIB_01755	BDBDIBHM_02239	IFHJLEIO_03985	BDGMODPG_04125	FDHAPOLO_03397	JOBMDCEJ_02380	HOCGCCAP_03567
group_1870		Ureidoglycolate lyase	73	73	1	1280	24127				857	911	860	JPAADEBK_01311	PBMHJKMJ_00854	MPDOBOAE_01709	OMFHLGEP_03045	PLONMBHP_03713	OIADIKGA_06079	CCACIENP_01808	LPGLNFCI_06499	NJCBGPGD_04129	PEMEHJDI_07266	FGNICHMD_01564	AENCCDBK_06007	KJGKBNHM_04973	EAAKKAHC_03698	AEDBFOLO_05135	AJKOJGHF_04899	IIHBEHFD_04602	KNFFLHBK_07786	JNLJKEAN_05186	DKLMNBCA_07723	MAIJIKNG_06319	PBCNADBC_03839	ACNHKNIK_05287	NHDALELB_00976	FBGCDJGC_07512	IFKFFCLE_06357	GCMNHKAO_06316	OMDGDNLI_04688	AEKFGIGJ_04771	PNAIHCIB_01679	BDBDIBHM_05833	IFHJLEIO_03830	BDGMODPG_05679	FDHAPOLO_03130	JOBMDCEJ_02453	HOCGCCAP_03492
argE		putative succinyl-diaminopimelate desuccinylase	73	73	1	1280	91945				1355	1454	1367	JPAADEBK_01438	PBMHJKMJ_03633	MPDOBOAE_00309	OMFHLGEP_02560	PLONMBHP_07397	OIADIKGA_06621	CCACIENP_04286	LPGLNFCI_02932	NJCBGPGD_00598	PEMEHJDI_06481	FGNICHMD_04097	AENCCDBK_06057	KJGKBNHM_03111	EAAKKAHC_06188	AEDBFOLO_05938	AJKOJGHF_07453	IIHBEHFD_04851	KNFFLHBK_00643	JNLJKEAN_00211	DKLMNBCA_02631	MAIJIKNG_01713	PBCNADBC_06026	ACNHKNIK_06609	NHDALELB_07330	FBGCDJGC_07270	IFKFFCLE_02601	GCMNHKAO_05269	OMDGDNLI_03829	AEKFGIGJ_06161	PNAIHCIB_00276	BDBDIBHM_08201	IFHJLEIO_00954	BDGMODPG_02582	FDHAPOLO_02673	JOBMDCEJ_03098	HOCGCCAP_01626
degV		DegV domain-containing protein	73	73	1	1280	115759				845	947	860	JPAADEBK_02164	PBMHJKMJ_01150	MPDOBOAE_05348	OMFHLGEP_01240	PLONMBHP_02200	OIADIKGA_02565	CCACIENP_02110	LPGLNFCI_01627	NJCBGPGD_05779	PEMEHJDI_04968	FGNICHMD_01315	AENCCDBK_01439	KJGKBNHM_04854	EAAKKAHC_05967	AEDBFOLO_04248	AJKOJGHF_04780	IIHBEHFD_02417	KNFFLHBK_00931	JNLJKEAN_07190	DKLMNBCA_01138	MAIJIKNG_04717	PBCNADBC_01869	ACNHKNIK_00717	NHDALELB_06519	FBGCDJGC_07422	IFKFFCLE_00950	GCMNHKAO_07273	OMDGDNLI_03125	AEKFGIGJ_05209	PNAIHCIB_01929	BDBDIBHM_02069	IFHJLEIO_05097	BDGMODPG_06527	FDHAPOLO_07332	JOBMDCEJ_05317	HOCGCCAP_01153
fmt		Methionyl-tRNA formyltransferase	73	73	1	1280	51822				932	1019	940	JPAADEBK_02699	PBMHJKMJ_03715	MPDOBOAE_02970	OMFHLGEP_05034	PLONMBHP_05658	OIADIKGA_03491	CCACIENP_05800	LPGLNFCI_03620	NJCBGPGD_01923	PEMEHJDI_07060	FGNICHMD_03696	AENCCDBK_05702	KJGKBNHM_01800	EAAKKAHC_05574	AEDBFOLO_02055	AJKOJGHF_02710	IIHBEHFD_03131	KNFFLHBK_01072	JNLJKEAN_01601	DKLMNBCA_02496	MAIJIKNG_05026	PBCNADBC_01759	ACNHKNIK_01550	NHDALELB_06903	FBGCDJGC_06986	IFKFFCLE_04724	GCMNHKAO_05419	OMDGDNLI_07114	AEKFGIGJ_00917	PNAIHCIB_04069	BDBDIBHM_05029	IFHJLEIO_01353	BDGMODPG_01485	FDHAPOLO_03571	JOBMDCEJ_02910	HOCGCCAP_04408
apt		Adenine phosphoribosyltransferase	73	73	1	1280	51745				539	560	551	JPAADEBK_02743	PBMHJKMJ_03756	MPDOBOAE_03011	OMFHLGEP_01394	PLONMBHP_04553	OIADIKGA_03531	CCACIENP_05760	LPGLNFCI_03580	NJCBGPGD_01884	PEMEHJDI_07100	FGNICHMD_03651	AENCCDBK_05128	KJGKBNHM_01841	EAAKKAHC_03872	AEDBFOLO_02015	AJKOJGHF_02666	IIHBEHFD_03170	KNFFLHBK_01120	JNLJKEAN_01552	DKLMNBCA_02448	MAIJIKNG_04983	PBCNADBC_01714	ACNHKNIK_01594	NHDALELB_02475	FBGCDJGC_03562	IFKFFCLE_04765	GCMNHKAO_05466	OMDGDNLI_07340	AEKFGIGJ_00958	PNAIHCIB_04029	BDBDIBHM_05069	IFHJLEIO_05052	BDGMODPG_01527	FDHAPOLO_02299	JOBMDCEJ_02863	HOCGCCAP_04368
hup_1		DNA-binding protein HU	73	73	1	1280	31404				665	737	687	JPAADEBK_02991	PBMHJKMJ_06982	MPDOBOAE_02782	OMFHLGEP_05939	PLONMBHP_03331	OIADIKGA_01114	CCACIENP_06017	LPGLNFCI_05199	NJCBGPGD_02387	PEMEHJDI_05918	FGNICHMD_00842	AENCCDBK_05463	KJGKBNHM_06238	EAAKKAHC_03531	AEDBFOLO_01038	AJKOJGHF_06851	IIHBEHFD_05116	KNFFLHBK_01446	JNLJKEAN_02177	DKLMNBCA_00856	MAIJIKNG_01985	PBCNADBC_01320	ACNHKNIK_02451	NHDALELB_00606	FBGCDJGC_02921	IFKFFCLE_08403	GCMNHKAO_04290	OMDGDNLI_07761	AEKFGIGJ_03638	PNAIHCIB_05092	BDBDIBHM_04264	IFHJLEIO_06431	BDGMODPG_01220	FDHAPOLO_05398	JOBMDCEJ_03907	HOCGCCAP_04815
group_1895		Putative acyl-CoA dehydrogenase FadE17	73	73	1	1280	69509				1154	1265	1164	JPAADEBK_03144	PBMHJKMJ_05738	MPDOBOAE_01961	OMFHLGEP_00131	PLONMBHP_01478	OIADIKGA_00547	CCACIENP_07192	LPGLNFCI_06001	NJCBGPGD_00209	PEMEHJDI_01528	FGNICHMD_02940	AENCCDBK_06421	KJGKBNHM_02294	EAAKKAHC_00577	AEDBFOLO_04114	AJKOJGHF_01805	IIHBEHFD_04369	KNFFLHBK_05119	JNLJKEAN_01125	DKLMNBCA_05911	MAIJIKNG_02956	PBCNADBC_00572	ACNHKNIK_03724	NHDALELB_01942	FBGCDJGC_01143	IFKFFCLE_02905	GCMNHKAO_01410	OMDGDNLI_02385	AEKFGIGJ_00396	PNAIHCIB_02393	BDBDIBHM_04534	IFHJLEIO_03191	BDGMODPG_04725	FDHAPOLO_05916	JOBMDCEJ_07015	HOCGCCAP_02631
group_1897		hypothetical protein	73	73	1	1280	104377				170	296	207	JPAADEBK_03193	PBMHJKMJ_05816	MPDOBOAE_01876	OMFHLGEP_00048	PLONMBHP_01380	OIADIKGA_00638	CCACIENP_06344	LPGLNFCI_05692	NJCBGPGD_00169	PEMEHJDI_01365	FGNICHMD_04078	AENCCDBK_01841	KJGKBNHM_02255	EAAKKAHC_00653	AEDBFOLO_04037	AJKOJGHF_01749	IIHBEHFD_04320	KNFFLHBK_03397	JNLJKEAN_01197	DKLMNBCA_01332	MAIJIKNG_03003	PBCNADBC_00635	ACNHKNIK_02282	NHDALELB_01998	FBGCDJGC_01218	IFKFFCLE_02957	GCMNHKAO_03615	OMDGDNLI_02429	AEKFGIGJ_00469	PNAIHCIB_02443	BDBDIBHM_04486	IFHJLEIO_02956	BDGMODPG_03753	FDHAPOLO_00998	JOBMDCEJ_06423	HOCGCCAP_02532
gpgS		Glucosyl-3-phosphoglycerate synthase	73	73	1	1280	86802				944	1100	969	JPAADEBK_03259	PBMHJKMJ_05855	MPDOBOAE_01822	OMFHLGEP_00807	PLONMBHP_01305	OIADIKGA_00709	CCACIENP_06265	LPGLNFCI_05618	NJCBGPGD_00121	PEMEHJDI_01291	FGNICHMD_04000	AENCCDBK_05597	KJGKBNHM_02217	EAAKKAHC_00721	AEDBFOLO_02969	AJKOJGHF_01691	IIHBEHFD_04280	KNFFLHBK_01204	JNLJKEAN_01275	DKLMNBCA_01403	MAIJIKNG_03060	PBCNADBC_00698	ACNHKNIK_02221	NHDALELB_02053	FBGCDJGC_03098	IFKFFCLE_03008	GCMNHKAO_03548	OMDGDNLI_02475	AEKFGIGJ_04223	PNAIHCIB_02487	BDBDIBHM_04438	IFHJLEIO_04042	BDGMODPG_04426	FDHAPOLO_00930	JOBMDCEJ_05147	HOCGCCAP_05747
glkA_3		Glucokinase	73	73	1	1280	86815				893	1031	946	JPAADEBK_03264	PBMHJKMJ_05861	MPDOBOAE_01816	OMFHLGEP_00801	PLONMBHP_04729	OIADIKGA_00715	CCACIENP_06257	LPGLNFCI_05612	NJCBGPGD_00116	PEMEHJDI_01253	FGNICHMD_03994	AENCCDBK_05591	KJGKBNHM_02212	EAAKKAHC_00727	AEDBFOLO_02963	AJKOJGHF_01684	IIHBEHFD_04273	KNFFLHBK_01199	JNLJKEAN_01280	DKLMNBCA_01408	MAIJIKNG_03065	PBCNADBC_00703	ACNHKNIK_02216	NHDALELB_02060	FBGCDJGC_03092	IFKFFCLE_03015	GCMNHKAO_03543	OMDGDNLI_02480	AEKFGIGJ_04229	PNAIHCIB_02492	BDBDIBHM_04430	IFHJLEIO_04037	BDGMODPG_04421	FDHAPOLO_00924	JOBMDCEJ_05153	HOCGCCAP_05741
degU_6		Transcriptional regulatory protein DegU	73	73	1	1280	3090				680	806	702	JPAADEBK_03592	PBMHJKMJ_04477	MPDOBOAE_03493	OMFHLGEP_02496	PLONMBHP_06710	OIADIKGA_05439	CCACIENP_02522	LPGLNFCI_01164	NJCBGPGD_07391	PEMEHJDI_02171	FGNICHMD_03219	AENCCDBK_04692	KJGKBNHM_03159	EAAKKAHC_06821	AEDBFOLO_03536	AJKOJGHF_06388	IIHBEHFD_02034	KNFFLHBK_03841	JNLJKEAN_04741	DKLMNBCA_02954	MAIJIKNG_04448	PBCNADBC_06810	ACNHKNIK_04018	NHDALELB_00034	FBGCDJGC_05889	IFKFFCLE_03364	GCMNHKAO_01998	OMDGDNLI_07785	AEKFGIGJ_02474	PNAIHCIB_04893	BDBDIBHM_01667	IFHJLEIO_02301	BDGMODPG_03083	FDHAPOLO_04876	JOBMDCEJ_04330	HOCGCCAP_06082
group_1900		S-(hydroxymethyl)mycothiol dehydrogenase	73	73	1	1280	26380				1079	1118	1080	JPAADEBK_03428	PBMHJKMJ_04721	MPDOBOAE_02672	OMFHLGEP_02607	PLONMBHP_04127	OIADIKGA_03996	CCACIENP_05102	LPGLNFCI_04328	NJCBGPGD_04324	PEMEHJDI_05246	FGNICHMD_06344	AENCCDBK_01668	KJGKBNHM_05948	EAAKKAHC_02420	AEDBFOLO_04831	AJKOJGHF_09082	IIHBEHFD_03387	KNFFLHBK_07345	JNLJKEAN_08064	DKLMNBCA_05679	MAIJIKNG_06554	PBCNADBC_01165	ACNHKNIK_00397	NHDALELB_05478	FBGCDJGC_02597	IFKFFCLE_04560	GCMNHKAO_03703	OMDGDNLI_03305	AEKFGIGJ_01215	PNAIHCIB_05542	BDBDIBHM_05742	IFHJLEIO_06216	BDGMODPG_05746	FDHAPOLO_07100	JOBMDCEJ_01677	HOCGCCAP_05480
pspA_2		Phosphoserine phosphatase 1	73	73	1	1280	43309				686	740	706	JPAADEBK_03466	PBMHJKMJ_04774	MPDOBOAE_02625	OMFHLGEP_01620	PLONMBHP_04181	OIADIKGA_03947	CCACIENP_05056	LPGLNFCI_04382	NJCBGPGD_04361	PEMEHJDI_05300	FGNICHMD_07116	AENCCDBK_01712	KJGKBNHM_06671	EAAKKAHC_02469	AEDBFOLO_05239	AJKOJGHF_02469	IIHBEHFD_03333	KNFFLHBK_06038	JNLJKEAN_01953	DKLMNBCA_05717	MAIJIKNG_06591	PBCNADBC_01109	ACNHKNIK_00341	NHDALELB_05540	FBGCDJGC_02549	IFKFFCLE_04976	GCMNHKAO_03743	OMDGDNLI_03347	AEKFGIGJ_01162	PNAIHCIB_05581	BDBDIBHM_05798	IFHJLEIO_02488	BDGMODPG_04061	FDHAPOLO_02972	JOBMDCEJ_01717	HOCGCCAP_05432
gltA2		Citrate synthase 1	73	73	1	1280	112308				1289	1310	1300	JPAADEBK_01205	PBMHJKMJ_00949	MPDOBOAE_04185	OMFHLGEP_04130	PLONMBHP_04875	OIADIKGA_04200	CCACIENP_01953	LPGLNFCI_06455	NJCBGPGD_05127	PEMEHJDI_05104	FGNICHMD_01459	AENCCDBK_04493	KJGKBNHM_06590	EAAKKAHC_03290	AEDBFOLO_06426	AJKOJGHF_05616	IIHBEHFD_04713	KNFFLHBK_02764	JNLJKEAN_04884	DKLMNBCA_01618	MAIJIKNG_04585	PBCNADBC_03931	ACNHKNIK_02914	NHDALELB_03020	FBGCDJGC_05552	IFKFFCLE_07379	GCMNHKAO_05557	OMDGDNLI_05628	AEKFGIGJ_06664	PNAIHCIB_01774	BDBDIBHM_02217	IFHJLEIO_04671	BDGMODPG_06236	FDHAPOLO_03993	JOBMDCEJ_02344	HOCGCCAP_03597
group_1905		hypothetical protein	73	73	1	1280	43305				980	1145	1039	JPAADEBK_03470	PBMHJKMJ_04779	MPDOBOAE_02620	OMFHLGEP_01625	PLONMBHP_04186	OIADIKGA_03942	CCACIENP_05051	LPGLNFCI_04387	NJCBGPGD_04365	PEMEHJDI_05305	FGNICHMD_07112	AENCCDBK_01717	KJGKBNHM_06675	EAAKKAHC_02474	AEDBFOLO_05244	AJKOJGHF_02474	IIHBEHFD_03329	KNFFLHBK_06034	JNLJKEAN_01957	DKLMNBCA_05721	MAIJIKNG_06595	PBCNADBC_01105	ACNHKNIK_00337	NHDALELB_05545	FBGCDJGC_02544	IFKFFCLE_04981	GCMNHKAO_03747	OMDGDNLI_03351	AEKFGIGJ_01157	PNAIHCIB_05585	BDBDIBHM_05804	IFHJLEIO_02493	BDGMODPG_04066	FDHAPOLO_02968	JOBMDCEJ_01721	HOCGCCAP_05428
kipR		HTH-type transcriptional regulator KipR	73	73	1	1280	89519				641	641	641	JPAADEBK_01364	PBMHJKMJ_00769	MPDOBOAE_01626	OMFHLGEP_04052	PLONMBHP_06512	OIADIKGA_05769	CCACIENP_01705	LPGLNFCI_06603	NJCBGPGD_05918	PEMEHJDI_07366	FGNICHMD_01645	AENCCDBK_04160	KJGKBNHM_03952	EAAKKAHC_04217	AEDBFOLO_06202	AJKOJGHF_04977	IIHBEHFD_04539	KNFFLHBK_07500	JNLJKEAN_05942	DKLMNBCA_07521	MAIJIKNG_06254	PBCNADBC_06178	ACNHKNIK_05537	NHDALELB_01054	FBGCDJGC_04649	IFKFFCLE_06280	GCMNHKAO_06830	OMDGDNLI_06762	AEKFGIGJ_04876	PNAIHCIB_01611	BDBDIBHM_05907	IFHJLEIO_05341	BDGMODPG_06746	FDHAPOLO_03972	JOBMDCEJ_05924	HOCGCCAP_03402
fkbP_2		FK506-binding protein	73	73	1	1280	43259				371	386	374	JPAADEBK_03496	PBMHJKMJ_06259	MPDOBOAE_02592	OMFHLGEP_01653	PLONMBHP_07606	OIADIKGA_03912	CCACIENP_05025	LPGLNFCI_04416	NJCBGPGD_04826	PEMEHJDI_05334	FGNICHMD_03517	AENCCDBK_01745	KJGKBNHM_05054	EAAKKAHC_02504	AEDBFOLO_05273	AJKOJGHF_02526	IIHBEHFD_03301	KNFFLHBK_05495	JNLJKEAN_01982	DKLMNBCA_06497	MAIJIKNG_04863	PBCNADBC_01080	ACNHKNIK_00312	NHDALELB_02614	FBGCDJGC_02515	IFKFFCLE_05032	GCMNHKAO_03771	OMDGDNLI_05254	AEKFGIGJ_01128	PNAIHCIB_03899	BDBDIBHM_08285	IFHJLEIO_02517	BDGMODPG_04090	FDHAPOLO_02943	JOBMDCEJ_01745	HOCGCCAP_05402
rpsM_2		30S ribosomal protein S13	73	73	1	1280	51808				242	377	305	JPAADEBK_02706	PBMHJKMJ_03723	MPDOBOAE_02977	OMFHLGEP_05041	PLONMBHP_05665	OIADIKGA_03498	CCACIENP_05793	LPGLNFCI_03613	NJCBGPGD_01916	PEMEHJDI_07067	FGNICHMD_03689	AENCCDBK_05695	KJGKBNHM_01807	EAAKKAHC_05581	AEDBFOLO_02048	AJKOJGHF_02699	IIHBEHFD_03138	KNFFLHBK_01079	JNLJKEAN_01594	DKLMNBCA_02489	MAIJIKNG_05019	PBCNADBC_01752	ACNHKNIK_01557	NHDALELB_06896	FBGCDJGC_06994	IFKFFCLE_04731	GCMNHKAO_05426	OMDGDNLI_07107	AEKFGIGJ_00924	PNAIHCIB_04062	BDBDIBHM_05036	IFHJLEIO_01360	BDGMODPG_01492	FDHAPOLO_02335	JOBMDCEJ_02903	HOCGCCAP_04401
mpa		Proteasome-associated ATPase	73	73	1	1280	43274				1766	1766	1766	JPAADEBK_03486	PBMHJKMJ_06250	MPDOBOAE_02601	OMFHLGEP_01644	PLONMBHP_07597	OIADIKGA_03921	CCACIENP_05034	LPGLNFCI_04407	NJCBGPGD_04816	PEMEHJDI_05325	FGNICHMD_03508	AENCCDBK_01736	KJGKBNHM_05044	EAAKKAHC_02495	AEDBFOLO_05264	AJKOJGHF_02517	IIHBEHFD_03310	KNFFLHBK_05486	JNLJKEAN_01972	DKLMNBCA_06506	MAIJIKNG_04854	PBCNADBC_01090	ACNHKNIK_00322	NHDALELB_02624	FBGCDJGC_02524	IFKFFCLE_05023	GCMNHKAO_03762	OMDGDNLI_05245	AEKFGIGJ_01137	PNAIHCIB_03889	BDBDIBHM_08294	IFHJLEIO_02508	BDGMODPG_04081	FDHAPOLO_02953	JOBMDCEJ_01736	HOCGCCAP_05411
rplO		50S ribosomal protein L15	73	73	1	1280	98428				455	455	455	JPAADEBK_03803	PBMHJKMJ_04806	MPDOBOAE_02361	OMFHLGEP_01476	PLONMBHP_01723	OIADIKGA_06769	CCACIENP_00811	LPGLNFCI_07546	NJCBGPGD_00392	PEMEHJDI_01804	FGNICHMD_00479	AENCCDBK_01945	KJGKBNHM_01656	EAAKKAHC_04045	AEDBFOLO_06363	AJKOJGHF_03028	IIHBEHFD_00840	KNFFLHBK_00086	JNLJKEAN_00895	DKLMNBCA_00222	MAIJIKNG_02763	PBCNADBC_04837	ACNHKNIK_00238	NHDALELB_06482	FBGCDJGC_07842	IFKFFCLE_03628	GCMNHKAO_01736	OMDGDNLI_04435	AEKFGIGJ_00196	PNAIHCIB_02797	BDBDIBHM_00210	IFHJLEIO_02295	BDGMODPG_03920	FDHAPOLO_04370	JOBMDCEJ_04510	HOCGCCAP_02870
metN		Methionine import ATP-binding protein MetN	73	73	1	1280	105678				1040	1145	1081	JPAADEBK_03566	PBMHJKMJ_03814	MPDOBOAE_03057	OMFHLGEP_01341	PLONMBHP_04495	OIADIKGA_03590	CCACIENP_04911	LPGLNFCI_03522	NJCBGPGD_01836	PEMEHJDI_07158	FGNICHMD_03599	AENCCDBK_04375	KJGKBNHM_06624	EAAKKAHC_03931	AEDBFOLO_01956	AJKOJGHF_02613	IIHBEHFD_03220	KNFFLHBK_02420	JNLJKEAN_02056	DKLMNBCA_04685	MAIJIKNG_04930	PBCNADBC_01663	ACNHKNIK_05915	NHDALELB_02529	FBGCDJGC_03621	IFKFFCLE_05109	GCMNHKAO_05520	OMDGDNLI_05325	AEKFGIGJ_01009	PNAIHCIB_03971	BDBDIBHM_05124	IFHJLEIO_07619	BDGMODPG_07162	FDHAPOLO_03451	JOBMDCEJ_01823	HOCGCCAP_04310
pimB_1		GDP-mannose-dependent alpha-(1-6)-phosphatidylinositol monomannoside mannosyltransferase	73	73	1	1280	3001				1142	1211	1146	JPAADEBK_03618	PBMHJKMJ_04504	MPDOBOAE_03522	OMFHLGEP_02464	PLONMBHP_06737	OIADIKGA_05466	CCACIENP_07385	LPGLNFCI_04726	NJCBGPGD_05298	PEMEHJDI_02198	FGNICHMD_06587	AENCCDBK_04829	KJGKBNHM_03185	EAAKKAHC_06804	AEDBFOLO_03563	AJKOJGHF_06420	IIHBEHFD_02002	KNFFLHBK_07661	JNLJKEAN_04768	DKLMNBCA_02980	MAIJIKNG_04422	PBCNADBC_05302	ACNHKNIK_04678	NHDALELB_00068	FBGCDJGC_05916	IFKFFCLE_03332	GCMNHKAO_01972	OMDGDNLI_02087	AEKFGIGJ_02507	PNAIHCIB_04925	BDBDIBHM_01635	IFHJLEIO_02328	BDGMODPG_03110	FDHAPOLO_04903	JOBMDCEJ_04303	HOCGCCAP_06055
murD_1		UDP-N-acetylmuramoylalanine--D-glutamate ligase	73	73	1	1280	79241				1166	1286	1237	JPAADEBK_05568	PBMHJKMJ_02506	MPDOBOAE_04026	OMFHLGEP_00424	PLONMBHP_03538	OIADIKGA_06303	CCACIENP_03790	LPGLNFCI_03392	NJCBGPGD_00695	PEMEHJDI_04750	FGNICHMD_06462	AENCCDBK_00876	KJGKBNHM_02604	EAAKKAHC_02114	AEDBFOLO_02353	AJKOJGHF_07990	IIHBEHFD_01654	KNFFLHBK_05030	JNLJKEAN_06434	DKLMNBCA_05623	MAIJIKNG_06421	PBCNADBC_02894	ACNHKNIK_02681	NHDALELB_05668	FBGCDJGC_05492	IFKFFCLE_01397	GCMNHKAO_03138	OMDGDNLI_01707	AEKFGIGJ_04699	PNAIHCIB_00624	BDBDIBHM_03305	IFHJLEIO_05954	BDGMODPG_07300	FDHAPOLO_04792	JOBMDCEJ_05969	HOCGCCAP_04576
gatC		Glutamyl-tRNA(Gln) amidotransferase subunit C	73	73	1	1280	33061				296	296	296	JPAADEBK_06042	PBMHJKMJ_05522	MPDOBOAE_04321	OMFHLGEP_02920	PLONMBHP_06366	OIADIKGA_01012	CCACIENP_03334	LPGLNFCI_05296	NJCBGPGD_06627	PEMEHJDI_07592	FGNICHMD_00914	AENCCDBK_03636	KJGKBNHM_05854	EAAKKAHC_07619	AEDBFOLO_01133	AJKOJGHF_06674	IIHBEHFD_05185	KNFFLHBK_02160	JNLJKEAN_07948	DKLMNBCA_00781	MAIJIKNG_02056	PBCNADBC_01250	ACNHKNIK_02614	NHDALELB_00532	FBGCDJGC_05655	IFKFFCLE_05470	GCMNHKAO_06611	OMDGDNLI_04910	AEKFGIGJ_06586	PNAIHCIB_05718	BDBDIBHM_04182	IFHJLEIO_02444	BDGMODPG_00481	FDHAPOLO_02481	JOBMDCEJ_06801	HOCGCCAP_04904
thiE		Thiamine-phosphate synthase	73	73	1	1280	2949				632	725	652	JPAADEBK_03648	PBMHJKMJ_04532	MPDOBOAE_03549	OMFHLGEP_06141	PLONMBHP_06766	OIADIKGA_05495	CCACIENP_02550	LPGLNFCI_04697	NJCBGPGD_05268	PEMEHJDI_02227	FGNICHMD_06561	AENCCDBK_04856	KJGKBNHM_03213	EAAKKAHC_06775	AEDBFOLO_03592	AJKOJGHF_06449	IIHBEHFD_01973	KNFFLHBK_04307	JNLJKEAN_07059	DKLMNBCA_00546	MAIJIKNG_04393	PBCNADBC_05272	ACNHKNIK_04648	NHDALELB_00097	FBGCDJGC_05945	IFKFFCLE_03302	GCMNHKAO_07561	OMDGDNLI_02116	AEKFGIGJ_02536	PNAIHCIB_04953	BDBDIBHM_01605	IFHJLEIO_02357	BDGMODPG_06713	FDHAPOLO_04290	JOBMDCEJ_04271	HOCGCCAP_06027
atpA		ATP synthase subunit alpha	73	73	1	1280	107066				1571	1598	1586	JPAADEBK_07416	PBMHJKMJ_05026	MPDOBOAE_04395	OMFHLGEP_01990	PLONMBHP_02150	OIADIKGA_06677	CCACIENP_03492	LPGLNFCI_02186	NJCBGPGD_03412	PEMEHJDI_04097	FGNICHMD_01034	AENCCDBK_02159	KJGKBNHM_05996	EAAKKAHC_01494	AEDBFOLO_03724	AJKOJGHF_03424	IIHBEHFD_00074	KNFFLHBK_00517	JNLJKEAN_00691	DKLMNBCA_01843	MAIJIKNG_02174	PBCNADBC_00161	ACNHKNIK_00556	NHDALELB_00875	FBGCDJGC_04030	IFKFFCLE_05346	GCMNHKAO_03944	OMDGDNLI_07437	AEKFGIGJ_00806	PNAIHCIB_04721	BDBDIBHM_00829	IFHJLEIO_03479	BDGMODPG_00602	FDHAPOLO_00690	JOBMDCEJ_05070	HOCGCCAP_06450
smtB_2		Succinyl-CoA--L-malate CoA-transferase beta subunit	73	73	1	1280	81923				1160	1280	1208	JPAADEBK_03722	PBMHJKMJ_04612	MPDOBOAE_05063	OMFHLGEP_05281	PLONMBHP_07723	OIADIKGA_02870	CCACIENP_02628	LPGLNFCI_04617	NJCBGPGD_05453	PEMEHJDI_02307	FGNICHMD_04782	AENCCDBK_03188	KJGKBNHM_07028	EAAKKAHC_07570	AEDBFOLO_06713	AJKOJGHF_07202	IIHBEHFD_01901	KNFFLHBK_04021	JNLJKEAN_08253	DKLMNBCA_00465	MAIJIKNG_04308	PBCNADBC_06264	ACNHKNIK_06045	NHDALELB_00177	FBGCDJGC_08174	IFKFFCLE_03224	GCMNHKAO_06759	OMDGDNLI_02192	AEKFGIGJ_04143	PNAIHCIB_04576	BDBDIBHM_05555	IFHJLEIO_07657	BDGMODPG_04190	FDHAPOLO_07848	JOBMDCEJ_04212	HOCGCCAP_06318
dnaJ2		Chaperone protein DnaJ 2	73	73	1	1280	115833				1136	1139	1136	JPAADEBK_02179	PBMHJKMJ_01165	MPDOBOAE_04461	OMFHLGEP_01256	PLONMBHP_02215	OIADIKGA_02549	CCACIENP_02126	LPGLNFCI_01612	NJCBGPGD_05792	PEMEHJDI_04953	FGNICHMD_05004	AENCCDBK_01455	KJGKBNHM_04841	EAAKKAHC_05951	AEDBFOLO_04232	AJKOJGHF_04763	IIHBEHFD_02400	KNFFLHBK_00945	JNLJKEAN_03055	DKLMNBCA_01152	MAIJIKNG_04732	PBCNADBC_01882	ACNHKNIK_00730	NHDALELB_06535	FBGCDJGC_05074	IFKFFCLE_00933	GCMNHKAO_04526	OMDGDNLI_03112	AEKFGIGJ_05226	PNAIHCIB_01949	BDBDIBHM_02052	IFHJLEIO_06830	BDGMODPG_05002	FDHAPOLO_05897	JOBMDCEJ_05300	HOCGCCAP_01167
sufT		hypothetical protein	73	73	1	1280	51280				335	365	341	JPAADEBK_02873	PBMHJKMJ_05208	MPDOBOAE_03129	OMFHLGEP_04570	PLONMBHP_07777	OIADIKGA_02742	CCACIENP_02766	LPGLNFCI_04494	NJCBGPGD_06117	PEMEHJDI_02458	FGNICHMD_04679	AENCCDBK_03417	KJGKBNHM_04305	EAAKKAHC_05145	AEDBFOLO_02646	AJKOJGHF_07357	IIHBEHFD_01769	KNFFLHBK_05210	JNLJKEAN_06008	DKLMNBCA_03193	MAIJIKNG_04170	PBCNADBC_03245	ACNHKNIK_03460	NHDALELB_08894	FBGCDJGC_07584	IFKFFCLE_08244	GCMNHKAO_05102	OMDGDNLI_04780	AEKFGIGJ_04030	PNAIHCIB_04449	BDBDIBHM_06646	IFHJLEIO_04342	BDGMODPG_01795	FDHAPOLO_03230	JOBMDCEJ_03382	HOCGCCAP_05326
efpA_3		putative MFS-type transporter EfpA	73	73	1	1280	68025				1454	1568	1527	JPAADEBK_04474	PBMHJKMJ_04401	MPDOBOAE_01034	OMFHLGEP_03752	PLONMBHP_00999	OIADIKGA_02060	CCACIENP_04827	LPGLNFCI_00841	NJCBGPGD_06910	PEMEHJDI_02923	FGNICHMD_03091	AENCCDBK_00556	KJGKBNHM_05348	EAAKKAHC_02260	AEDBFOLO_01397	AJKOJGHF_01880	IIHBEHFD_04470	KNFFLHBK_01793	JNLJKEAN_06751	DKLMNBCA_04020	MAIJIKNG_05318	PBCNADBC_04654	ACNHKNIK_05859	NHDALELB_03289	FBGCDJGC_00946	IFKFFCLE_04005	GCMNHKAO_01572	OMDGDNLI_07712	AEKFGIGJ_02582	PNAIHCIB_02312	BDBDIBHM_04607	IFHJLEIO_06534	BDGMODPG_04507	FDHAPOLO_00772	JOBMDCEJ_05520	HOCGCCAP_02240
gcvT_2		Aminomethyltransferase	73	73	1	1280	94004				965	977	966	JPAADEBK_04986	PBMHJKMJ_05945	MPDOBOAE_05722	OMFHLGEP_00745	PLONMBHP_04630	OIADIKGA_00838	CCACIENP_06922	LPGLNFCI_07364	NJCBGPGD_00048	PEMEHJDI_01154	FGNICHMD_03866	AENCCDBK_02843	KJGKBNHM_04656	EAAKKAHC_00818	AEDBFOLO_02877	AJKOJGHF_01598	IIHBEHFD_04200	KNFFLHBK_04028	JNLJKEAN_05508	DKLMNBCA_05309	MAIJIKNG_03133	PBCNADBC_00769	ACNHKNIK_02150	NHDALELB_06724	FBGCDJGC_02969	IFKFFCLE_03095	GCMNHKAO_03483	OMDGDNLI_02537	AEKFGIGJ_04313	PNAIHCIB_02545	BDBDIBHM_07331	IFHJLEIO_05020	BDGMODPG_04035	FDHAPOLO_05143	JOBMDCEJ_07467	HOCGCCAP_05652
group_1942		hypothetical protein	73	73	1	1280	97828				122	200	174	JPAADEBK_05019	PBMHJKMJ_06676	MPDOBOAE_06132	OMFHLGEP_00710	PLONMBHP_04591	OIADIKGA_00882	CCACIENP_06875	LPGLNFCI_07403	NJCBGPGD_00016	PEMEHJDI_01113	FGNICHMD_03829	AENCCDBK_02808	KJGKBNHM_05424	EAAKKAHC_00868	AEDBFOLO_02835	AJKOJGHF_01563	IIHBEHFD_04167	KNFFLHBK_04064	JNLJKEAN_05542	DKLMNBCA_05273	MAIJIKNG_07825	PBCNADBC_00801	ACNHKNIK_06374	NHDALELB_06758	FBGCDJGC_06404	IFKFFCLE_03130	GCMNHKAO_03450	OMDGDNLI_07403	AEKFGIGJ_04358	PNAIHCIB_02574	BDBDIBHM_07365	IFHJLEIO_06208	BDGMODPG_04003	FDHAPOLO_06218	JOBMDCEJ_06529	HOCGCCAP_05607
ubiX		Flavin prenyltransferase UbiX	73	73	1	1280	107560				551	794	660	JPAADEBK_05390	PBMHJKMJ_07033	MPDOBOAE_01101	OMFHLGEP_03153	PLONMBHP_00862	OIADIKGA_05663	CCACIENP_06818	LPGLNFCI_00699	NJCBGPGD_05337	PEMEHJDI_03061	FGNICHMD_00736	AENCCDBK_00489	KJGKBNHM_05454	EAAKKAHC_04342	AEDBFOLO_01300	AJKOJGHF_02789	IIHBEHFD_06737	KNFFLHBK_00251	JNLJKEAN_02355	DKLMNBCA_00058	MAIJIKNG_05236	PBCNADBC_05146	ACNHKNIK_04605	NHDALELB_07626	FBGCDJGC_04767	IFKFFCLE_03810	GCMNHKAO_04942	OMDGDNLI_04189	AEKFGIGJ_05689	PNAIHCIB_02942	BDBDIBHM_07958	IFHJLEIO_01409	BDGMODPG_02723	FDHAPOLO_01219	JOBMDCEJ_02772	HOCGCCAP_02161
styA		Styrene monooxygenase StyA	73	73	1	1280	59192				1232	1346	1250	JPAADEBK_05853	PBMHJKMJ_05070	MPDOBOAE_02409	OMFHLGEP_05963	PLONMBHP_02097	OIADIKGA_03388	CCACIENP_03562	LPGLNFCI_02242	NJCBGPGD_03373	PEMEHJDI_04042	FGNICHMD_01108	AENCCDBK_05073	KJGKBNHM_04195	EAAKKAHC_01543	AEDBFOLO_03769	AJKOJGHF_03377	IIHBEHFD_00149	KNFFLHBK_02508	JNLJKEAN_00794	DKLMNBCA_02174	MAIJIKNG_02231	PBCNADBC_00099	ACNHKNIK_00598	NHDALELB_00827	FBGCDJGC_03980	IFKFFCLE_05388	GCMNHKAO_03892	OMDGDNLI_03983	AEKFGIGJ_00690	PNAIHCIB_04649	BDBDIBHM_00778	IFHJLEIO_04119	BDGMODPG_05431	FDHAPOLO_00643	JOBMDCEJ_06617	HOCGCCAP_04241
group_1966		hypothetical protein	73	73	1	1280	33077				956	1025	1003	JPAADEBK_06039	PBMHJKMJ_05525	MPDOBOAE_04324	OMFHLGEP_04801	PLONMBHP_06363	OIADIKGA_01008	CCACIENP_03337	LPGLNFCI_05299	NJCBGPGD_04803	PEMEHJDI_07589	FGNICHMD_00917	AENCCDBK_03639	KJGKBNHM_02749	EAAKKAHC_01357	AEDBFOLO_01136	AJKOJGHF_06677	IIHBEHFD_05188	KNFFLHBK_02156	JNLJKEAN_07952	DKLMNBCA_00777	MAIJIKNG_02059	PBCNADBC_01246	ACNHKNIK_02610	NHDALELB_00529	FBGCDJGC_06671	IFKFFCLE_05467	GCMNHKAO_06608	OMDGDNLI_04913	AEKFGIGJ_06583	PNAIHCIB_05715	BDBDIBHM_04179	IFHJLEIO_02447	BDGMODPG_00484	FDHAPOLO_02477	JOBMDCEJ_06797	HOCGCCAP_04907
group_1971		hypothetical protein	73	73	1	1280	20910				359	437	384	JPAADEBK_06268	PBMHJKMJ_00537	MPDOBOAE_00227	OMFHLGEP_03198	PLONMBHP_04277	OIADIKGA_01316	CCACIENP_01441	LPGLNFCI_06284	NJCBGPGD_04591	PEMEHJDI_07464	FGNICHMD_01743	AENCCDBK_03342	KJGKBNHM_02323	EAAKKAHC_04952	AEDBFOLO_00711	AJKOJGHF_03839	IIHBEHFD_05290	KNFFLHBK_04507	JNLJKEAN_04973	DKLMNBCA_05804	MAIJIKNG_00194	PBCNADBC_03012	ACNHKNIK_01784	NHDALELB_02856	FBGCDJGC_03180	IFKFFCLE_06515	GCMNHKAO_00302	OMDGDNLI_06214	AEKFGIGJ_01879	PNAIHCIB_00984	BDBDIBHM_01240	IFHJLEIO_00351	BDGMODPG_01138	FDHAPOLO_03020	JOBMDCEJ_04678	HOCGCCAP_00338
garK		Glycerate 2-kinase	73	73	1	1280	70611				1115	1265	1150	JPAADEBK_06628	PBMHJKMJ_00320	MPDOBOAE_04682	OMFHLGEP_03031	PLONMBHP_07492	OIADIKGA_01497	CCACIENP_01249	LPGLNFCI_00002	NJCBGPGD_04243	PEMEHJDI_05522	FGNICHMD_01917	AENCCDBK_03852	KJGKBNHM_02387	EAAKKAHC_01219	AEDBFOLO_00865	AJKOJGHF_04030	IIHBEHFD_04097	KNFFLHBK_05087	JNLJKEAN_02474	DKLMNBCA_00675	MAIJIKNG_00264	PBCNADBC_02798	ACNHKNIK_01869	NHDALELB_01593	FBGCDJGC_01366	IFKFFCLE_00308	GCMNHKAO_00416	OMDGDNLI_06160	AEKFGIGJ_06922	PNAIHCIB_01041	BDBDIBHM_01084	IFHJLEIO_05984	BDGMODPG_06993	FDHAPOLO_04310	JOBMDCEJ_04025	HOCGCCAP_00202
ccrA2		Crotonyl-CoA reductase	73	73	1	1280	70650				1337	1418	1345	JPAADEBK_06642	PBMHJKMJ_00306	MPDOBOAE_04690	OMFHLGEP_03021	PLONMBHP_07507	OIADIKGA_01515	CCACIENP_01235	LPGLNFCI_00017	NJCBGPGD_04232	PEMEHJDI_05507	FGNICHMD_01932	AENCCDBK_03842	KJGKBNHM_02405	EAAKKAHC_01201	AEDBFOLO_00879	AJKOJGHF_04049	IIHBEHFD_04084	KNFFLHBK_05075	JNLJKEAN_02487	DKLMNBCA_00663	MAIJIKNG_00282	PBCNADBC_02785	ACNHKNIK_01882	NHDALELB_01609	FBGCDJGC_01348	IFKFFCLE_00295	GCMNHKAO_00429	OMDGDNLI_01114	AEKFGIGJ_06940	PNAIHCIB_01053	BDBDIBHM_01071	IFHJLEIO_06938	BDGMODPG_05364	FDHAPOLO_04322	JOBMDCEJ_04042	HOCGCCAP_00171
hbd_2		3-hydroxybutyryl-CoA dehydrogenase	73	73	1	1280	70663				1781	1949	1796	JPAADEBK_06644	PBMHJKMJ_00302	MPDOBOAE_04693	OMFHLGEP_03018	PLONMBHP_07511	OIADIKGA_01519	CCACIENP_01231	LPGLNFCI_00021	NJCBGPGD_04230	PEMEHJDI_05503	FGNICHMD_01934	AENCCDBK_03839	KJGKBNHM_02407	EAAKKAHC_01197	AEDBFOLO_00883	AJKOJGHF_04051	IIHBEHFD_04082	KNFFLHBK_05073	JNLJKEAN_02489	DKLMNBCA_00661	MAIJIKNG_00284	PBCNADBC_02783	ACNHKNIK_01884	NHDALELB_01611	FBGCDJGC_01344	IFKFFCLE_00293	GCMNHKAO_00431	OMDGDNLI_01116	AEKFGIGJ_06943	PNAIHCIB_01055	BDBDIBHM_01068	IFHJLEIO_06940	BDGMODPG_05362	FDHAPOLO_04324	JOBMDCEJ_04044	HOCGCCAP_00168
hemC		Porphobilinogen deaminase	73	73	1	1280	49883				959	1004	973	JPAADEBK_06683	PBMHJKMJ_06363	MPDOBOAE_01143	OMFHLGEP_03114	PLONMBHP_00771	OIADIKGA_05572	CCACIENP_06754	LPGLNFCI_00607	NJCBGPGD_05379	PEMEHJDI_03154	FGNICHMD_07317	AENCCDBK_00450	KJGKBNHM_05551	EAAKKAHC_04430	AEDBFOLO_01208	AJKOJGHF_08682	IIHBEHFD_06772	KNFFLHBK_00292	JNLJKEAN_02403	DKLMNBCA_00017	MAIJIKNG_05165	PBCNADBC_04500	ACNHKNIK_04001	NHDALELB_08673	FBGCDJGC_04675	IFKFFCLE_03849	GCMNHKAO_04892	OMDGDNLI_04233	AEKFGIGJ_05633	PNAIHCIB_06804	BDBDIBHM_07914	IFHJLEIO_03175	BDGMODPG_04709	FDHAPOLO_05976	JOBMDCEJ_02822	HOCGCCAP_02061
acuC		Acetoin utilization protein AcuC	73	73	1	1280	49865				1103	1187	1172	JPAADEBK_06695	PBMHJKMJ_07183	MPDOBOAE_01155	OMFHLGEP_06277	PLONMBHP_00759	OIADIKGA_05560	CCACIENP_06742	LPGLNFCI_00595	NJCBGPGD_05391	PEMEHJDI_03166	FGNICHMD_07329	AENCCDBK_06529	KJGKBNHM_05563	EAAKKAHC_04442	AEDBFOLO_01196	AJKOJGHF_08693	IIHBEHFD_06783	KNFFLHBK_00304	JNLJKEAN_02415	DKLMNBCA_00005	MAIJIKNG_05153	PBCNADBC_04488	ACNHKNIK_04013	NHDALELB_08660	FBGCDJGC_04663	IFKFFCLE_03860	GCMNHKAO_04880	OMDGDNLI_04245	AEKFGIGJ_05621	PNAIHCIB_06816	BDBDIBHM_07903	IFHJLEIO_03163	BDGMODPG_04697	FDHAPOLO_05988	JOBMDCEJ_02834	HOCGCCAP_02049
group_1988		hypothetical protein	73	73	1	1280	63545				800	806	800	JPAADEBK_06878	PBMHJKMJ_01415	MPDOBOAE_03403	OMFHLGEP_04833	PLONMBHP_02510	OIADIKGA_05088	CCACIENP_02397	LPGLNFCI_01299	NJCBGPGD_04029	PEMEHJDI_02044	FGNICHMD_03362	AENCCDBK_04328	KJGKBNHM_05677	EAAKKAHC_01009	AEDBFOLO_00529	AJKOJGHF_08849	IIHBEHFD_02168	KNFFLHBK_04703	JNLJKEAN_03106	DKLMNBCA_03629	MAIJIKNG_05772	PBCNADBC_04457	ACNHKNIK_05018	NHDALELB_03835	FBGCDJGC_02759	IFKFFCLE_00625	GCMNHKAO_02147	OMDGDNLI_02894	AEKFGIGJ_02337	PNAIHCIB_06577	BDBDIBHM_01809	IFHJLEIO_06132	BDGMODPG_02821	FDHAPOLO_05194	JOBMDCEJ_06318	HOCGCCAP_01494
pds		15-cis-phytoene desaturase	73	73	1	1280	112997				1373	1421	1390	JPAADEBK_06952	PBMHJKMJ_00067	MPDOBOAE_01294	OMFHLGEP_00838	PLONMBHP_02856	OIADIKGA_05234	CCACIENP_00152	LPGLNFCI_00286	NJCBGPGD_02777	PEMEHJDI_00193	FGNICHMD_02118	AENCCDBK_02467	KJGKBNHM_03720	EAAKKAHC_00364	AEDBFOLO_00201	AJKOJGHF_06184	IIHBEHFD_03812	KNFFLHBK_04386	JNLJKEAN_06649	DKLMNBCA_05224	MAIJIKNG_00418	PBCNADBC_06621	ACNHKNIK_07517	NHDALELB_04509	FBGCDJGC_02164	IFKFFCLE_01011	GCMNHKAO_07528	OMDGDNLI_01243	AEKFGIGJ_04489	PNAIHCIB_01162	BDBDIBHM_07394	IFHJLEIO_05891	BDGMODPG_07988	FDHAPOLO_05827	JOBMDCEJ_01850	HOCGCCAP_00586
group_1996		hypothetical protein	73	73	1	1280	115628				428	545	492	JPAADEBK_06965	PBMHJKMJ_00081	MPDOBOAE_01306	OMFHLGEP_00852	PLONMBHP_02842	OIADIKGA_05221	CCACIENP_00137	LPGLNFCI_00272	NJCBGPGD_02766	PEMEHJDI_00179	FGNICHMD_02104	AENCCDBK_02453	KJGKBNHM_04825	EAAKKAHC_00377	AEDBFOLO_00188	AJKOJGHF_06171	IIHBEHFD_03826	KNFFLHBK_04373	JNLJKEAN_06661	DKLMNBCA_05237	MAIJIKNG_00405	PBCNADBC_06609	ACNHKNIK_07505	NHDALELB_04496	FBGCDJGC_02178	IFKFFCLE_00998	GCMNHKAO_07516	OMDGDNLI_01230	AEKFGIGJ_04475	PNAIHCIB_01150	BDBDIBHM_07407	IFHJLEIO_05904	BDGMODPG_04958	FDHAPOLO_05815	JOBMDCEJ_01838	HOCGCCAP_00572
yedK		Putative SOS response-associated peptidase YedK	73	73	1	1280	59888				746	851	783	JPAADEBK_07012	PBMHJKMJ_05621	MPDOBOAE_02491	OMFHLGEP_00639	PLONMBHP_01998	OIADIKGA_03290	CCACIENP_06477	LPGLNFCI_02350	NJCBGPGD_05432	PEMEHJDI_03938	FGNICHMD_01206	AENCCDBK_02689	KJGKBNHM_04017	EAAKKAHC_04324	AEDBFOLO_04422	AJKOJGHF_03295	IIHBEHFD_00224	KNFFLHBK_02234	JNLJKEAN_06537	DKLMNBCA_02250	MAIJIKNG_02317	PBCNADBC_00018	ACNHKNIK_00673	NHDALELB_00745	FBGCDJGC_00750	IFKFFCLE_07331	GCMNHKAO_06724	OMDGDNLI_04075	AEKFGIGJ_00597	PNAIHCIB_03821	BDBDIBHM_00704	IFHJLEIO_06637	BDGMODPG_06902	FDHAPOLO_06995	JOBMDCEJ_07351	HOCGCCAP_04152
group_2014		putative oxidoreductase	73	73	1	1280	83050				2270	2336	2281	JPAADEBK_07251	PBMHJKMJ_06736	MPDOBOAE_04940	OMFHLGEP_03674	PLONMBHP_06658	OIADIKGA_02834	CCACIENP_02677	LPGLNFCI_04578	NJCBGPGD_06480	PEMEHJDI_02357	FGNICHMD_04752	AENCCDBK_03597	KJGKBNHM_05711	EAAKKAHC_05224	AEDBFOLO_02552	AJKOJGHF_07137	IIHBEHFD_01859	KNFFLHBK_03213	JNLJKEAN_07335	DKLMNBCA_00373	MAIJIKNG_04246	PBCNADBC_03167	ACNHKNIK_05799	NHDALELB_00251	FBGCDJGC_07350	IFKFFCLE_03178	GCMNHKAO_05179	OMDGDNLI_02257	AEKFGIGJ_04108	PNAIHCIB_04521	BDBDIBHM_05512	IFHJLEIO_04830	BDGMODPG_05843	FDHAPOLO_05136	JOBMDCEJ_06373	HOCGCCAP_06366
group_2018		NADH dehydrogenase-like protein	73	73	1	1280	46769				1316	1745	1391	JPAADEBK_07890	PBMHJKMJ_06237	MPDOBOAE_05905	OMFHLGEP_06307	PLONMBHP_07166	OIADIKGA_06499	CCACIENP_04266	LPGLNFCI_01666	NJCBGPGD_05905	PEMEHJDI_03173	FGNICHMD_02126	AENCCDBK_06548	KJGKBNHM_07067	EAAKKAHC_05814	AEDBFOLO_05824	AJKOJGHF_09290	IIHBEHFD_02450	KNFFLHBK_07464	JNLJKEAN_04723	DKLMNBCA_04799	MAIJIKNG_07308	PBCNADBC_06139	ACNHKNIK_07639	NHDALELB_05462	FBGCDJGC_05280	IFKFFCLE_08077	GCMNHKAO_07146	OMDGDNLI_08059	AEKFGIGJ_06447	PNAIHCIB_06076	BDBDIBHM_04667	IFHJLEIO_07701	BDGMODPG_04630	FDHAPOLO_07741	JOBMDCEJ_07700	HOCGCCAP_06552
hrdB_1		RNA polymerase principal sigma factor HrdB	73	73	1	1280	110203				1535	1598	1558	JPAADEBK_00389	PBMHJKMJ_04184	MPDOBOAE_05518	OMFHLGEP_03590	PLONMBHP_05335	OIADIKGA_03736	CCACIENP_05446	LPGLNFCI_05436	NJCBGPGD_01242	PEMEHJDI_06574	FGNICHMD_05265	AENCCDBK_01539	KJGKBNHM_01184	EAAKKAHC_03107	AEDBFOLO_02181	AJKOJGHF_00440	IIHBEHFD_06677	KNFFLHBK_02681	JNLJKEAN_03331	DKLMNBCA_04757	MAIJIKNG_03797	PBCNADBC_02118	ACNHKNIK_01192	NHDALELB_00395	FBGCDJGC_05362	IFKFFCLE_01970	GCMNHKAO_04121	OMDGDNLI_03415	AEKFGIGJ_05167	PNAIHCIB_05617	BDBDIBHM_07692	IFHJLEIO_03043	BDGMODPG_05279	FDHAPOLO_00408	JOBMDCEJ_00701	HOCGCCAP_03905
kup		Low affinity potassium transport system protein kup	73	73	1	1280	109117				2048	2186	2077	JPAADEBK_00456	PBMHJKMJ_04124	MPDOBOAE_04732	OMFHLGEP_03541	PLONMBHP_05278	OIADIKGA_03801	CCACIENP_05390	LPGLNFCI_05491	NJCBGPGD_01194	PEMEHJDI_06628	FGNICHMD_05314	AENCCDBK_01587	KJGKBNHM_04561	EAAKKAHC_03053	AEDBFOLO_02236	AJKOJGHF_00364	IIHBEHFD_06181	KNFFLHBK_00393	JNLJKEAN_07096	DKLMNBCA_02319	MAIJIKNG_03875	PBCNADBC_03418	ACNHKNIK_05211	NHDALELB_00333	FBGCDJGC_04911	IFKFFCLE_01896	GCMNHKAO_07383	OMDGDNLI_06032	AEKFGIGJ_05116	PNAIHCIB_05670	BDBDIBHM_01540	IFHJLEIO_00687	BDGMODPG_00832	FDHAPOLO_00319	JOBMDCEJ_00778	HOCGCCAP_03853
yxlF_3		putative ABC transporter ATP-binding protein YxlF	73	73	1	1280	14301				971	1226	1040	JPAADEBK_00969	PBMHJKMJ_03990	MPDOBOAE_01512	OMFHLGEP_04322	PLONMBHP_07045	OIADIKGA_01695	CCACIENP_04017	LPGLNFCI_01848	NJCBGPGD_00829	PEMEHJDI_03392	FGNICHMD_02295	AENCCDBK_03788	KJGKBNHM_01019	EAAKKAHC_02609	AEDBFOLO_04532	AJKOJGHF_01085	IIHBEHFD_02619	KNFFLHBK_00750	JNLJKEAN_01371	DKLMNBCA_02737	MAIJIKNG_03616	PBCNADBC_04282	ACNHKNIK_04519	NHDALELB_07975	FBGCDJGC_00278	IFKFFCLE_05714	GCMNHKAO_04672	OMDGDNLI_03745	AEKFGIGJ_05954	PNAIHCIB_03509	BDBDIBHM_04804	IFHJLEIO_05750	BDGMODPG_02004	FDHAPOLO_02062	JOBMDCEJ_00091	HOCGCCAP_05884
rocA1		1-pyrroline-5-carboxylate dehydrogenase 1	73	73	1	1280	15572				1682	1700	1691	JPAADEBK_01086	PBMHJKMJ_03880	MPDOBOAE_01380	OMFHLGEP_02763	PLONMBHP_06818	OIADIKGA_01814	CCACIENP_05297	LPGLNFCI_01975	NJCBGPGD_00941	PEMEHJDI_03521	FGNICHMD_02417	AENCCDBK_02283	KJGKBNHM_01133	EAAKKAHC_02727	AEDBFOLO_04340	AJKOJGHF_01202	IIHBEHFD_02728	KNFFLHBK_03236	JNLJKEAN_01494	DKLMNBCA_02812	MAIJIKNG_03497	PBCNADBC_01512	ACNHKNIK_02338	NHDALELB_01313	FBGCDJGC_00159	IFKFFCLE_04381	GCMNHKAO_02739	OMDGDNLI_06829	AEKFGIGJ_01466	PNAIHCIB_03362	BDBDIBHM_04920	IFHJLEIO_03517	BDGMODPG_02352	FDHAPOLO_00566	JOBMDCEJ_00217	HOCGCCAP_02983
lrp_1		Leucine-responsive regulatory protein	73	73	1	1280	15563				443	668	544	JPAADEBK_01089	PBMHJKMJ_03878	MPDOBOAE_01378	OMFHLGEP_02761	PLONMBHP_06820	OIADIKGA_01816	CCACIENP_05295	LPGLNFCI_01977	NJCBGPGD_00945	PEMEHJDI_03523	FGNICHMD_02419	AENCCDBK_02281	KJGKBNHM_01136	EAAKKAHC_02729	AEDBFOLO_04338	AJKOJGHF_01205	IIHBEHFD_02731	KNFFLHBK_03233	JNLJKEAN_01497	DKLMNBCA_02815	MAIJIKNG_03494	PBCNADBC_01506	ACNHKNIK_02344	NHDALELB_01310	FBGCDJGC_00157	IFKFFCLE_04378	GCMNHKAO_02736	OMDGDNLI_06826	AEKFGIGJ_01468	PNAIHCIB_03359	BDBDIBHM_04923	IFHJLEIO_03514	BDGMODPG_02349	FDHAPOLO_00570	JOBMDCEJ_00220	HOCGCCAP_02985
apeB		putative M18 family aminopeptidase 2	73	73	1	1280	30445				848	1415	1306	JPAADEBK_01136	PBMHJKMJ_03390	MPDOBOAE_06351	OMFHLGEP_02981	PLONMBHP_06863	OIADIKGA_01858	CCACIENP_05254	LPGLNFCI_02019	NJCBGPGD_00980	PEMEHJDI_03566	FGNICHMD_02444	AENCCDBK_06387	KJGKBNHM_01452	EAAKKAHC_06765	AEDBFOLO_04296	AJKOJGHF_01229	IIHBEHFD_02754	KNFFLHBK_06841	JNLJKEAN_05679	DKLMNBCA_02858	MAIJIKNG_03445	PBCNADBC_01445	ACNHKNIK_02406	NHDALELB_01286	FBGCDJGC_00115	IFKFFCLE_04351	GCMNHKAO_02694	OMDGDNLI_07229	AEKFGIGJ_01511	PNAIHCIB_03319	BDBDIBHM_07515	IFHJLEIO_05175	BDGMODPG_02312	FDHAPOLO_00615	JOBMDCEJ_00266	HOCGCCAP_03025
natA_2		ABC transporter ATP-binding protein NatA	73	73	1	1280	23999				965	1115	986	JPAADEBK_01324	PBMHJKMJ_00811	MPDOBOAE_01669	OMFHLGEP_03080	PLONMBHP_03655	OIADIKGA_06128	CCACIENP_01749	LPGLNFCI_06559	NJCBGPGD_04141	PEMEHJDI_07323	FGNICHMD_01584	AENCCDBK_04281	KJGKBNHM_04962	EAAKKAHC_06995	AEDBFOLO_05081	AJKOJGHF_04927	IIHBEHFD_04581	KNFFLHBK_07835	JNLJKEAN_05205	DKLMNBCA_07767	MAIJIKNG_06299	PBCNADBC_03806	ACNHKNIK_05267	NHDALELB_01005	FBGCDJGC_07033	IFKFFCLE_06330	GCMNHKAO_07395	OMDGDNLI_04675	AEKFGIGJ_04825	PNAIHCIB_01652	BDBDIBHM_05858	IFHJLEIO_03842	BDGMODPG_05691	FDHAPOLO_03112	JOBMDCEJ_02468	HOCGCCAP_03440
ccpA_1		Catabolite control protein A	73	73	1	1280	92011				1028	1235	1045	JPAADEBK_01441	PBMHJKMJ_03640	MPDOBOAE_00302	OMFHLGEP_02571	PLONMBHP_07379	OIADIKGA_06609	CCACIENP_04273	LPGLNFCI_07910	NJCBGPGD_00601	PEMEHJDI_06494	FGNICHMD_04094	AENCCDBK_06068	KJGKBNHM_03108	EAAKKAHC_06176	AEDBFOLO_05952	AJKOJGHF_07443	IIHBEHFD_04860	KNFFLHBK_00648	JNLJKEAN_00208	DKLMNBCA_02636	MAIJIKNG_01716	PBCNADBC_03557	ACNHKNIK_01244	NHDALELB_07339	FBGCDJGC_07282	IFKFFCLE_02611	GCMNHKAO_05266	OMDGDNLI_03832	AEKFGIGJ_07533	PNAIHCIB_00278	BDBDIBHM_08191	IFHJLEIO_00951	BDGMODPG_02585	FDHAPOLO_02676	JOBMDCEJ_03095	HOCGCCAP_01618
group_2054		hypothetical protein	73	73	1	1280	77364				815	926	842	JPAADEBK_01884	PBMHJKMJ_03206	MPDOBOAE_04105	OMFHLGEP_00924	PLONMBHP_06175	OIADIKGA_04458	CCACIENP_05667	LPGLNFCI_06992	NJCBGPGD_05663	PEMEHJDI_05735	FGNICHMD_05375	AENCCDBK_00166	KJGKBNHM_01581	EAAKKAHC_05673	AEDBFOLO_03337	AJKOJGHF_01409	IIHBEHFD_02918	KNFFLHBK_02954	JNLJKEAN_05884	DKLMNBCA_04965	MAIJIKNG_03180	PBCNADBC_02307	ACNHKNIK_01638	NHDALELB_07018	FBGCDJGC_02366	IFKFFCLE_05949	GCMNHKAO_02488	OMDGDNLI_05566	AEKFGIGJ_02140	PNAIHCIB_05477	BDBDIBHM_06143	IFHJLEIO_02034	BDGMODPG_00181	FDHAPOLO_01451	JOBMDCEJ_00539	HOCGCCAP_03214
group_2068		PhoH-like protein	73	73	1	1280	115848				956	2144	1389	JPAADEBK_02185	PBMHJKMJ_01175	MPDOBOAE_04471	OMFHLGEP_01266	PLONMBHP_02224	OIADIKGA_02538	CCACIENP_02136	LPGLNFCI_01602	NJCBGPGD_05798	PEMEHJDI_04943	FGNICHMD_04985	AENCCDBK_01465	KJGKBNHM_04835	EAAKKAHC_04637	AEDBFOLO_04221	AJKOJGHF_04747	IIHBEHFD_02388	KNFFLHBK_00952	JNLJKEAN_03048	DKLMNBCA_01159	MAIJIKNG_04739	PBCNADBC_01889	ACNHKNIK_00737	NHDALELB_06286	FBGCDJGC_05063	IFKFFCLE_00923	GCMNHKAO_04519	OMDGDNLI_03105	AEKFGIGJ_05236	PNAIHCIB_01955	BDBDIBHM_02042	IFHJLEIO_04141	BDGMODPG_04995	FDHAPOLO_05905	JOBMDCEJ_05293	HOCGCCAP_01178
znuC		High-affinity zinc uptake system ATP-binding protein ZnuC	73	73	1	1280	754				779	932	801	JPAADEBK_02207	PBMHJKMJ_01199	MPDOBOAE_04491	OMFHLGEP_01283	PLONMBHP_02247	OIADIKGA_02518	CCACIENP_02159	LPGLNFCI_01579	NJCBGPGD_05739	PEMEHJDI_04919	FGNICHMD_04971	AENCCDBK_01482	KJGKBNHM_05260	EAAKKAHC_04617	AEDBFOLO_04201	AJKOJGHF_04715	IIHBEHFD_02344	KNFFLHBK_00977	JNLJKEAN_03023	DKLMNBCA_01184	MAIJIKNG_04762	PBCNADBC_01914	ACNHKNIK_00763	NHDALELB_06320	FBGCDJGC_05043	IFKFFCLE_00886	GCMNHKAO_04496	OMDGDNLI_03084	AEKFGIGJ_05256	PNAIHCIB_01977	BDBDIBHM_02004	IFHJLEIO_04164	BDGMODPG_04972	FDHAPOLO_07129	JOBMDCEJ_05269	HOCGCCAP_01199
thcD_1		Rhodocoxin reductase	73	73	1	1280	29141				116	1289	1251	JPAADEBK_02234	PBMHJKMJ_01229	MPDOBOAE_04514	OMFHLGEP_05370	PLONMBHP_02276	OIADIKGA_02488	CCACIENP_02193	LPGLNFCI_01550	NJCBGPGD_05720	PEMEHJDI_04890	FGNICHMD_04932	AENCCDBK_01507	KJGKBNHM_05239	EAAKKAHC_04587	AEDBFOLO_00345	AJKOJGHF_04675	IIHBEHFD_02314	KNFFLHBK_01006	JNLJKEAN_02993	DKLMNBCA_01213	MAIJIKNG_04790	PBCNADBC_01946	ACNHKNIK_00795	NHDALELB_08425	FBGCDJGC_05014	IFKFFCLE_00854	GCMNHKAO_04464	OMDGDNLI_03057	AEKFGIGJ_05282	PNAIHCIB_02001	BDBDIBHM_01969	IFHJLEIO_06732	BDGMODPG_03690	FDHAPOLO_04872	JOBMDCEJ_06274	HOCGCCAP_01229
hrdA		RNA polymerase principal sigma factor HrdA	73	73	1	1280	29155				1052	1370	1153	JPAADEBK_02241	PBMHJKMJ_01231	MPDOBOAE_04516	OMFHLGEP_05372	PLONMBHP_02278	OIADIKGA_02486	CCACIENP_02195	LPGLNFCI_01548	NJCBGPGD_05713	PEMEHJDI_04888	FGNICHMD_04930	AENCCDBK_01509	KJGKBNHM_04173	EAAKKAHC_04585	AEDBFOLO_00347	AJKOJGHF_04673	IIHBEHFD_02312	KNFFLHBK_01015	JNLJKEAN_02985	DKLMNBCA_01222	MAIJIKNG_04797	PBCNADBC_01955	ACNHKNIK_00804	NHDALELB_08427	FBGCDJGC_05012	IFKFFCLE_00850	GCMNHKAO_04457	OMDGDNLI_03051	AEKFGIGJ_05284	PNAIHCIB_02006	BDBDIBHM_01965	IFHJLEIO_00231	BDGMODPG_03682	FDHAPOLO_02619	JOBMDCEJ_06266	HOCGCCAP_01231
ppm1_1		Polyprenol monophosphomannose synthase	73	73	1	1280	53615				719	962	796	JPAADEBK_02607	PBMHJKMJ_03670	MPDOBOAE_05111	OMFHLGEP_04504	PLONMBHP_05584	OIADIKGA_03457	CCACIENP_05836	LPGLNFCI_03693	NJCBGPGD_02012	PEMEHJDI_07831	FGNICHMD_03762	AENCCDBK_04900	KJGKBNHM_01750	EAAKKAHC_05539	AEDBFOLO_02089	AJKOJGHF_02760	IIHBEHFD_03092	KNFFLHBK_05768	JNLJKEAN_01696	DKLMNBCA_03717	MAIJIKNG_05117	PBCNADBC_01833	ACNHKNIK_01474	NHDALELB_06158	FBGCDJGC_07879	IFKFFCLE_04671	GCMNHKAO_06448	OMDGDNLI_07838	AEKFGIGJ_06631	PNAIHCIB_06231	BDBDIBHM_04978	IFHJLEIO_05794	BDGMODPG_06963	FDHAPOLO_05367	JOBMDCEJ_07213	HOCGCCAP_04456
corC_2		Magnesium and cobalt efflux protein CorC	73	73	1	1280	53730				1031	1112	1076	JPAADEBK_02622	PBMHJKMJ_03690	MPDOBOAE_05093	OMFHLGEP_04519	PLONMBHP_05615	OIADIKGA_03467	CCACIENP_05826	LPGLNFCI_03662	NJCBGPGD_01995	PEMEHJDI_07817	FGNICHMD_03724	AENCCDBK_04886	KJGKBNHM_01765	EAAKKAHC_05549	AEDBFOLO_02079	AJKOJGHF_02741	IIHBEHFD_03104	KNFFLHBK_04616	JNLJKEAN_01680	DKLMNBCA_03734	MAIJIKNG_05098	PBCNADBC_01813	ACNHKNIK_01494	NHDALELB_06938	FBGCDJGC_06962	IFKFFCLE_04690	GCMNHKAO_06428	OMDGDNLI_07819	AEKFGIGJ_06647	PNAIHCIB_04138	BDBDIBHM_04998	IFHJLEIO_06511	BDGMODPG_07418	FDHAPOLO_03523	JOBMDCEJ_02996	HOCGCCAP_04431
corC_4		Magnesium and cobalt efflux protein CorC	73	73	1	1280	53731				1334	1490	1383	JPAADEBK_02623	PBMHJKMJ_03691	MPDOBOAE_05092	OMFHLGEP_04520	PLONMBHP_05616	OIADIKGA_03468	CCACIENP_05825	LPGLNFCI_03661	NJCBGPGD_01994	PEMEHJDI_07816	FGNICHMD_03723	AENCCDBK_04885	KJGKBNHM_01766	EAAKKAHC_05550	AEDBFOLO_02078	AJKOJGHF_02740	IIHBEHFD_03105	KNFFLHBK_04615	JNLJKEAN_01679	DKLMNBCA_03735	MAIJIKNG_05097	PBCNADBC_01812	ACNHKNIK_01495	NHDALELB_06937	FBGCDJGC_06963	IFKFFCLE_04691	GCMNHKAO_06427	OMDGDNLI_07818	AEKFGIGJ_06648	PNAIHCIB_04137	BDBDIBHM_04999	IFHJLEIO_06510	BDGMODPG_07417	FDHAPOLO_03524	JOBMDCEJ_02995	HOCGCCAP_04430
ribBA		Riboflavin biosynthesis protein RibBA	73	73	1	1280	53737				1277	1313	1298	JPAADEBK_02628	PBMHJKMJ_03696	MPDOBOAE_05087	OMFHLGEP_04525	PLONMBHP_05621	OIADIKGA_03473	CCACIENP_05820	LPGLNFCI_03656	NJCBGPGD_01989	PEMEHJDI_07811	FGNICHMD_03718	AENCCDBK_04880	KJGKBNHM_01771	EAAKKAHC_05555	AEDBFOLO_02073	AJKOJGHF_02735	IIHBEHFD_03110	KNFFLHBK_04610	JNLJKEAN_01674	DKLMNBCA_03740	MAIJIKNG_05092	PBCNADBC_01807	ACNHKNIK_01500	NHDALELB_06932	FBGCDJGC_06968	IFKFFCLE_04696	GCMNHKAO_06422	OMDGDNLI_07150	AEKFGIGJ_06653	PNAIHCIB_04132	BDBDIBHM_05004	IFHJLEIO_06505	BDGMODPG_07412	FDHAPOLO_03529	JOBMDCEJ_02990	HOCGCCAP_04425
aroB		3-dehydroquinate synthase	73	73	1	1280	51790				1088	1691	1293	JPAADEBK_02721	PBMHJKMJ_03738	MPDOBOAE_02992	OMFHLGEP_06137	PLONMBHP_07919	OIADIKGA_03513	CCACIENP_05778	LPGLNFCI_03598	NJCBGPGD_01901	PEMEHJDI_07082	FGNICHMD_03675	AENCCDBK_06458	KJGKBNHM_01822	EAAKKAHC_07350	AEDBFOLO_02033	AJKOJGHF_02685	IIHBEHFD_03152	KNFFLHBK_01095	JNLJKEAN_01578	DKLMNBCA_02473	MAIJIKNG_05004	PBCNADBC_01736	ACNHKNIK_01573	NHDALELB_02448	FBGCDJGC_03544	IFKFFCLE_04745	GCMNHKAO_05442	OMDGDNLI_07895	AEKFGIGJ_00940	PNAIHCIB_04047	BDBDIBHM_05050	IFHJLEIO_01375	BDGMODPG_01507	FDHAPOLO_02319	JOBMDCEJ_02887	HOCGCCAP_04386
group_20935		hypothetical protein	73	73	1	1280	51798				500	533	506	JPAADEBK_02715	PBMHJKMJ_03732	MPDOBOAE_02986	OMFHLGEP_05050	PLONMBHP_05674	OIADIKGA_03507	CCACIENP_05784	LPGLNFCI_03604	NJCBGPGD_01907	PEMEHJDI_07076	FGNICHMD_03680	AENCCDBK_05686	KJGKBNHM_01816	EAAKKAHC_05590	AEDBFOLO_02039	AJKOJGHF_02690	IIHBEHFD_03147	KNFFLHBK_01090	JNLJKEAN_01583	DKLMNBCA_02478	MAIJIKNG_05010	PBCNADBC_01741	ACNHKNIK_01568	NHDALELB_06887	FBGCDJGC_07003	IFKFFCLE_04740	GCMNHKAO_05437	OMDGDNLI_07098	AEKFGIGJ_00933	PNAIHCIB_04053	BDBDIBHM_05045	IFHJLEIO_01369	BDGMODPG_01501	FDHAPOLO_02324	JOBMDCEJ_02892	HOCGCCAP_04392
pdxS		Pyridoxal 5'-phosphate synthase subunit PdxS	73	73	1	1280	51731				914	923	917	JPAADEBK_02752	PBMHJKMJ_03765	MPDOBOAE_03020	OMFHLGEP_01385	PLONMBHP_04544	OIADIKGA_03540	CCACIENP_05751	LPGLNFCI_03571	NJCBGPGD_01875	PEMEHJDI_07109	FGNICHMD_03642	AENCCDBK_05119	KJGKBNHM_01850	EAAKKAHC_03881	AEDBFOLO_02006	AJKOJGHF_02657	IIHBEHFD_03179	KNFFLHBK_01129	JNLJKEAN_01543	DKLMNBCA_02439	MAIJIKNG_04974	PBCNADBC_01705	ACNHKNIK_01603	NHDALELB_02484	FBGCDJGC_03571	IFKFFCLE_04774	GCMNHKAO_05475	OMDGDNLI_07331	AEKFGIGJ_00967	PNAIHCIB_04020	BDBDIBHM_05079	IFHJLEIO_05061	BDGMODPG_01536	FDHAPOLO_02290	JOBMDCEJ_02854	HOCGCCAP_04359
whiA		Sporulation transcription regulator WhiA	73	73	1	1280	51333				989	1001	992	JPAADEBK_02900	PBMHJKMJ_05234	MPDOBOAE_03105	OMFHLGEP_04546	PLONMBHP_06601	OIADIKGA_02781	CCACIENP_02727	LPGLNFCI_04521	NJCBGPGD_06144	PEMEHJDI_02414	FGNICHMD_04705	AENCCDBK_03441	KJGKBNHM_04332	EAAKKAHC_05184	AEDBFOLO_02607	AJKOJGHF_07384	IIHBEHFD_01796	KNFFLHBK_04830	JNLJKEAN_06036	DKLMNBCA_00327	MAIJIKNG_04198	PBCNADBC_03217	ACNHKNIK_03488	NHDALELB_06591	FBGCDJGC_06542	IFKFFCLE_08271	GCMNHKAO_05130	OMDGDNLI_02305	AEKFGIGJ_04058	PNAIHCIB_04476	BDBDIBHM_05428	IFHJLEIO_04315	BDGMODPG_01822	FDHAPOLO_03258	JOBMDCEJ_03354	HOCGCCAP_05366
group_20943		hypothetical protein	73	73	1	1280	31325				239	239	239	JPAADEBK_03030	PBMHJKMJ_06119	MPDOBOAE_02742	OMFHLGEP_05431	PLONMBHP_03284	OIADIKGA_01161	CCACIENP_05971	LPGLNFCI_07092	NJCBGPGD_02347	PEMEHJDI_05965	FGNICHMD_00797	AENCCDBK_05896	KJGKBNHM_04728	EAAKKAHC_03483	AEDBFOLO_00991	AJKOJGHF_06811	IIHBEHFD_05075	KNFFLHBK_01405	JNLJKEAN_02138	DKLMNBCA_00897	MAIJIKNG_01945	PBCNADBC_01360	ACNHKNIK_02492	NHDALELB_00645	FBGCDJGC_02874	IFKFFCLE_08494	GCMNHKAO_04250	OMDGDNLI_04282	AEKFGIGJ_03679	PNAIHCIB_05053	BDBDIBHM_04304	IFHJLEIO_01286	BDGMODPG_01260	FDHAPOLO_02198	JOBMDCEJ_03946	HOCGCCAP_04777
group_2095		hypothetical protein	73	73	1	1280	50658				95	809	750	JPAADEBK_02780	PBMHJKMJ_06422	MPDOBOAE_06319	OMFHLGEP_05504	PLONMBHP_05067	OIADIKGA_02608	CCACIENP_02895	LPGLNFCI_07661	NJCBGPGD_05034	PEMEHJDI_02601	FGNICHMD_04581	AENCCDBK_05147	KJGKBNHM_05483	EAAKKAHC_05008	AEDBFOLO_05147	AJKOJGHF_07102	IIHBEHFD_06884	KNFFLHBK_02352	JNLJKEAN_05300	DKLMNBCA_03278	MAIJIKNG_04073	PBCNADBC_05806	ACNHKNIK_04846	NHDALELB_05355	FBGCDJGC_06905	IFKFFCLE_06225	GCMNHKAO_06997	OMDGDNLI_04864	AEKFGIGJ_07264	PNAIHCIB_06100	BDBDIBHM_06507	IFHJLEIO_04406	BDGMODPG_06118	FDHAPOLO_04815	JOBMDCEJ_03473	HOCGCCAP_05189
group_20960		tRNA-Tyr(gta)	73	73	1	1280	97187				82	82	82	JPAADEBK_03739	PBMHJKMJ_04876	MPDOBOAE_02302	OMFHLGEP_01420	PLONMBHP_01639	OIADIKGA_05326	CCACIENP_00734	LPGLNFCI_06133	NJCBGPGD_00334	PEMEHJDI_01699	FGNICHMD_00544	AENCCDBK_02001	KJGKBNHM_01719	EAAKKAHC_04122	AEDBFOLO_06141	AJKOJGHF_02955	IIHBEHFD_00900	KNFFLHBK_00141	JNLJKEAN_00835	DKLMNBCA_00167	MAIJIKNG_02834	PBCNADBC_08325	ACNHKNIK_06468	NHDALELB_06425	FBGCDJGC_06297	IFKFFCLE_03682	GCMNHKAO_01666	OMDGDNLI_04497	AEKFGIGJ_00262	PNAIHCIB_02852	BDBDIBHM_00125	IFHJLEIO_02235	BDGMODPG_03860	FDHAPOLO_05578	JOBMDCEJ_04449	HOCGCCAP_02796
rpoB		DNA-directed RNA polymerase subunit beta	73	73	1	1280	97282				1391	3485	3455	JPAADEBK_03764	PBMHJKMJ_04837	MPDOBOAE_02327	OMFHLGEP_01444	PLONMBHP_01661	OIADIKGA_05302	CCACIENP_00758	LPGLNFCI_06111	NJCBGPGD_00358	PEMEHJDI_01739	FGNICHMD_00523	AENCCDBK_01977	KJGKBNHM_01694	EAAKKAHC_04100	AEDBFOLO_06118	AJKOJGHF_02980	IIHBEHFD_00877	KNFFLHBK_00117	JNLJKEAN_00859	DKLMNBCA_00191	MAIJIKNG_02807	PBCNADBC_04806	ACNHKNIK_06494	NHDALELB_06450	FBGCDJGC_06256	IFKFFCLE_03656	GCMNHKAO_01691	OMDGDNLI_04472	AEKFGIGJ_00238	PNAIHCIB_02827	BDBDIBHM_00173	IFHJLEIO_02259	BDGMODPG_03884	FDHAPOLO_06900	JOBMDCEJ_04473	HOCGCCAP_02818
rplB		50S ribosomal protein L2	73	73	1	1280	98412				836	836	836	JPAADEBK_03787	PBMHJKMJ_04822	MPDOBOAE_02345	OMFHLGEP_01460	PLONMBHP_01707	OIADIKGA_06785	CCACIENP_00795	LPGLNFCI_07562	NJCBGPGD_00376	PEMEHJDI_01788	FGNICHMD_00495	AENCCDBK_01961	KJGKBNHM_01672	EAAKKAHC_04061	AEDBFOLO_06379	AJKOJGHF_03012	IIHBEHFD_00856	KNFFLHBK_00102	JNLJKEAN_00879	DKLMNBCA_00206	MAIJIKNG_02779	PBCNADBC_04821	ACNHKNIK_00254	NHDALELB_06466	FBGCDJGC_07858	IFKFFCLE_03644	GCMNHKAO_01720	OMDGDNLI_04451	AEKFGIGJ_00212	PNAIHCIB_02813	BDBDIBHM_00194	IFHJLEIO_02279	BDGMODPG_03904	FDHAPOLO_04386	JOBMDCEJ_04494	HOCGCCAP_02854
rplV		50S ribosomal protein L22	73	73	1	1280	98414				347	377	358	JPAADEBK_03789	PBMHJKMJ_04820	MPDOBOAE_02347	OMFHLGEP_01462	PLONMBHP_01709	OIADIKGA_06783	CCACIENP_00797	LPGLNFCI_07560	NJCBGPGD_00378	PEMEHJDI_01790	FGNICHMD_00493	AENCCDBK_01959	KJGKBNHM_01670	EAAKKAHC_04059	AEDBFOLO_06377	AJKOJGHF_03014	IIHBEHFD_00854	KNFFLHBK_00100	JNLJKEAN_00881	DKLMNBCA_00208	MAIJIKNG_02777	PBCNADBC_04823	ACNHKNIK_00252	NHDALELB_06468	FBGCDJGC_07856	IFKFFCLE_03642	GCMNHKAO_01722	OMDGDNLI_04449	AEKFGIGJ_00210	PNAIHCIB_02811	BDBDIBHM_00196	IFHJLEIO_02281	BDGMODPG_03906	FDHAPOLO_04384	JOBMDCEJ_04496	HOCGCCAP_02856
rpmC		50S ribosomal protein L29	73	73	1	1280	98417				224	224	224	JPAADEBK_03792	PBMHJKMJ_04817	MPDOBOAE_02350	OMFHLGEP_01465	PLONMBHP_01712	OIADIKGA_06780	CCACIENP_00800	LPGLNFCI_07557	NJCBGPGD_00381	PEMEHJDI_01793	FGNICHMD_00490	AENCCDBK_01956	KJGKBNHM_01667	EAAKKAHC_04056	AEDBFOLO_06374	AJKOJGHF_03017	IIHBEHFD_00851	KNFFLHBK_00097	JNLJKEAN_00884	DKLMNBCA_00211	MAIJIKNG_02774	PBCNADBC_04826	ACNHKNIK_00249	NHDALELB_06471	FBGCDJGC_07853	IFKFFCLE_03639	GCMNHKAO_01725	OMDGDNLI_04446	AEKFGIGJ_00207	PNAIHCIB_02808	BDBDIBHM_00199	IFHJLEIO_02284	BDGMODPG_03909	FDHAPOLO_04381	JOBMDCEJ_04499	HOCGCCAP_02859
rpsH		30S ribosomal protein S8	73	73	1	1280	98423				398	398	398	JPAADEBK_03798	PBMHJKMJ_04811	MPDOBOAE_02356	OMFHLGEP_01471	PLONMBHP_01718	OIADIKGA_06774	CCACIENP_00806	LPGLNFCI_07551	NJCBGPGD_00387	PEMEHJDI_01799	FGNICHMD_00484	AENCCDBK_01950	KJGKBNHM_01661	EAAKKAHC_04050	AEDBFOLO_06368	AJKOJGHF_03023	IIHBEHFD_00845	KNFFLHBK_00091	JNLJKEAN_00890	DKLMNBCA_00217	MAIJIKNG_02768	PBCNADBC_04832	ACNHKNIK_00243	NHDALELB_06477	FBGCDJGC_07847	IFKFFCLE_03633	GCMNHKAO_01731	OMDGDNLI_04440	AEKFGIGJ_00201	PNAIHCIB_02802	BDBDIBHM_00205	IFHJLEIO_02290	BDGMODPG_03915	FDHAPOLO_04375	JOBMDCEJ_04505	HOCGCCAP_02865
rpmD		50S ribosomal protein L30	73	73	1	1280	98427				182	182	182	JPAADEBK_03802	PBMHJKMJ_04807	MPDOBOAE_02360	OMFHLGEP_01475	PLONMBHP_01722	OIADIKGA_06770	CCACIENP_00810	LPGLNFCI_07547	NJCBGPGD_00391	PEMEHJDI_01803	FGNICHMD_00480	AENCCDBK_01946	KJGKBNHM_01657	EAAKKAHC_04046	AEDBFOLO_06364	AJKOJGHF_03027	IIHBEHFD_00841	KNFFLHBK_00087	JNLJKEAN_00894	DKLMNBCA_00221	MAIJIKNG_02764	PBCNADBC_04836	ACNHKNIK_00239	NHDALELB_06481	FBGCDJGC_07843	IFKFFCLE_03629	GCMNHKAO_01735	OMDGDNLI_04436	AEKFGIGJ_00197	PNAIHCIB_02798	BDBDIBHM_00209	IFHJLEIO_02294	BDGMODPG_03919	FDHAPOLO_04371	JOBMDCEJ_04509	HOCGCCAP_02869
lutR_2		HTH-type transcriptional regulator LutR	73	73	1	1280	50707				668	848	687	JPAADEBK_02795	PBMHJKMJ_06412	MPDOBOAE_06309	OMFHLGEP_05514	PLONMBHP_05079	OIADIKGA_02619	CCACIENP_02884	LPGLNFCI_07650	NJCBGPGD_05023	PEMEHJDI_02590	FGNICHMD_04594	AENCCDBK_05157	KJGKBNHM_05493	EAAKKAHC_05019	AEDBFOLO_05158	AJKOJGHF_07088	IIHBEHFD_06869	KNFFLHBK_02363	JNLJKEAN_05311	DKLMNBCA_03267	MAIJIKNG_04087	PBCNADBC_05818	ACNHKNIK_04834	NHDALELB_05341	FBGCDJGC_06894	IFKFFCLE_06211	GCMNHKAO_06984	OMDGDNLI_04853	AEKFGIGJ_07253	PNAIHCIB_06112	BDBDIBHM_06521	IFHJLEIO_04392	BDGMODPG_06104	FDHAPOLO_04826	JOBMDCEJ_03462	HOCGCCAP_05200
fabG_6		3-oxoacyl-[acyl-carrier-protein] reductase FabG	73	73	1	1280	50858				755	764	755	JPAADEBK_02823	PBMHJKMJ_06381	MPDOBOAE_03205	OMFHLGEP_05228	PLONMBHP_05110	OIADIKGA_02654	CCACIENP_02853	LPGLNFCI_07237	NJCBGPGD_04997	PEMEHJDI_02559	FGNICHMD_04618	AENCCDBK_05182	KJGKBNHM_06026	EAAKKAHC_05053	AEDBFOLO_05191	AJKOJGHF_07050	IIHBEHFD_06843	KNFFLHBK_02389	JNLJKEAN_05339	DKLMNBCA_03241	MAIJIKNG_04113	PBCNADBC_05846	ACNHKNIK_04806	NHDALELB_05313	FBGCDJGC_06859	IFKFFCLE_06172	GCMNHKAO_06957	OMDGDNLI_04826	AEKFGIGJ_07225	PNAIHCIB_06137	BDBDIBHM_06550	IFHJLEIO_05928	BDGMODPG_07062	FDHAPOLO_06684	JOBMDCEJ_03435	HOCGCCAP_05232
drrA_6		Daunorubicin/doxorubicin resistance ATP-binding protein DrrA	73	73	1	1280	51289				146	1007	924	JPAADEBK_02881	PBMHJKMJ_05216	MPDOBOAE_03121	OMFHLGEP_04562	PLONMBHP_07785	OIADIKGA_02750	CCACIENP_02758	LPGLNFCI_04502	NJCBGPGD_06125	PEMEHJDI_02450	FGNICHMD_04687	AENCCDBK_03425	KJGKBNHM_04313	EAAKKAHC_05153	AEDBFOLO_02638	AJKOJGHF_07366	IIHBEHFD_01777	KNFFLHBK_05219	JNLJKEAN_06017	DKLMNBCA_03184	MAIJIKNG_04179	PBCNADBC_03236	ACNHKNIK_03469	NHDALELB_06609	FBGCDJGC_07576	IFKFFCLE_08253	GCMNHKAO_05111	OMDGDNLI_04771	AEKFGIGJ_04038	PNAIHCIB_04457	BDBDIBHM_06655	IFHJLEIO_04334	BDGMODPG_01803	FDHAPOLO_03239	JOBMDCEJ_03373	HOCGCCAP_05334
group_21012		Ferredoxin	73	73	1	1280	60337				320	329	323	JPAADEBK_04884	PBMHJKMJ_02362	MPDOBOAE_05826	OMFHLGEP_05567	PLONMBHP_01905	OIADIKGA_03197	CCACIENP_06382	LPGLNFCI_02443	NJCBGPGD_06594	PEMEHJDI_03845	FGNICHMD_01298	AENCCDBK_05272	KJGKBNHM_07188	EAAKKAHC_04232	AEDBFOLO_03854	AJKOJGHF_03205	IIHBEHFD_00447	KNFFLHBK_07423	JNLJKEAN_06171	DKLMNBCA_01512	MAIJIKNG_02401	PBCNADBC_07351	ACNHKNIK_06028	NHDALELB_02298	FBGCDJGC_00658	IFKFFCLE_04931	GCMNHKAO_03272	OMDGDNLI_05854	AEKFGIGJ_00507	PNAIHCIB_03738	BDBDIBHM_00611	IFHJLEIO_05299	BDGMODPG_05978	FDHAPOLO_07883	JOBMDCEJ_07707	HOCGCCAP_04063
clpX		ATP-dependent Clp protease ATP-binding subunit ClpX	73	73	1	1280	1538				1286	1382	1295	JPAADEBK_05187	PBMHJKMJ_01101	MPDOBOAE_04571	OMFHLGEP_03976	PLONMBHP_04792	OIADIKGA_04117	CCACIENP_02059	LPGLNFCI_06373	NJCBGPGD_06206	PEMEHJDI_05019	FGNICHMD_01354	AENCCDBK_04456	KJGKBNHM_03768	EAAKKAHC_03198	AEDBFOLO_02785	AJKOJGHF_05517	IIHBEHFD_07171	KNFFLHBK_02078	JNLJKEAN_04206	DKLMNBCA_01715	MAIJIKNG_04673	PBCNADBC_07855	ACNHKNIK_07399	NHDALELB_07371	FBGCDJGC_07810	IFKFFCLE_07573	GCMNHKAO_07446	OMDGDNLI_03169	AEKFGIGJ_05874	PNAIHCIB_01887	BDBDIBHM_02117	IFHJLEIO_02404	BDGMODPG_02554	FDHAPOLO_02882	JOBMDCEJ_05240	HOCGCCAP_01101
clpC1_2		ATP-dependent Clp protease ATP-binding subunit ClpC1	73	73	1	1280	52156				2519	2528	2525	JPAADEBK_05749	PBMHJKMJ_03106	MPDOBOAE_05914	OMFHLGEP_05264	PLONMBHP_07814	OIADIKGA_04322	CCACIENP_07303	LPGLNFCI_06907	NJCBGPGD_04438	PEMEHJDI_05822	FGNICHMD_05496	AENCCDBK_06179	KJGKBNHM_05009	EAAKKAHC_07080	AEDBFOLO_03249	AJKOJGHF_01503	IIHBEHFD_03034	KNFFLHBK_07607	JNLJKEAN_05758	DKLMNBCA_03155	MAIJIKNG_06938	PBCNADBC_02210	ACNHKNIK_02123	NHDALELB_07450	FBGCDJGC_07664	IFKFFCLE_06429	GCMNHKAO_05666	OMDGDNLI_05456	AEKFGIGJ_02025	PNAIHCIB_05390	BDBDIBHM_06040	IFHJLEIO_01118	BDGMODPG_00026	FDHAPOLO_04703	JOBMDCEJ_07259	HOCGCCAP_03304
pgi		Glucose-6-phosphate isomerase	73	73	1	1280	51325				1619	1712	1664	JPAADEBK_02893	PBMHJKMJ_05228	MPDOBOAE_03111	OMFHLGEP_04552	PLONMBHP_06595	OIADIKGA_02775	CCACIENP_02733	LPGLNFCI_04515	NJCBGPGD_06137	PEMEHJDI_02420	FGNICHMD_04699	AENCCDBK_03435	KJGKBNHM_04325	EAAKKAHC_05178	AEDBFOLO_02613	AJKOJGHF_07377	IIHBEHFD_01789	KNFFLHBK_04837	JNLJKEAN_06029	DKLMNBCA_00320	MAIJIKNG_04191	PBCNADBC_03224	ACNHKNIK_03481	NHDALELB_06598	FBGCDJGC_06548	IFKFFCLE_08264	GCMNHKAO_05123	OMDGDNLI_02312	AEKFGIGJ_04052	PNAIHCIB_04469	BDBDIBHM_05421	IFHJLEIO_04322	BDGMODPG_01815	FDHAPOLO_03251	JOBMDCEJ_03361	HOCGCCAP_05360
rsbW_1		Serine-protein kinase RsbW	73	73	1	1280	59789				413	413	413	JPAADEBK_06909	PBMHJKMJ_05593	MPDOBOAE_02466	OMFHLGEP_00612	PLONMBHP_02026	OIADIKGA_03318	CCACIENP_06506	LPGLNFCI_02322	NJCBGPGD_03330	PEMEHJDI_03966	FGNICHMD_01180	AENCCDBK_02662	KJGKBNHM_03990	EAAKKAHC_06054	AEDBFOLO_04451	AJKOJGHF_03327	IIHBEHFD_00196	KNFFLHBK_02205	JNLJKEAN_06717	DKLMNBCA_02221	MAIJIKNG_02286	PBCNADBC_00047	ACNHKNIK_00644	NHDALELB_00777	FBGCDJGC_00778	IFKFFCLE_07300	GCMNHKAO_06752	OMDGDNLI_04044	AEKFGIGJ_00624	PNAIHCIB_03848	BDBDIBHM_00735	IFHJLEIO_01942	BDGMODPG_02202	FDHAPOLO_04664	JOBMDCEJ_06751	HOCGCCAP_04179
plsC_2		1-acyl-sn-glycerol-3-phosphate acyltransferase	73	73	1	1280	31401				752	830	767	JPAADEBK_02993	PBMHJKMJ_06979	MPDOBOAE_02779	OMFHLGEP_05942	PLONMBHP_03328	OIADIKGA_01117	CCACIENP_06014	LPGLNFCI_05196	NJCBGPGD_02385	PEMEHJDI_05921	FGNICHMD_00839	AENCCDBK_05466	KJGKBNHM_06236	EAAKKAHC_03528	AEDBFOLO_01035	AJKOJGHF_06848	IIHBEHFD_05113	KNFFLHBK_01444	JNLJKEAN_02175	DKLMNBCA_00858	MAIJIKNG_01983	PBCNADBC_01322	ACNHKNIK_02453	NHDALELB_00609	FBGCDJGC_02918	IFKFFCLE_08406	GCMNHKAO_04288	OMDGDNLI_07763	AEKFGIGJ_03641	PNAIHCIB_05090	BDBDIBHM_04267	IFHJLEIO_06429	BDGMODPG_01222	FDHAPOLO_05400	JOBMDCEJ_03909	HOCGCCAP_04812
rip1		Zinc metalloprotease Rip1	73	73	1	1280	30931				1301	1310	1304	JPAADEBK_03093	PBMHJKMJ_06062	MPDOBOAE_06043	OMFHLGEP_04459	PLONMBHP_03225	OIADIKGA_01222	CCACIENP_05910	LPGLNFCI_07035	NJCBGPGD_02205	PEMEHJDI_06024	FGNICHMD_00741	AENCCDBK_04603	KJGKBNHM_06093	EAAKKAHC_06635	AEDBFOLO_00932	AJKOJGHF_06749	IIHBEHFD_05018	KNFFLHBK_04917	JNLJKEAN_07546	DKLMNBCA_04505	MAIJIKNG_01869	PBCNADBC_01418	ACNHKNIK_02555	NHDALELB_00707	FBGCDJGC_02813	IFKFFCLE_08602	GCMNHKAO_04188	OMDGDNLI_04343	AEKFGIGJ_03738	PNAIHCIB_04996	BDBDIBHM_04394	IFHJLEIO_07167	BDGMODPG_07654	FDHAPOLO_06910	JOBMDCEJ_04007	HOCGCCAP_06622
fadI		3-ketoacyl-CoA thiolase	73	73	1	1280	69395				1142	1355	1196	JPAADEBK_03126	PBMHJKMJ_07094	MPDOBOAE_05990	OMFHLGEP_05767	PLONMBHP_01538	OIADIKGA_00491	CCACIENP_00627	LPGLNFCI_06062	NJCBGPGD_00230	PEMEHJDI_01590	FGNICHMD_02957	AENCCDBK_06302	KJGKBNHM_02313	EAAKKAHC_06348	AEDBFOLO_04168	AJKOJGHF_01822	IIHBEHFD_04388	KNFFLHBK_05143	JNLJKEAN_01101	DKLMNBCA_05887	MAIJIKNG_02928	PBCNADBC_00552	ACNHKNIK_03699	NHDALELB_01921	FBGCDJGC_01086	IFKFFCLE_02888	GCMNHKAO_01431	OMDGDNLI_02365	AEKFGIGJ_00363	PNAIHCIB_02375	BDBDIBHM_04551	IFHJLEIO_07389	BDGMODPG_04746	FDHAPOLO_05999	JOBMDCEJ_06994	HOCGCCAP_02695
purU		Formyltetrahydrofolate deformylase	73	73	1	1280	69573				872	920	881	JPAADEBK_03153	PBMHJKMJ_05746	MPDOBOAE_01954	OMFHLGEP_00124	PLONMBHP_01471	OIADIKGA_00554	CCACIENP_07185	LPGLNFCI_05994	NJCBGPGD_00202	PEMEHJDI_01521	FGNICHMD_02933	AENCCDBK_06428	KJGKBNHM_02288	EAAKKAHC_00584	AEDBFOLO_04107	AJKOJGHF_01798	IIHBEHFD_04361	KNFFLHBK_07097	JNLJKEAN_01138	DKLMNBCA_07332	MAIJIKNG_02962	PBCNADBC_00579	ACNHKNIK_03731	NHDALELB_01949	FBGCDJGC_01150	IFKFFCLE_02912	GCMNHKAO_01396	OMDGDNLI_02391	AEKFGIGJ_00403	PNAIHCIB_02399	BDBDIBHM_04527	IFHJLEIO_03185	BDGMODPG_04719	FDHAPOLO_05922	JOBMDCEJ_07106	HOCGCCAP_02624
hmgA		Homogentisate 1,2-dioxygenase	73	73	1	1280	26414				1322	1382	1336	JPAADEBK_03420	PBMHJKMJ_04710	MPDOBOAE_02679	OMFHLGEP_02600	PLONMBHP_04114	OIADIKGA_04006	CCACIENP_05112	LPGLNFCI_04315	NJCBGPGD_04315	PEMEHJDI_05233	FGNICHMD_06338	AENCCDBK_01661	KJGKBNHM_05956	EAAKKAHC_02407	AEDBFOLO_04841	AJKOJGHF_09076	IIHBEHFD_03393	KNFFLHBK_07900	JNLJKEAN_07509	DKLMNBCA_06126	MAIJIKNG_06546	PBCNADBC_01174	ACNHKNIK_00406	NHDALELB_05472	FBGCDJGC_02607	IFKFFCLE_04548	GCMNHKAO_03693	OMDGDNLI_03295	AEKFGIGJ_01223	PNAIHCIB_05534	BDBDIBHM_05730	IFHJLEIO_07381	BDGMODPG_05754	FDHAPOLO_07227	JOBMDCEJ_01668	HOCGCCAP_05491
group_2128		hypothetical protein	73	73	1	1280	3093				278	299	278	JPAADEBK_03589	PBMHJKMJ_04475	MPDOBOAE_03491	OMFHLGEP_02498	PLONMBHP_06708	OIADIKGA_05437	CCACIENP_02520	LPGLNFCI_01166	NJCBGPGD_07003	PEMEHJDI_02169	FGNICHMD_03221	AENCCDBK_04694	KJGKBNHM_03156	EAAKKAHC_06819	AEDBFOLO_03534	AJKOJGHF_06386	IIHBEHFD_02036	KNFFLHBK_03844	JNLJKEAN_04738	DKLMNBCA_02951	MAIJIKNG_04451	PBCNADBC_06807	ACNHKNIK_04021	NHDALELB_00032	FBGCDJGC_05887	IFKFFCLE_03366	GCMNHKAO_02001	OMDGDNLI_07782	AEKFGIGJ_02472	PNAIHCIB_04890	BDBDIBHM_01669	IFHJLEIO_07066	BDGMODPG_03079	FDHAPOLO_06713	JOBMDCEJ_04333	HOCGCCAP_06084
group_2130		hypothetical protein	73	73	1	1280	2993				749	839	792	JPAADEBK_03621	PBMHJKMJ_04506	MPDOBOAE_03524	OMFHLGEP_02462	PLONMBHP_06739	OIADIKGA_05468	CCACIENP_07387	LPGLNFCI_04724	NJCBGPGD_05295	PEMEHJDI_02200	FGNICHMD_06585	AENCCDBK_04831	KJGKBNHM_03188	EAAKKAHC_06802	AEDBFOLO_03565	AJKOJGHF_06422	IIHBEHFD_02000	KNFFLHBK_04275	JNLJKEAN_04771	DKLMNBCA_00578	MAIJIKNG_04419	PBCNADBC_05299	ACNHKNIK_04675	NHDALELB_00070	FBGCDJGC_05918	IFKFFCLE_03330	GCMNHKAO_01969	OMDGDNLI_02090	AEKFGIGJ_02509	PNAIHCIB_04928	BDBDIBHM_01633	IFHJLEIO_02331	BDGMODPG_03113	FDHAPOLO_04906	JOBMDCEJ_04300	HOCGCCAP_06053
group_2132		Thermostable monoacylglycerol lipase	73	73	1	1280	2980				776	806	780	JPAADEBK_03628	PBMHJKMJ_04513	MPDOBOAE_03531	OMFHLGEP_02455	PLONMBHP_06746	OIADIKGA_05475	CCACIENP_02530	LPGLNFCI_04717	NJCBGPGD_05287	PEMEHJDI_02207	FGNICHMD_06578	AENCCDBK_04838	KJGKBNHM_03195	EAAKKAHC_06795	AEDBFOLO_03572	AJKOJGHF_06429	IIHBEHFD_01993	KNFFLHBK_04282	JNLJKEAN_04778	DKLMNBCA_00571	MAIJIKNG_04412	PBCNADBC_05292	ACNHKNIK_04668	NHDALELB_00077	FBGCDJGC_05925	IFKFFCLE_03323	GCMNHKAO_01962	OMDGDNLI_02097	AEKFGIGJ_02516	PNAIHCIB_04935	BDBDIBHM_01626	IFHJLEIO_02338	BDGMODPG_03120	FDHAPOLO_04268	JOBMDCEJ_04293	HOCGCCAP_06046
group_2136		hypothetical protein	73	73	1	1280	81865				767	905	834	JPAADEBK_03697	PBMHJKMJ_04579	MPDOBOAE_05035	OMFHLGEP_05308	PLONMBHP_07571	OIADIKGA_05542	CCACIENP_02596	LPGLNFCI_04650	NJCBGPGD_05479	PEMEHJDI_02274	FGNICHMD_06515	AENCCDBK_03215	KJGKBNHM_06159	EAAKKAHC_06526	AEDBFOLO_03639	AJKOJGHF_06498	IIHBEHFD_01927	KNFFLHBK_05922	JNLJKEAN_03716	DKLMNBCA_00492	MAIJIKNG_04334	PBCNADBC_06291	ACNHKNIK_06072	NHDALELB_00147	FBGCDJGC_06602	IFKFFCLE_03253	GCMNHKAO_06785	OMDGDNLI_02167	AEKFGIGJ_04172	PNAIHCIB_04603	BDBDIBHM_05586	IFHJLEIO_04765	BDGMODPG_04219	FDHAPOLO_07039	JOBMDCEJ_04185	HOCGCCAP_05980
murB		UDP-N-acetylenolpyruvoylglucosamine reductase	73	73	1	1280	97266				1055	1151	1069	JPAADEBK_03751	PBMHJKMJ_04850	MPDOBOAE_02314	OMFHLGEP_01431	PLONMBHP_01648	OIADIKGA_05315	CCACIENP_00745	LPGLNFCI_06124	NJCBGPGD_00346	PEMEHJDI_01726	FGNICHMD_00536	AENCCDBK_01990	KJGKBNHM_01707	EAAKKAHC_04113	AEDBFOLO_06131	AJKOJGHF_02966	IIHBEHFD_00891	KNFFLHBK_00129	JNLJKEAN_00847	DKLMNBCA_00179	MAIJIKNG_02820	PBCNADBC_04794	ACNHKNIK_06482	NHDALELB_06436	FBGCDJGC_06269	IFKFFCLE_03670	GCMNHKAO_01679	OMDGDNLI_04485	AEKFGIGJ_00251	PNAIHCIB_02839	BDBDIBHM_00159	IFHJLEIO_02247	BDGMODPG_03872	FDHAPOLO_06888	JOBMDCEJ_04462	HOCGCCAP_02805
rkpK		UDP-glucose 6-dehydrogenase	73	73	1	1280	91131				1340	1388	1346	JPAADEBK_04238	PBMHJKMJ_06845	MPDOBOAE_02882	OMFHLGEP_01071	PLONMBHP_01225	OIADIKGA_02291	CCACIENP_04582	LPGLNFCI_01074	NJCBGPGD_06759	PEMEHJDI_02665	FGNICHMD_05886	AENCCDBK_02381	KJGKBNHM_03337	EAAKKAHC_04541	AEDBFOLO_03024	AJKOJGHF_06269	IIHBEHFD_06069	KNFFLHBK_03533	JNLJKEAN_02773	DKLMNBCA_04259	MAIJIKNG_06763	PBCNADBC_03139	ACNHKNIK_02999	NHDALELB_04398	FBGCDJGC_08154	IFKFFCLE_07123	GCMNHKAO_06021	OMDGDNLI_05094	AEKFGIGJ_02802	PNAIHCIB_02143	BDBDIBHM_06915	IFHJLEIO_01176	BDGMODPG_04835	FDHAPOLO_01874	JOBMDCEJ_04383	HOCGCCAP_02462
tatD		putative metal-dependent hydrolase TatD	73	73	1	1280	7457				866	920	881	JPAADEBK_04322	PBMHJKMJ_04334	MPDOBOAE_00920	OMFHLGEP_02356	PLONMBHP_01096	OIADIKGA_02158	CCACIENP_04721	LPGLNFCI_00932	NJCBGPGD_03269	PEMEHJDI_02822	FGNICHMD_03152	AENCCDBK_00634	KJGKBNHM_04881	EAAKKAHC_02331	AEDBFOLO_01459	AJKOJGHF_01940	IIHBEHFD_07255	KNFFLHBK_00785	JNLJKEAN_05455	DKLMNBCA_01892	MAIJIKNG_05410	PBCNADBC_07732	ACNHKNIK_07849	NHDALELB_06240	FBGCDJGC_00838	IFKFFCLE_03944	GCMNHKAO_01663	OMDGDNLI_06377	AEKFGIGJ_02670	PNAIHCIB_02232	BDBDIBHM_08115	IFHJLEIO_03790	BDGMODPG_05676	FDHAPOLO_07844	JOBMDCEJ_05588	HOCGCCAP_02328
group_21420		hypothetical protein	73	73	1	1280	77336				158	224	161	JPAADEBK_01867	PBMHJKMJ_03222	MPDOBOAE_04089	OMFHLGEP_00939	PLONMBHP_07948	OIADIKGA_06050	CCACIENP_05650	LPGLNFCI_06869	NJCBGPGD_05680	PEMEHJDI_05719	FGNICHMD_07521	AENCCDBK_00151	KJGKBNHM_01565	EAAKKAHC_07451	AEDBFOLO_03353	AJKOJGHF_01394	IIHBEHFD_02903	KNFFLHBK_06797	JNLJKEAN_07825	DKLMNBCA_07203	MAIJIKNG_03196	PBCNADBC_02323	ACNHKNIK_01654	NHDALELB_07033	FBGCDJGC_05176	IFKFFCLE_05964	GCMNHKAO_02504	OMDGDNLI_05549	AEKFGIGJ_02155	PNAIHCIB_05916	BDBDIBHM_06159	IFHJLEIO_02051	BDGMODPG_00198	FDHAPOLO_01467	JOBMDCEJ_00523	HOCGCCAP_03198
fadJ_2		Fatty acid oxidation complex subunit alpha	73	73	1	1280	115580				2171	2207	2176	JPAADEBK_04645	PBMHJKMJ_00096	MPDOBOAE_01322	OMFHLGEP_00867	PLONMBHP_02821	OIADIKGA_05202	CCACIENP_00115	LPGLNFCI_00252	NJCBGPGD_02749	PEMEHJDI_00158	FGNICHMD_02090	AENCCDBK_02438	KJGKBNHM_04808	EAAKKAHC_00396	AEDBFOLO_00169	AJKOJGHF_06148	IIHBEHFD_03842	KNFFLHBK_05457	JNLJKEAN_05862	DKLMNBCA_06474	MAIJIKNG_00384	PBCNADBC_06373	ACNHKNIK_05766	NHDALELB_04474	FBGCDJGC_02197	IFKFFCLE_00081	GCMNHKAO_07037	OMDGDNLI_01207	AEKFGIGJ_04458	PNAIHCIB_01134	BDBDIBHM_07431	IFHJLEIO_04207	BDGMODPG_04940	FDHAPOLO_03682	JOBMDCEJ_06561	HOCGCCAP_06932
ricR		Copper-sensing transcriptional repressor RicR	73	73	1	1280	97806				314	413	371	JPAADEBK_05018	PBMHJKMJ_06675	MPDOBOAE_06133	OMFHLGEP_00711	PLONMBHP_04592	OIADIKGA_00881	CCACIENP_06876	LPGLNFCI_07402	NJCBGPGD_00017	PEMEHJDI_01114	FGNICHMD_03830	AENCCDBK_02809	KJGKBNHM_05425	EAAKKAHC_00867	AEDBFOLO_02836	AJKOJGHF_01564	IIHBEHFD_04168	KNFFLHBK_04063	JNLJKEAN_05541	DKLMNBCA_05274	MAIJIKNG_07824	PBCNADBC_00800	ACNHKNIK_06375	NHDALELB_06757	FBGCDJGC_06405	IFKFFCLE_03129	GCMNHKAO_03451	OMDGDNLI_07402	AEKFGIGJ_04357	PNAIHCIB_02573	BDBDIBHM_07364	IFHJLEIO_06207	BDGMODPG_04004	FDHAPOLO_06217	JOBMDCEJ_06528	HOCGCCAP_05608
group_2154		hypothetical protein	73	73	1	1280	1553				341	380	356	JPAADEBK_05195	PBMHJKMJ_01105	MPDOBOAE_04575	OMFHLGEP_03972	PLONMBHP_04788	OIADIKGA_04113	CCACIENP_02063	LPGLNFCI_06368	NJCBGPGD_06213	PEMEHJDI_05014	FGNICHMD_01350	AENCCDBK_04460	KJGKBNHM_03774	EAAKKAHC_03194	AEDBFOLO_02789	AJKOJGHF_05508	IIHBEHFD_07162	KNFFLHBK_02070	JNLJKEAN_04199	DKLMNBCA_01723	MAIJIKNG_04680	PBCNADBC_07847	ACNHKNIK_07391	NHDALELB_07380	FBGCDJGC_07814	IFKFFCLE_07581	GCMNHKAO_07438	OMDGDNLI_03162	AEKFGIGJ_05878	PNAIHCIB_01892	BDBDIBHM_02109	IFHJLEIO_02410	BDGMODPG_02560	FDHAPOLO_02875	JOBMDCEJ_05247	HOCGCCAP_01105
plqA		4-hydroxybenzoate solanesyltransferase	73	73	1	1280	107559				902	926	919	JPAADEBK_05388	PBMHJKMJ_07034	MPDOBOAE_01103	OMFHLGEP_03151	PLONMBHP_00861	OIADIKGA_05662	CCACIENP_06817	LPGLNFCI_00698	NJCBGPGD_05339	PEMEHJDI_03062	FGNICHMD_00738	AENCCDBK_00487	KJGKBNHM_05453	EAAKKAHC_04343	AEDBFOLO_01299	AJKOJGHF_02788	IIHBEHFD_06738	KNFFLHBK_00254	JNLJKEAN_02358	DKLMNBCA_00055	MAIJIKNG_05234	PBCNADBC_05149	ACNHKNIK_04608	NHDALELB_07625	FBGCDJGC_04766	IFKFFCLE_03811	GCMNHKAO_04939	OMDGDNLI_04191	AEKFGIGJ_05687	PNAIHCIB_02944	BDBDIBHM_07957	IFHJLEIO_01406	BDGMODPG_02720	FDHAPOLO_01222	JOBMDCEJ_02775	HOCGCCAP_02160
tri1_1		Tricorn protease	73	73	1	1280	67433				3263	3437	3300	JPAADEBK_05765	PBMHJKMJ_04349	MPDOBOAE_00945	OMFHLGEP_02336	PLONMBHP_01076	OIADIKGA_02144	CCACIENP_04740	LPGLNFCI_00905	NJCBGPGD_03281	PEMEHJDI_02840	FGNICHMD_03129	AENCCDBK_00609	KJGKBNHM_04895	EAAKKAHC_02317	AEDBFOLO_01445	AJKOJGHF_01926	IIHBEHFD_07239	KNFFLHBK_00822	JNLJKEAN_05442	DKLMNBCA_01928	MAIJIKNG_05395	PBCNADBC_07719	ACNHKNIK_07836	NHDALELB_06222	FBGCDJGC_00859	IFKFFCLE_03966	GCMNHKAO_01650	OMDGDNLI_06391	AEKFGIGJ_02641	PNAIHCIB_02245	BDBDIBHM_04650	IFHJLEIO_03775	BDGMODPG_05661	FDHAPOLO_05504	JOBMDCEJ_05602	HOCGCCAP_02313
pucL		Uric acid degradation bifunctional protein PucL	73	73	1	1280	20911				506	686	518	JPAADEBK_06269	PBMHJKMJ_00536	MPDOBOAE_00228	OMFHLGEP_03199	PLONMBHP_04276	OIADIKGA_01317	CCACIENP_01440	LPGLNFCI_06285	NJCBGPGD_04590	PEMEHJDI_07463	FGNICHMD_01744	AENCCDBK_03343	KJGKBNHM_02324	EAAKKAHC_04953	AEDBFOLO_00712	AJKOJGHF_03840	IIHBEHFD_05289	KNFFLHBK_04508	JNLJKEAN_04972	DKLMNBCA_05803	MAIJIKNG_00195	PBCNADBC_03011	ACNHKNIK_01785	NHDALELB_02855	FBGCDJGC_03181	IFKFFCLE_06516	GCMNHKAO_00303	OMDGDNLI_06215	AEKFGIGJ_01881	PNAIHCIB_00985	BDBDIBHM_01239	IFHJLEIO_00350	BDGMODPG_01139	FDHAPOLO_03021	JOBMDCEJ_04679	HOCGCCAP_00337
pcaF		Beta-ketoadipyl-CoA thiolase	73	73	1	1280	63729				1184	1226	1194	JPAADEBK_06863	PBMHJKMJ_01399	MPDOBOAE_03419	OMFHLGEP_00321	PLONMBHP_02494	OIADIKGA_05103	CCACIENP_02381	LPGLNFCI_01315	NJCBGPGD_04039	PEMEHJDI_02028	FGNICHMD_03376	AENCCDBK_04313	KJGKBNHM_06959	EAAKKAHC_01024	AEDBFOLO_00514	AJKOJGHF_08863	IIHBEHFD_02182	KNFFLHBK_04718	JNLJKEAN_04646	DKLMNBCA_03614	MAIJIKNG_05785	PBCNADBC_04480	ACNHKNIK_04993	NHDALELB_08570	FBGCDJGC_02774	IFKFFCLE_00638	GCMNHKAO_02170	OMDGDNLI_02881	AEKFGIGJ_02306	PNAIHCIB_06738	BDBDIBHM_01822	IFHJLEIO_02759	BDGMODPG_02836	FDHAPOLO_06162	JOBMDCEJ_06342	HOCGCCAP_01478
dapE_3		Succinyl-diaminopimelate desuccinylase	73	73	1	1280	60168				1394	1463	1409	JPAADEBK_07046	PBMHJKMJ_05654	MPDOBOAE_02523	OMFHLGEP_00671	PLONMBHP_01960	OIADIKGA_03252	CCACIENP_06439	LPGLNFCI_02388	NJCBGPGD_05398	PEMEHJDI_03900	FGNICHMD_01246	AENCCDBK_05810	KJGKBNHM_06076	EAAKKAHC_04287	AEDBFOLO_03799	AJKOJGHF_03258	IIHBEHFD_00396	KNFFLHBK_06577	JNLJKEAN_06595	DKLMNBCA_07132	MAIJIKNG_02352	PBCNADBC_05660	ACNHKNIK_05707	NHDALELB_08265	FBGCDJGC_00713	IFKFFCLE_08541	GCMNHKAO_06689	OMDGDNLI_05795	AEKFGIGJ_00559	PNAIHCIB_03785	BDBDIBHM_00667	IFHJLEIO_07550	BDGMODPG_06822	FDHAPOLO_07920	JOBMDCEJ_04756	HOCGCCAP_04119
liaR_1		Transcriptional regulatory protein DegU	73	73	1	1280	107079				641	692	651	JPAADEBK_07410	PBMHJKMJ_05020	MPDOBOAE_04401	OMFHLGEP_01997	PLONMBHP_02156	OIADIKGA_06683	CCACIENP_03486	LPGLNFCI_02180	NJCBGPGD_03418	PEMEHJDI_04103	FGNICHMD_01028	AENCCDBK_02166	KJGKBNHM_06002	EAAKKAHC_01488	AEDBFOLO_03718	AJKOJGHF_03430	IIHBEHFD_00068	KNFFLHBK_00511	JNLJKEAN_00685	DKLMNBCA_01837	MAIJIKNG_02168	PBCNADBC_00167	ACNHKNIK_00550	NHDALELB_00881	FBGCDJGC_04036	IFKFFCLE_05340	GCMNHKAO_03950	OMDGDNLI_07431	AEKFGIGJ_00812	PNAIHCIB_04727	BDBDIBHM_00835	IFHJLEIO_03485	BDGMODPG_00596	FDHAPOLO_00696	JOBMDCEJ_05064	HOCGCCAP_06456
atpH		ATP synthase subunit delta	73	73	1	1280	107065				815	824	816	JPAADEBK_07417	PBMHJKMJ_05027	MPDOBOAE_04394	OMFHLGEP_01989	PLONMBHP_02149	OIADIKGA_06676	CCACIENP_03493	LPGLNFCI_02187	NJCBGPGD_03411	PEMEHJDI_04096	FGNICHMD_01035	AENCCDBK_02158	KJGKBNHM_05995	EAAKKAHC_01495	AEDBFOLO_03725	AJKOJGHF_03423	IIHBEHFD_00075	KNFFLHBK_00518	JNLJKEAN_00692	DKLMNBCA_01844	MAIJIKNG_02175	PBCNADBC_00160	ACNHKNIK_00557	NHDALELB_00874	FBGCDJGC_04029	IFKFFCLE_05347	GCMNHKAO_03943	OMDGDNLI_07438	AEKFGIGJ_00805	PNAIHCIB_04720	BDBDIBHM_00828	IFHJLEIO_03478	BDGMODPG_00603	FDHAPOLO_00689	JOBMDCEJ_05071	HOCGCCAP_06449
paaJ_2		hypothetical protein	73	73	1	1280	38210				1052	1115	1066	JPAADEBK_07695	PBMHJKMJ_02998	MPDOBOAE_00491	OMFHLGEP_02820	PLONMBHP_03092	OIADIKGA_04924	CCACIENP_04518	LPGLNFCI_04868	NJCBGPGD_00513	PEMEHJDI_04382	FGNICHMD_04242	AENCCDBK_00415	KJGKBNHM_03436	EAAKKAHC_02837	AEDBFOLO_05618	AJKOJGHF_05459	IIHBEHFD_05544	KNFFLHBK_01609	JNLJKEAN_02572	DKLMNBCA_03834	MAIJIKNG_01623	PBCNADBC_02553	ACNHKNIK_04469	NHDALELB_01495	FBGCDJGC_03514	IFKFFCLE_02387	GCMNHKAO_04726	OMDGDNLI_03575	AEKFGIGJ_03233	PNAIHCIB_00120	BDBDIBHM_03905	IFHJLEIO_04300	BDGMODPG_05317	FDHAPOLO_04552	JOBMDCEJ_04592	HOCGCCAP_01928
rsbU_11		Phosphoserine phosphatase RsbU	73	73	1	1280	46768				1526	1853	1723	JPAADEBK_07889	PBMHJKMJ_06238	MPDOBOAE_05906	OMFHLGEP_06308	PLONMBHP_07165	OIADIKGA_06498	CCACIENP_04267	LPGLNFCI_01665	NJCBGPGD_05906	PEMEHJDI_03172	FGNICHMD_02125	AENCCDBK_06547	KJGKBNHM_07066	EAAKKAHC_05815	AEDBFOLO_05823	AJKOJGHF_09289	IIHBEHFD_02449	KNFFLHBK_07463	JNLJKEAN_04724	DKLMNBCA_04798	MAIJIKNG_07307	PBCNADBC_06140	ACNHKNIK_07638	NHDALELB_05463	FBGCDJGC_05279	IFKFFCLE_08076	GCMNHKAO_07147	OMDGDNLI_08058	AEKFGIGJ_06448	PNAIHCIB_06077	BDBDIBHM_04666	IFHJLEIO_07700	BDGMODPG_04631	FDHAPOLO_07740	JOBMDCEJ_07701	HOCGCCAP_06553
group_2201		hypothetical protein	73	73	1	1280	109333				1181	1208	1195	JPAADEBK_00411	PBMHJKMJ_04160	MPDOBOAE_04701	OMFHLGEP_03570	PLONMBHP_05310	OIADIKGA_03771	CCACIENP_05421	LPGLNFCI_05460	NJCBGPGD_01222	PEMEHJDI_06597	FGNICHMD_05283	AENCCDBK_01559	KJGKBNHM_01158	EAAKKAHC_03083	AEDBFOLO_02206	AJKOJGHF_00401	IIHBEHFD_06213	KNFFLHBK_02707	JNLJKEAN_07708	DKLMNBCA_04783	MAIJIKNG_03823	PBCNADBC_02145	ACNHKNIK_01219	NHDALELB_00370	FBGCDJGC_04881	IFKFFCLE_01934	GCMNHKAO_04147	OMDGDNLI_03387	AEKFGIGJ_05146	PNAIHCIB_05637	BDBDIBHM_01576	IFHJLEIO_00733	BDGMODPG_00786	FDHAPOLO_00382	JOBMDCEJ_00728	HOCGCCAP_03882
rnd		Ribonuclease D	73	73	1	1280	8048				1154	1328	1272	JPAADEBK_00572	PBMHJKMJ_00723	MPDOBOAE_00026	OMFHLGEP_01146	PLONMBHP_03875	OIADIKGA_03057	CCACIENP_06074	LPGLNFCI_04996	NJCBGPGD_01112	PEMEHJDI_06241	FGNICHMD_05131	AENCCDBK_01386	KJGKBNHM_03310	EAAKKAHC_02944	AEDBFOLO_05491	AJKOJGHF_00280	IIHBEHFD_07109	KNFFLHBK_01985	JNLJKEAN_05473	DKLMNBCA_03336	MAIJIKNG_03997	PBCNADBC_04585	ACNHKNIK_06170	NHDALELB_02701	FBGCDJGC_05756	IFKFFCLE_01806	GCMNHKAO_00112	OMDGDNLI_06552	AEKFGIGJ_01680	PNAIHCIB_05127	BDBDIBHM_01443	IFHJLEIO_02673	BDGMODPG_00923	FDHAPOLO_01091	JOBMDCEJ_00916	HOCGCCAP_00519
cypB		Peptidyl-prolyl cis-trans isomerase B	73	73	1	1280	15669				527	803	548	JPAADEBK_01054	PBMHJKMJ_03910	MPDOBOAE_01410	OMFHLGEP_01781	PLONMBHP_06788	OIADIKGA_01784	CCACIENP_05327	LPGLNFCI_01945	NJCBGPGD_00911	PEMEHJDI_03491	FGNICHMD_02388	AENCCDBK_02313	KJGKBNHM_01103	EAAKKAHC_02697	AEDBFOLO_04371	AJKOJGHF_01173	IIHBEHFD_02700	KNFFLHBK_03267	JNLJKEAN_01463	DKLMNBCA_02781	MAIJIKNG_03530	PBCNADBC_01587	ACNHKNIK_04116	NHDALELB_01341	FBGCDJGC_00189	IFKFFCLE_04411	GCMNHKAO_04575	OMDGDNLI_06859	AEKFGIGJ_01436	PNAIHCIB_03392	BDBDIBHM_04892	IFHJLEIO_03546	BDGMODPG_02382	FDHAPOLO_00496	JOBMDCEJ_00182	HOCGCCAP_02953
bkdA_1		3-methyl-2-oxobutanoate dehydrogenase subunit alpha	73	73	1	1280	15561				1064	1220	1162	JPAADEBK_01090	PBMHJKMJ_03877	MPDOBOAE_01377	OMFHLGEP_02760	PLONMBHP_06821	OIADIKGA_01817	CCACIENP_05294	LPGLNFCI_01978	NJCBGPGD_00946	PEMEHJDI_03524	FGNICHMD_02420	AENCCDBK_02280	KJGKBNHM_01137	EAAKKAHC_02730	AEDBFOLO_04337	AJKOJGHF_01206	IIHBEHFD_02732	KNFFLHBK_03232	JNLJKEAN_01498	DKLMNBCA_02816	MAIJIKNG_03493	PBCNADBC_01505	ACNHKNIK_02345	NHDALELB_01309	FBGCDJGC_00156	IFKFFCLE_04377	GCMNHKAO_02735	OMDGDNLI_06825	AEKFGIGJ_01469	PNAIHCIB_03358	BDBDIBHM_04924	IFHJLEIO_03513	BDGMODPG_02348	FDHAPOLO_00571	JOBMDCEJ_00221	HOCGCCAP_02986
tesB_2		Acyl-CoA thioesterase 2	73	73	1	1280	111146				860	1007	883	JPAADEBK_01222	PBMHJKMJ_00921	MPDOBOAE_01778	OMFHLGEP_03416	PLONMBHP_03812	OIADIKGA_04235	CCACIENP_01903	LPGLNFCI_06669	NJCBGPGD_04057	PEMEHJDI_07873	FGNICHMD_01487	AENCCDBK_03923	KJGKBNHM_05275	EAAKKAHC_03615	AEDBFOLO_05435	AJKOJGHF_04812	IIHBEHFD_04685	KNFFLHBK_01878	JNLJKEAN_05157	DKLMNBCA_06796	MAIJIKNG_04565	PBCNADBC_03895	ACNHKNIK_02951	NHDALELB_02996	FBGCDJGC_06225	IFKFFCLE_07261	GCMNHKAO_06392	OMDGDNLI_04757	AEKFGIGJ_06710	PNAIHCIB_01759	BDBDIBHM_02241	IFHJLEIO_03983	BDGMODPG_04123	FDHAPOLO_03401	JOBMDCEJ_02378	HOCGCCAP_03569
pncB1		Nicotinate phosphoribosyltransferase pncB1	73	73	1	1280	23922				1328	1553	1340	JPAADEBK_01349	PBMHJKMJ_00785	MPDOBOAE_01646	OMFHLGEP_03104	PLONMBHP_03629	OIADIKGA_06153	CCACIENP_01726	LPGLNFCI_06586	NJCBGPGD_04168	PEMEHJDI_07349	FGNICHMD_01612	AENCCDBK_04259	KJGKBNHM_04934	EAAKKAHC_07020	AEDBFOLO_05056	AJKOJGHF_04955	IIHBEHFD_04555	KNFFLHBK_06489	JNLJKEAN_05231	DKLMNBCA_06250	MAIJIKNG_06274	PBCNADBC_03781	ACNHKNIK_05242	NHDALELB_01033	FBGCDJGC_07058	IFKFFCLE_06303	GCMNHKAO_07419	OMDGDNLI_04648	AEKFGIGJ_04848	PNAIHCIB_01627	BDBDIBHM_05885	IFHJLEIO_03867	BDGMODPG_05716	FDHAPOLO_03088	JOBMDCEJ_02493	HOCGCCAP_03415
group_2216	gloC_1	Hydroxyacylglutathione hydrolase GloC	73	73	1	1280	77342				830	848	836	JPAADEBK_01870	PBMHJKMJ_03219	MPDOBOAE_04092	OMFHLGEP_00936	PLONMBHP_07951	OIADIKGA_06054	CCACIENP_05653	LPGLNFCI_06872	NJCBGPGD_05677	PEMEHJDI_05722	FGNICHMD_05363	AENCCDBK_00154	KJGKBNHM_01568	EAAKKAHC_07447	AEDBFOLO_03350	AJKOJGHF_01397	IIHBEHFD_02906	KNFFLHBK_06794	JNLJKEAN_07828	DKLMNBCA_07206	MAIJIKNG_03193	PBCNADBC_02320	ACNHKNIK_01651	NHDALELB_07030	FBGCDJGC_05180	IFKFFCLE_05961	GCMNHKAO_02501	OMDGDNLI_05552	AEKFGIGJ_02152	PNAIHCIB_05491	BDBDIBHM_06155	IFHJLEIO_02048	BDGMODPG_00195	FDHAPOLO_01464	JOBMDCEJ_00526	HOCGCCAP_03201
group_2220		Long-chain-fatty-acid--CoA ligase FadD15	73	73	1	1280	115811				1883	1892	1889	JPAADEBK_02173	PBMHJKMJ_01159	MPDOBOAE_05336	OMFHLGEP_01250	PLONMBHP_02209	OIADIKGA_02555	CCACIENP_02120	LPGLNFCI_01618	NJCBGPGD_05787	PEMEHJDI_04959	FGNICHMD_05010	AENCCDBK_01449	KJGKBNHM_04846	EAAKKAHC_05957	AEDBFOLO_04238	AJKOJGHF_04771	IIHBEHFD_02408	KNFFLHBK_00940	JNLJKEAN_03060	DKLMNBCA_01147	MAIJIKNG_04726	PBCNADBC_01877	ACNHKNIK_00725	NHDALELB_06527	FBGCDJGC_05080	IFKFFCLE_00941	GCMNHKAO_04531	OMDGDNLI_03117	AEKFGIGJ_05219	PNAIHCIB_01937	BDBDIBHM_02060	IFHJLEIO_06824	BDGMODPG_05008	FDHAPOLO_05892	JOBMDCEJ_05305	HOCGCCAP_01161
geoB		Geranial dehydrogenase	73	73	1	1280	63952				1463	1502	1470	JPAADEBK_02346	PBMHJKMJ_01371	MPDOBOAE_03440	OMFHLGEP_00294	PLONMBHP_02452	OIADIKGA_05128	CCACIENP_02339	LPGLNFCI_01366	NJCBGPGD_03821	PEMEHJDI_01986	FGNICHMD_03400	AENCCDBK_01279	KJGKBNHM_05921	EAAKKAHC_01050	AEDBFOLO_00481	AJKOJGHF_08915	IIHBEHFD_02197	KNFFLHBK_07696	JNLJKEAN_04615	DKLMNBCA_03590	MAIJIKNG_05808	PBCNADBC_08272	ACNHKNIK_07767	NHDALELB_07850	FBGCDJGC_02802	IFKFFCLE_00654	GCMNHKAO_02199	OMDGDNLI_02860	AEKFGIGJ_06126	PNAIHCIB_06916	BDBDIBHM_01836	IFHJLEIO_02736	BDGMODPG_02859	FDHAPOLO_05265	JOBMDCEJ_07188	HOCGCCAP_01444
lppC		Putative lipoprotein LppC	73	73	1	1280	50650				530	548	536	JPAADEBK_02774	PBMHJKMJ_06428	MPDOBOAE_06325	OMFHLGEP_05498	PLONMBHP_05061	OIADIKGA_02602	CCACIENP_02901	LPGLNFCI_07667	NJCBGPGD_05040	PEMEHJDI_02607	FGNICHMD_04576	AENCCDBK_05141	KJGKBNHM_05477	EAAKKAHC_05002	AEDBFOLO_05141	AJKOJGHF_07107	IIHBEHFD_06889	KNFFLHBK_02346	JNLJKEAN_05294	DKLMNBCA_03284	MAIJIKNG_04067	PBCNADBC_05800	ACNHKNIK_04852	NHDALELB_05360	FBGCDJGC_06911	IFKFFCLE_06230	GCMNHKAO_07003	OMDGDNLI_04870	AEKFGIGJ_07270	PNAIHCIB_06094	BDBDIBHM_06502	IFHJLEIO_04412	BDGMODPG_06124	FDHAPOLO_04809	JOBMDCEJ_03479	HOCGCCAP_05183
sufD		FeS cluster assembly protein SufD	73	73	1	1280	51285				1178	1220	1186	JPAADEBK_02878	PBMHJKMJ_05213	MPDOBOAE_03124	OMFHLGEP_04565	PLONMBHP_07782	OIADIKGA_02747	CCACIENP_02761	LPGLNFCI_04499	NJCBGPGD_06122	PEMEHJDI_02453	FGNICHMD_04684	AENCCDBK_03422	KJGKBNHM_04310	EAAKKAHC_05150	AEDBFOLO_02641	AJKOJGHF_07362	IIHBEHFD_01774	KNFFLHBK_05215	JNLJKEAN_06013	DKLMNBCA_03188	MAIJIKNG_04175	PBCNADBC_03240	ACNHKNIK_03465	NHDALELB_08889	FBGCDJGC_07579	IFKFFCLE_08249	GCMNHKAO_05107	OMDGDNLI_04775	AEKFGIGJ_04035	PNAIHCIB_04454	BDBDIBHM_06651	IFHJLEIO_04337	BDGMODPG_01800	FDHAPOLO_03235	JOBMDCEJ_03377	HOCGCCAP_05331
menG_3		Demethylmenaquinone methyltransferase	73	73	1	1280	83015				800	914	835	JPAADEBK_02941	PBMHJKMJ_06743	MPDOBOAE_04933	OMFHLGEP_03681	PLONMBHP_06651	OIADIKGA_02827	CCACIENP_02684	LPGLNFCI_04571	NJCBGPGD_06439	PEMEHJDI_02364	FGNICHMD_04745	AENCCDBK_03590	KJGKBNHM_06917	EAAKKAHC_05231	AEDBFOLO_02559	AJKOJGHF_07130	IIHBEHFD_01852	KNFFLHBK_05810	JNLJKEAN_05784	DKLMNBCA_00365	MAIJIKNG_04239	PBCNADBC_03174	ACNHKNIK_05792	NHDALELB_00258	FBGCDJGC_07357	IFKFFCLE_03172	GCMNHKAO_05172	OMDGDNLI_02265	AEKFGIGJ_04101	PNAIHCIB_04515	BDBDIBHM_05506	IFHJLEIO_07751	BDGMODPG_05835	FDHAPOLO_07269	JOBMDCEJ_06366	HOCGCCAP_06373
mshD_8		Mycothiol acetyltransferase	73	73	1	1280	30929				845	860	845	JPAADEBK_03095	PBMHJKMJ_06060	MPDOBOAE_06041	OMFHLGEP_04457	PLONMBHP_03223	OIADIKGA_01224	CCACIENP_05907	LPGLNFCI_07033	NJCBGPGD_02203	PEMEHJDI_06027	FGNICHMD_07209	AENCCDBK_04605	KJGKBNHM_06091	EAAKKAHC_06633	AEDBFOLO_00930	AJKOJGHF_06747	IIHBEHFD_07379	KNFFLHBK_04919	JNLJKEAN_07544	DKLMNBCA_04507	MAIJIKNG_01867	PBCNADBC_01420	ACNHKNIK_02557	NHDALELB_00709	FBGCDJGC_02811	IFKFFCLE_08600	GCMNHKAO_04186	OMDGDNLI_04345	AEKFGIGJ_03740	PNAIHCIB_04994	BDBDIBHM_08109	IFHJLEIO_07165	BDGMODPG_07652	FDHAPOLO_06912	JOBMDCEJ_04009	HOCGCCAP_06624
adeQ		Adenine permease AdeQ	73	73	1	1280	104378				1406	1466	1442	JPAADEBK_03192	PBMHJKMJ_05817	MPDOBOAE_01875	OMFHLGEP_00047	PLONMBHP_01379	OIADIKGA_00639	CCACIENP_06343	LPGLNFCI_05691	NJCBGPGD_00170	PEMEHJDI_01364	FGNICHMD_04077	AENCCDBK_01840	KJGKBNHM_02256	EAAKKAHC_00654	AEDBFOLO_04036	AJKOJGHF_01748	IIHBEHFD_04319	KNFFLHBK_03398	JNLJKEAN_01196	DKLMNBCA_01331	MAIJIKNG_03002	PBCNADBC_00634	ACNHKNIK_02283	NHDALELB_01999	FBGCDJGC_01219	IFKFFCLE_02958	GCMNHKAO_03616	OMDGDNLI_02428	AEKFGIGJ_00470	PNAIHCIB_02442	BDBDIBHM_04485	IFHJLEIO_02957	BDGMODPG_03754	FDHAPOLO_00999	JOBMDCEJ_06422	HOCGCCAP_02531
yvoA_2		HTH-type transcriptional repressor YvoA	73	73	1	1280	26415				749	830	764	JPAADEBK_03419	PBMHJKMJ_04709	MPDOBOAE_02680	OMFHLGEP_02599	PLONMBHP_04113	OIADIKGA_04007	CCACIENP_05113	LPGLNFCI_04314	NJCBGPGD_04314	PEMEHJDI_05232	FGNICHMD_06337	AENCCDBK_01660	KJGKBNHM_05957	EAAKKAHC_02406	AEDBFOLO_04842	AJKOJGHF_09075	IIHBEHFD_03394	KNFFLHBK_07899	JNLJKEAN_07510	DKLMNBCA_06127	MAIJIKNG_06545	PBCNADBC_01175	ACNHKNIK_00407	NHDALELB_05471	FBGCDJGC_02608	IFKFFCLE_04547	GCMNHKAO_03692	OMDGDNLI_03294	AEKFGIGJ_01224	PNAIHCIB_05533	BDBDIBHM_05729	IFHJLEIO_07380	BDGMODPG_05755	FDHAPOLO_07226	JOBMDCEJ_01667	HOCGCCAP_05492
soxR		Redox-sensitive transcriptional activator SoxR	73	73	1	1280	26369				443	575	480	JPAADEBK_03434	PBMHJKMJ_04728	MPDOBOAE_02666	OMFHLGEP_02613	PLONMBHP_04135	OIADIKGA_03989	CCACIENP_05096	LPGLNFCI_04336	NJCBGPGD_04330	PEMEHJDI_05254	FGNICHMD_06350	AENCCDBK_01674	KJGKBNHM_05943	EAAKKAHC_02427	AEDBFOLO_04823	AJKOJGHF_09091	IIHBEHFD_03378	KNFFLHBK_07351	JNLJKEAN_01907	DKLMNBCA_05685	MAIJIKNG_06560	PBCNADBC_01159	ACNHKNIK_00391	NHDALELB_05486	FBGCDJGC_02590	IFKFFCLE_04568	GCMNHKAO_03709	OMDGDNLI_03311	AEKFGIGJ_01207	PNAIHCIB_05548	BDBDIBHM_05750	IFHJLEIO_06222	BDGMODPG_05740	FDHAPOLO_07094	JOBMDCEJ_01683	HOCGCCAP_05473
rexB		hypothetical protein	73	73	1	1280	43284				782	1004	847	JPAADEBK_03481	PBMHJKMJ_06245	MPDOBOAE_02606	OMFHLGEP_01639	PLONMBHP_07592	OIADIKGA_03926	CCACIENP_05039	LPGLNFCI_04402	NJCBGPGD_04811	PEMEHJDI_05320	FGNICHMD_03503	AENCCDBK_01731	KJGKBNHM_05039	EAAKKAHC_02490	AEDBFOLO_05259	AJKOJGHF_02512	IIHBEHFD_03315	KNFFLHBK_05481	JNLJKEAN_01967	DKLMNBCA_06511	MAIJIKNG_04849	PBCNADBC_01095	ACNHKNIK_00327	NHDALELB_02629	FBGCDJGC_02529	IFKFFCLE_05018	GCMNHKAO_03757	OMDGDNLI_05240	AEKFGIGJ_01142	PNAIHCIB_03884	BDBDIBHM_08363	IFHJLEIO_02503	BDGMODPG_04076	FDHAPOLO_02958	JOBMDCEJ_01731	HOCGCCAP_05416
group_2253		Long-chain-fatty-acid--CoA ligase FadD15	73	73	1	1280	2995				1793	1799	1796	JPAADEBK_03620	PBMHJKMJ_04505	MPDOBOAE_03523	OMFHLGEP_02463	PLONMBHP_06738	OIADIKGA_05467	CCACIENP_07386	LPGLNFCI_04725	NJCBGPGD_05296	PEMEHJDI_02199	FGNICHMD_06586	AENCCDBK_04830	KJGKBNHM_03187	EAAKKAHC_06803	AEDBFOLO_03564	AJKOJGHF_06421	IIHBEHFD_02001	KNFFLHBK_07659	JNLJKEAN_04770	DKLMNBCA_02982	MAIJIKNG_04420	PBCNADBC_05300	ACNHKNIK_04676	NHDALELB_00069	FBGCDJGC_05917	IFKFFCLE_03331	GCMNHKAO_01970	OMDGDNLI_02089	AEKFGIGJ_02508	PNAIHCIB_04927	BDBDIBHM_01634	IFHJLEIO_02330	BDGMODPG_03112	FDHAPOLO_04905	JOBMDCEJ_04301	HOCGCCAP_06054
murE_2		UDP-N-acetylmuramoyl-L-alanyl-D-glutamate--2,6-diaminopimelate ligase	73	73	1	1280	99616				1517	1784	1654	JPAADEBK_03666	PBMHJKMJ_04550	MPDOBOAE_03567	OMFHLGEP_05055	PLONMBHP_07542	OIADIKGA_05513	CCACIENP_02568	LPGLNFCI_04679	NJCBGPGD_05509	PEMEHJDI_02245	FGNICHMD_06543	AENCCDBK_03242	KJGKBNHM_06529	EAAKKAHC_06497	AEDBFOLO_03610	AJKOJGHF_06467	IIHBEHFD_01957	KNFFLHBK_05627	JNLJKEAN_03654	DKLMNBCA_00528	MAIJIKNG_04375	PBCNADBC_08209	ACNHKNIK_06693	NHDALELB_00115	FBGCDJGC_06573	IFKFFCLE_03284	GCMNHKAO_06815	OMDGDNLI_02134	AEKFGIGJ_02554	PNAIHCIB_04634	BDBDIBHM_05617	IFHJLEIO_05217	BDGMODPG_06731	FDHAPOLO_03032	JOBMDCEJ_04139	HOCGCCAP_06009
group_2256		hypothetical protein	73	73	1	1280	99630				719	767	721	JPAADEBK_03675	PBMHJKMJ_04559	MPDOBOAE_03576	OMFHLGEP_05064	PLONMBHP_07551	OIADIKGA_05522	CCACIENP_02577	LPGLNFCI_04670	NJCBGPGD_05500	PEMEHJDI_02254	FGNICHMD_06534	AENCCDBK_03233	KJGKBNHM_06520	EAAKKAHC_06506	AEDBFOLO_03619	AJKOJGHF_06476	IIHBEHFD_01948	KNFFLHBK_05636	JNLJKEAN_03663	DKLMNBCA_00519	MAIJIKNG_04366	PBCNADBC_08200	ACNHKNIK_06684	NHDALELB_00124	FBGCDJGC_06582	IFKFFCLE_03275	GCMNHKAO_06806	OMDGDNLI_02143	AEKFGIGJ_02563	PNAIHCIB_04625	BDBDIBHM_05608	IFHJLEIO_05208	BDGMODPG_04246	FDHAPOLO_03041	JOBMDCEJ_04148	HOCGCCAP_06000
ileS		Isoleucine--tRNA ligase	73	73	1	1280	99636				3140	3236	3155	JPAADEBK_03679	PBMHJKMJ_04563	MPDOBOAE_05021	OMFHLGEP_05068	PLONMBHP_07555	OIADIKGA_05526	CCACIENP_02581	LPGLNFCI_04666	NJCBGPGD_05496	PEMEHJDI_02258	FGNICHMD_06530	AENCCDBK_03229	KJGKBNHM_06644	EAAKKAHC_06510	AEDBFOLO_03623	AJKOJGHF_06480	IIHBEHFD_01943	KNFFLHBK_05640	JNLJKEAN_03667	DKLMNBCA_00515	MAIJIKNG_04362	PBCNADBC_08196	ACNHKNIK_06680	NHDALELB_00128	FBGCDJGC_06586	IFKFFCLE_03271	GCMNHKAO_06802	OMDGDNLI_02147	AEKFGIGJ_02567	PNAIHCIB_04620	BDBDIBHM_05604	IFHJLEIO_05204	BDGMODPG_04242	FDHAPOLO_03045	JOBMDCEJ_04152	HOCGCCAP_05996
ndhD1		NAD(P)H-quinone oxidoreductase chain 4 1	73	73	1	1280	97067				1550	1637	1581	JPAADEBK_03731	PBMHJKMJ_04885	MPDOBOAE_02293	OMFHLGEP_01411	PLONMBHP_01630	OIADIKGA_05335	CCACIENP_00725	LPGLNFCI_06142	NJCBGPGD_00327	PEMEHJDI_01690	FGNICHMD_00559	AENCCDBK_02010	KJGKBNHM_01728	EAAKKAHC_04131	AEDBFOLO_06150	AJKOJGHF_02949	IIHBEHFD_00907	KNFFLHBK_00150	JNLJKEAN_08280	DKLMNBCA_00158	MAIJIKNG_02843	PBCNADBC_08334	ACNHKNIK_06459	NHDALELB_06419	FBGCDJGC_06306	IFKFFCLE_03688	GCMNHKAO_05058	OMDGDNLI_04504	AEKFGIGJ_00271	PNAIHCIB_02860	BDBDIBHM_00119	IFHJLEIO_02226	BDGMODPG_03851	FDHAPOLO_05549	JOBMDCEJ_04440	HOCGCCAP_02787
yhfK		putative sugar epimerase YhfK	73	73	1	1280	97255				656	656	656	JPAADEBK_03741	PBMHJKMJ_04857	MPDOBOAE_02304	OMFHLGEP_01422	PLONMBHP_01641	OIADIKGA_05324	CCACIENP_00736	LPGLNFCI_06131	NJCBGPGD_00337	PEMEHJDI_01719	FGNICHMD_00543	AENCCDBK_01999	KJGKBNHM_01717	EAAKKAHC_04120	AEDBFOLO_06138	AJKOJGHF_02957	IIHBEHFD_00898	KNFFLHBK_00138	JNLJKEAN_00837	DKLMNBCA_00170	MAIJIKNG_02830	PBCNADBC_08322	ACNHKNIK_06471	NHDALELB_06427	FBGCDJGC_06278	IFKFFCLE_03679	GCMNHKAO_01669	OMDGDNLI_04494	AEKFGIGJ_00260	PNAIHCIB_02849	BDBDIBHM_00150	IFHJLEIO_02237	BDGMODPG_03862	FDHAPOLO_05581	JOBMDCEJ_04452	HOCGCCAP_02798
group_2261		hypothetical protein	73	73	1	1280	97264				428	428	428	JPAADEBK_03747	PBMHJKMJ_04851	MPDOBOAE_02310	OMFHLGEP_01428	PLONMBHP_01647	OIADIKGA_05318	CCACIENP_00742	LPGLNFCI_06125	NJCBGPGD_00343	PEMEHJDI_01725	FGNICHMD_00537	AENCCDBK_01993	KJGKBNHM_01711	EAAKKAHC_04114	AEDBFOLO_06132	AJKOJGHF_02963	IIHBEHFD_00892	KNFFLHBK_00132	JNLJKEAN_00843	DKLMNBCA_00176	MAIJIKNG_02824	PBCNADBC_04790	ACNHKNIK_06478	NHDALELB_06433	FBGCDJGC_06272	IFKFFCLE_03673	GCMNHKAO_01675	OMDGDNLI_04488	AEKFGIGJ_00254	PNAIHCIB_02843	BDBDIBHM_00156	IFHJLEIO_02243	BDGMODPG_03868	FDHAPOLO_05587	JOBMDCEJ_04458	HOCGCCAP_02804
actIII_1		Putative ketoacyl reductase	73	73	1	1280	98572				773	893	776	JPAADEBK_03853	PBMHJKMJ_02011	MPDOBOAE_05645	OMFHLGEP_06043	PLONMBHP_07241	OIADIKGA_06926	CCACIENP_00867	LPGLNFCI_04217	NJCBGPGD_00432	PEMEHJDI_01863	FGNICHMD_00441	AENCCDBK_06395	KJGKBNHM_01618	EAAKKAHC_06113	AEDBFOLO_06610	AJKOJGHF_03065	IIHBEHFD_00804	KNFFLHBK_00044	JNLJKEAN_00937	DKLMNBCA_00265	MAIJIKNG_02716	PBCNADBC_00542	ACNHKNIK_00196	NHDALELB_07509	FBGCDJGC_07116	IFKFFCLE_02856	GCMNHKAO_01778	OMDGDNLI_04392	AEKFGIGJ_00125	PNAIHCIB_02757	BDBDIBHM_00245	IFHJLEIO_03805	BDGMODPG_02934	FDHAPOLO_06286	JOBMDCEJ_07413	HOCGCCAP_02922
rpsF		30S ribosomal protein S6	73	73	1	1280	15977				290	290	290	JPAADEBK_01013	PBMHJKMJ_03952	MPDOBOAE_01452	OMFHLGEP_01738	PLONMBHP_07004	OIADIKGA_01736	CCACIENP_03978	LPGLNFCI_01889	NJCBGPGD_00869	PEMEHJDI_03434	FGNICHMD_02335	AENCCDBK_05391	KJGKBNHM_01060	EAAKKAHC_02650	AEDBFOLO_04590	AJKOJGHF_01130	IIHBEHFD_02658	KNFFLHBK_00706	JNLJKEAN_01418	DKLMNBCA_02693	MAIJIKNG_03574	PBCNADBC_01631	ACNHKNIK_04160	NHDALELB_08020	FBGCDJGC_00237	IFKFFCLE_04454	GCMNHKAO_04626	OMDGDNLI_03702	AEKFGIGJ_01314	PNAIHCIB_03466	BDBDIBHM_04849	IFHJLEIO_01826	BDGMODPG_02047	FDHAPOLO_02019	JOBMDCEJ_00137	HOCGCCAP_05933
rpoZ		DNA-directed RNA polymerase subunit omega	73	73	1	1280	51810				260	272	271	JPAADEBK_02704	PBMHJKMJ_03721	MPDOBOAE_02975	OMFHLGEP_05039	PLONMBHP_05663	OIADIKGA_03496	CCACIENP_05795	LPGLNFCI_03615	NJCBGPGD_01918	PEMEHJDI_07065	FGNICHMD_03691	AENCCDBK_05697	KJGKBNHM_01805	EAAKKAHC_05579	AEDBFOLO_02050	AJKOJGHF_02701	IIHBEHFD_03136	KNFFLHBK_01077	JNLJKEAN_01596	DKLMNBCA_02491	MAIJIKNG_05021	PBCNADBC_01754	ACNHKNIK_01555	NHDALELB_06898	FBGCDJGC_06992	IFKFFCLE_04729	GCMNHKAO_05424	OMDGDNLI_07109	AEKFGIGJ_00922	PNAIHCIB_04064	BDBDIBHM_05034	IFHJLEIO_01358	BDGMODPG_01490	FDHAPOLO_02337	JOBMDCEJ_02905	HOCGCCAP_04403
rpsD		30S ribosomal protein S4	73	73	1	1280	51773				611	614	612	JPAADEBK_02732	PBMHJKMJ_03747	MPDOBOAE_03001	OMFHLGEP_01404	PLONMBHP_07928	OIADIKGA_03522	CCACIENP_05769	LPGLNFCI_03589	NJCBGPGD_01892	PEMEHJDI_07091	FGNICHMD_03665	AENCCDBK_05138	KJGKBNHM_01832	EAAKKAHC_07341	AEDBFOLO_02024	AJKOJGHF_02675	IIHBEHFD_03162	KNFFLHBK_01106	JNLJKEAN_01567	DKLMNBCA_02462	MAIJIKNG_04993	PBCNADBC_01725	ACNHKNIK_01584	NHDALELB_02459	FBGCDJGC_03553	IFKFFCLE_04756	GCMNHKAO_05452	OMDGDNLI_07885	AEKFGIGJ_00949	PNAIHCIB_04038	BDBDIBHM_05061	IFHJLEIO_05042	BDGMODPG_01517	FDHAPOLO_02309	JOBMDCEJ_02877	HOCGCCAP_04377
rpoC		DNA-directed RNA polymerase subunit beta'	73	73	1	1280	97403				3899	3914	3901	JPAADEBK_03765	PBMHJKMJ_04836	MPDOBOAE_02328	OMFHLGEP_01445	PLONMBHP_01662	OIADIKGA_05301	CCACIENP_00759	LPGLNFCI_06110	NJCBGPGD_00359	PEMEHJDI_01740	FGNICHMD_00522	AENCCDBK_01976	KJGKBNHM_01693	EAAKKAHC_04099	AEDBFOLO_06117	AJKOJGHF_02981	IIHBEHFD_00876	KNFFLHBK_00116	JNLJKEAN_00860	DKLMNBCA_00192	MAIJIKNG_02806	PBCNADBC_04807	ACNHKNIK_06495	NHDALELB_06451	FBGCDJGC_06255	IFKFFCLE_03655	GCMNHKAO_01692	OMDGDNLI_04471	AEKFGIGJ_00237	PNAIHCIB_02826	BDBDIBHM_00174	IFHJLEIO_02260	BDGMODPG_03885	FDHAPOLO_06901	JOBMDCEJ_04474	HOCGCCAP_02819
rpsG		30S ribosomal protein S7	73	73	1	1280	97471				470	470	470	JPAADEBK_03769	PBMHJKMJ_04834	MPDOBOAE_02330	OMFHLGEP_01447	PLONMBHP_01685	OIADIKGA_05278	CCACIENP_00783	LPGLNFCI_06083	NJCBGPGD_00363	PEMEHJDI_01766	FGNICHMD_00505	AENCCDBK_01974	KJGKBNHM_01690	EAAKKAHC_04076	AEDBFOLO_06094	AJKOJGHF_02989	IIHBEHFD_00868	KNFFLHBK_00113	JNLJKEAN_00863	DKLMNBCA_00195	MAIJIKNG_02797	PBCNADBC_04810	ACNHKNIK_00265	NHDALELB_06453	FBGCDJGC_06232	IFKFFCLE_03653	GCMNHKAO_01702	OMDGDNLI_04468	AEKFGIGJ_00223	PNAIHCIB_02823	BDBDIBHM_00182	IFHJLEIO_02269	BDGMODPG_03894	FDHAPOLO_04402	JOBMDCEJ_04478	HOCGCCAP_02843
rplW		50S ribosomal protein L23	73	73	1	1280	98411				323	419	349	JPAADEBK_03786	PBMHJKMJ_04823	MPDOBOAE_02344	OMFHLGEP_01459	PLONMBHP_01706	OIADIKGA_06786	CCACIENP_00794	LPGLNFCI_07563	NJCBGPGD_00375	PEMEHJDI_01787	FGNICHMD_00496	AENCCDBK_01962	KJGKBNHM_01673	EAAKKAHC_04062	AEDBFOLO_06380	AJKOJGHF_03011	IIHBEHFD_00857	KNFFLHBK_00103	JNLJKEAN_00878	DKLMNBCA_00205	MAIJIKNG_02780	PBCNADBC_04820	ACNHKNIK_00255	NHDALELB_06465	FBGCDJGC_07859	IFKFFCLE_03645	GCMNHKAO_01719	OMDGDNLI_04452	AEKFGIGJ_00213	PNAIHCIB_02814	BDBDIBHM_00193	IFHJLEIO_02278	BDGMODPG_03903	FDHAPOLO_04387	JOBMDCEJ_04493	HOCGCCAP_02853
rpsE		30S ribosomal protein S5	73	73	1	1280	98426				590	605	602	JPAADEBK_03801	PBMHJKMJ_04808	MPDOBOAE_02359	OMFHLGEP_01474	PLONMBHP_01721	OIADIKGA_06771	CCACIENP_00809	LPGLNFCI_07548	NJCBGPGD_00390	PEMEHJDI_01802	FGNICHMD_00481	AENCCDBK_01947	KJGKBNHM_01658	EAAKKAHC_04047	AEDBFOLO_06365	AJKOJGHF_03026	IIHBEHFD_00842	KNFFLHBK_00088	JNLJKEAN_00893	DKLMNBCA_00220	MAIJIKNG_02765	PBCNADBC_04835	ACNHKNIK_00240	NHDALELB_06480	FBGCDJGC_07844	IFKFFCLE_03630	GCMNHKAO_01734	OMDGDNLI_04437	AEKFGIGJ_00198	PNAIHCIB_02799	BDBDIBHM_00208	IFHJLEIO_02293	BDGMODPG_03918	FDHAPOLO_04372	JOBMDCEJ_04508	HOCGCCAP_02868
nuoB_1		NADH-quinone oxidoreductase subunit B	73	73	1	1280	67177				554	554	554	JPAADEBK_05436	PBMHJKMJ_04942	MPDOBOAE_02229	OMFHLGEP_05459	PLONMBHP_01578	OIADIKGA_05389	CCACIENP_00667	LPGLNFCI_06193	NJCBGPGD_00290	PEMEHJDI_01636	FGNICHMD_00630	AENCCDBK_05752	KJGKBNHM_05227	EAAKKAHC_05322	AEDBFOLO_05697	AJKOJGHF_02902	IIHBEHFD_00949	KNFFLHBK_00198	JNLJKEAN_02291	DKLMNBCA_00111	MAIJIKNG_02888	PBCNADBC_06692	ACNHKNIK_06655	NHDALELB_03715	FBGCDJGC_01044	IFKFFCLE_03733	GCMNHKAO_04995	OMDGDNLI_04110	AEKFGIGJ_00320	PNAIHCIB_02897	BDBDIBHM_00073	IFHJLEIO_01469	BDGMODPG_02783	FDHAPOLO_01166	JOBMDCEJ_02718	HOCGCCAP_02727
ligD_1		Multifunctional non-homologous end joining protein LigD	73	73	1	1280	115467				1013	3587	1086	JPAADEBK_04624	PBMHJKMJ_00124	MPDOBOAE_01336	OMFHLGEP_00883	PLONMBHP_02791	OIADIKGA_05178	CCACIENP_00088	LPGLNFCI_00222	NJCBGPGD_04177	PEMEHJDI_00128	FGNICHMD_02066	AENCCDBK_04968	KJGKBNHM_04793	EAAKKAHC_00419	AEDBFOLO_00145	AJKOJGHF_06113	IIHBEHFD_03870	KNFFLHBK_06481	JNLJKEAN_05838	DKLMNBCA_00580	MAIJIKNG_00363	PBCNADBC_06398	ACNHKNIK_05741	NHDALELB_04442	FBGCDJGC_02222	IFKFFCLE_00111	GCMNHKAO_07010	OMDGDNLI_01187	AEKFGIGJ_04432	PNAIHCIB_01112	BDBDIBHM_07463	IFHJLEIO_04188	BDGMODPG_04921	FDHAPOLO_03707	JOBMDCEJ_06584	HOCGCCAP_06575
group_2306		hypothetical protein	73	73	1	1280	1598				782	920	802	JPAADEBK_05215	PBMHJKMJ_01115	MPDOBOAE_06356	OMFHLGEP_06484	PLONMBHP_04778	OIADIKGA_04103	CCACIENP_02073	LPGLNFCI_06358	NJCBGPGD_06223	PEMEHJDI_05004	FGNICHMD_01340	AENCCDBK_06602	KJGKBNHM_03784	EAAKKAHC_03184	AEDBFOLO_02799	AJKOJGHF_05497	IIHBEHFD_07151	KNFFLHBK_02060	JNLJKEAN_04187	DKLMNBCA_01733	MAIJIKNG_04690	PBCNADBC_07836	ACNHKNIK_07380	NHDALELB_07391	FBGCDJGC_07824	IFKFFCLE_00979	GCMNHKAO_07427	OMDGDNLI_03152	AEKFGIGJ_05887	PNAIHCIB_01902	BDBDIBHM_02098	IFHJLEIO_02420	BDGMODPG_02570	FDHAPOLO_02863	JOBMDCEJ_05259	HOCGCCAP_01115
group_23073		hypothetical protein	73	73	1	1280	45688				296	299	296	JPAADEBK_00899	PBMHJKMJ_04067	MPDOBOAE_04798	OMFHLGEP_04406	PLONMBHP_07972	OIADIKGA_01617	CCACIENP_04146	LPGLNFCI_01764	NJCBGPGD_06800	PEMEHJDI_03315	FGNICHMD_02199	AENCCDBK_03706	KJGKBNHM_06404	EAAKKAHC_07106	AEDBFOLO_03128	AJKOJGHF_07782	IIHBEHFD_02547	KNFFLHBK_04889	JNLJKEAN_06333	DKLMNBCA_06191	MAIJIKNG_03690	PBCNADBC_05062	ACNHKNIK_03901	NHDALELB_05394	FBGCDJGC_07953	IFKFFCLE_05635	GCMNHKAO_07224	OMDGDNLI_03812	AEKFGIGJ_07011	PNAIHCIB_03574	BDBDIBHM_04733	IFHJLEIO_05611	BDGMODPG_05555	FDHAPOLO_05094	JOBMDCEJ_00022	HOCGCCAP_05797
ccsA		Cytochrome c biogenesis protein CcsA	73	73	1	1280	49515				1079	1118	1089	JPAADEBK_05380	PBMHJKMJ_07041	MPDOBOAE_01107	OMFHLGEP_03148	PLONMBHP_00855	OIADIKGA_05654	CCACIENP_06809	LPGLNFCI_00692	NJCBGPGD_05344	PEMEHJDI_03068	FGNICHMD_07273	AENCCDBK_00484	KJGKBNHM_05448	EAAKKAHC_04351	AEDBFOLO_01291	AJKOJGHF_08654	IIHBEHFD_06742	KNFFLHBK_00259	JNLJKEAN_02369	DKLMNBCA_00050	MAIJIKNG_05229	PBCNADBC_05155	ACNHKNIK_04614	NHDALELB_07610	FBGCDJGC_04757	IFKFFCLE_03820	GCMNHKAO_04931	OMDGDNLI_04200	AEKFGIGJ_05679	PNAIHCIB_02951	BDBDIBHM_07951	IFHJLEIO_01399	BDGMODPG_02713	FDHAPOLO_01230	JOBMDCEJ_02787	HOCGCCAP_02154
tlyC		Hemolysin C	73	73	1	1280	79542				1331	1361	1338	JPAADEBK_05547	PBMHJKMJ_02546	MPDOBOAE_04002	OMFHLGEP_00449	PLONMBHP_03600	OIADIKGA_04655	CCACIENP_03734	LPGLNFCI_03330	NJCBGPGD_00718	PEMEHJDI_04688	FGNICHMD_06399	AENCCDBK_00851	KJGKBNHM_02625	EAAKKAHC_02158	AEDBFOLO_02391	AJKOJGHF_08047	IIHBEHFD_01689	KNFFLHBK_05325	JNLJKEAN_06969	DKLMNBCA_05376	MAIJIKNG_06399	PBCNADBC_02917	ACNHKNIK_07481	NHDALELB_05610	FBGCDJGC_06810	IFKFFCLE_07836	GCMNHKAO_03162	OMDGDNLI_01730	AEKFGIGJ_04664	PNAIHCIB_00647	BDBDIBHM_03247	IFHJLEIO_04702	BDGMODPG_06326	FDHAPOLO_04930	JOBMDCEJ_05992	HOCGCCAP_04536
group_2310		hypothetical protein	73	73	1	1280	59153				1106	1142	1112	JPAADEBK_05864	PBMHJKMJ_05064	MPDOBOAE_02403	OMFHLGEP_01948	PLONMBHP_02103	OIADIKGA_03394	CCACIENP_03556	LPGLNFCI_02230	NJCBGPGD_03377	PEMEHJDI_04048	FGNICHMD_01096	AENCCDBK_05067	KJGKBNHM_04202	EAAKKAHC_01537	AEDBFOLO_03763	AJKOJGHF_03382	IIHBEHFD_00144	KNFFLHBK_02501	JNLJKEAN_00788	DKLMNBCA_02167	MAIJIKNG_02221	PBCNADBC_00106	ACNHKNIK_00591	NHDALELB_00832	FBGCDJGC_03986	IFKFFCLE_05383	GCMNHKAO_03900	OMDGDNLI_03979	AEKFGIGJ_00696	PNAIHCIB_04656	BDBDIBHM_00783	IFHJLEIO_04113	BDGMODPG_05425	FDHAPOLO_00651	JOBMDCEJ_06610	HOCGCCAP_06414
group_2312		hypothetical protein	73	73	1	1280	84409			Hypothetical protein with no hits to refseq/uniprot/clusters/cdd/tigrfams/pfam overlapping another protein with hits	365	398	372	JPAADEBK_06127	PBMHJKMJ_02708	MPDOBOAE_03344	OMFHLGEP_03904	PLONMBHP_05689	OIADIKGA_04818	CCACIENP_06956	LPGLNFCI_03175	NJCBGPGD_00781	PEMEHJDI_04519	FGNICHMD_06620	AENCCDBK_04208	KJGKBNHM_03579	EAAKKAHC_06163	AEDBFOLO_05964	AJKOJGHF_04386	IIHBEHFD_05006	KNFFLHBK_03479	JNLJKEAN_06472	DKLMNBCA_05101	MAIJIKNG_06330	PBCNADBC_07913	ACNHKNIK_07363	NHDALELB_04903	FBGCDJGC_03835	IFKFFCLE_05873	GCMNHKAO_06628	OMDGDNLI_01816	AEKFGIGJ_06825	PNAIHCIB_00785	BDBDIBHM_06340	IFHJLEIO_04462	BDGMODPG_03388	FDHAPOLO_05323	JOBMDCEJ_06652	HOCGCCAP_06301
group_2337		hypothetical protein	73	73	1	1280	59948				425	644	540	JPAADEBK_07036	PBMHJKMJ_05645	MPDOBOAE_02514	OMFHLGEP_00662	PLONMBHP_01970	OIADIKGA_03263	CCACIENP_06450	LPGLNFCI_02377	NJCBGPGD_05408	PEMEHJDI_03911	FGNICHMD_01237	AENCCDBK_05819	KJGKBNHM_07239	EAAKKAHC_04297	AEDBFOLO_03789	AJKOJGHF_03268	IIHBEHFD_00381	KNFFLHBK_02260	JNLJKEAN_06511	DKLMNBCA_02276	MAIJIKNG_02343	PBCNADBC_05648	ACNHKNIK_05691	NHDALELB_08255	FBGCDJGC_00723	IFKFFCLE_08531	GCMNHKAO_06700	OMDGDNLI_05785	AEKFGIGJ_00570	PNAIHCIB_03795	BDBDIBHM_00677	IFHJLEIO_08116	BDGMODPG_06832	FDHAPOLO_07997	JOBMDCEJ_04745	HOCGCCAP_04128
lptB_2		Lipopolysaccharide export system ATP-binding protein LptB	73	73	1	1280	83063				824	1094	908	JPAADEBK_07244	PBMHJKMJ_06731	MPDOBOAE_04945	OMFHLGEP_03669	PLONMBHP_06663	OIADIKGA_02839	CCACIENP_02672	LPGLNFCI_04583	NJCBGPGD_06486	PEMEHJDI_02352	FGNICHMD_04757	AENCCDBK_03602	KJGKBNHM_05717	EAAKKAHC_05219	AEDBFOLO_02547	AJKOJGHF_07144	IIHBEHFD_01866	KNFFLHBK_03206	JNLJKEAN_07341	DKLMNBCA_00380	MAIJIKNG_04252	PBCNADBC_06855	ACNHKNIK_05806	NHDALELB_00244	FBGCDJGC_07345	IFKFFCLE_03185	GCMNHKAO_05186	OMDGDNLI_02250	AEKFGIGJ_04113	PNAIHCIB_04527	BDBDIBHM_05519	IFHJLEIO_04836	BDGMODPG_05849	FDHAPOLO_05129	JOBMDCEJ_06379	HOCGCCAP_06361
mutY		Adenine DNA glycosylase	73	73	1	1280	52144				902	1148	939	JPAADEBK_07333	PBMHJKMJ_03097	MPDOBOAE_05922	OMFHLGEP_05272	PLONMBHP_07823	OIADIKGA_04313	CCACIENP_07311	LPGLNFCI_06898	NJCBGPGD_04445	PEMEHJDI_05831	FGNICHMD_05502	AENCCDBK_06187	KJGKBNHM_05002	EAAKKAHC_07089	AEDBFOLO_03241	AJKOJGHF_01518	IIHBEHFD_03042	KNFFLHBK_05841	JNLJKEAN_05767	DKLMNBCA_03163	MAIJIKNG_06930	PBCNADBC_02201	ACNHKNIK_02131	NHDALELB_08329	FBGCDJGC_07673	IFKFFCLE_06447	GCMNHKAO_05658	OMDGDNLI_05449	AEKFGIGJ_02015	PNAIHCIB_05383	BDBDIBHM_06026	IFHJLEIO_01126	BDGMODPG_00018	FDHAPOLO_04711	JOBMDCEJ_07251	HOCGCCAP_03312
group_2342		Cob(I)yrinic acid a,c-diamide adenosyltransferase	73	73	1	1280	107082				572	605	573	JPAADEBK_07407	PBMHJKMJ_05017	MPDOBOAE_04404	OMFHLGEP_02000	PLONMBHP_02159	OIADIKGA_06686	CCACIENP_03483	LPGLNFCI_02177	NJCBGPGD_03421	PEMEHJDI_04106	FGNICHMD_01025	AENCCDBK_02169	KJGKBNHM_06005	EAAKKAHC_01485	AEDBFOLO_03715	AJKOJGHF_03433	IIHBEHFD_00065	KNFFLHBK_00507	JNLJKEAN_00682	DKLMNBCA_01834	MAIJIKNG_02165	PBCNADBC_00170	ACNHKNIK_00547	NHDALELB_00884	FBGCDJGC_04039	IFKFFCLE_05337	GCMNHKAO_03953	OMDGDNLI_07428	AEKFGIGJ_00815	PNAIHCIB_04730	BDBDIBHM_00838	IFHJLEIO_03488	BDGMODPG_00593	FDHAPOLO_00699	JOBMDCEJ_05060	HOCGCCAP_06459
group_2343		hypothetical protein	73	73	1	1280	17592				440	575	468	JPAADEBK_07496	PBMHJKMJ_06925	MPDOBOAE_05749	OMFHLGEP_04959	PLONMBHP_03186	OIADIKGA_01257	CCACIENP_05871	LPGLNFCI_06996	NJCBGPGD_07057	PEMEHJDI_06064	FGNICHMD_07162	AENCCDBK_05717	KJGKBNHM_06377	EAAKKAHC_07377	AEDBFOLO_06665	AJKOJGHF_08502	IIHBEHFD_07337	KNFFLHBK_05109	JNLJKEAN_07324	DKLMNBCA_04538	MAIJIKNG_01836	PBCNADBC_07392	ACNHKNIK_08584	NHDALELB_07047	FBGCDJGC_07468	IFKFFCLE_08681	GCMNHKAO_07353	OMDGDNLI_04374	AEKFGIGJ_03777	PNAIHCIB_04966	BDBDIBHM_08076	IFHJLEIO_06452	BDGMODPG_06181	FDHAPOLO_05879	JOBMDCEJ_07025	HOCGCCAP_06658
rpsA_2		30S ribosomal protein S1	73	73	1	1280	83011				1508	1535	1518	JPAADEBK_02940	PBMHJKMJ_06744	MPDOBOAE_04932	OMFHLGEP_03682	PLONMBHP_06650	OIADIKGA_02826	CCACIENP_02685	LPGLNFCI_04570	NJCBGPGD_06440	PEMEHJDI_02365	FGNICHMD_04744	AENCCDBK_03589	KJGKBNHM_06918	EAAKKAHC_05232	AEDBFOLO_02560	AJKOJGHF_07129	IIHBEHFD_01851	KNFFLHBK_05811	JNLJKEAN_05785	DKLMNBCA_00364	MAIJIKNG_04238	PBCNADBC_03175	ACNHKNIK_05791	NHDALELB_00259	FBGCDJGC_07358	IFKFFCLE_03171	GCMNHKAO_05171	OMDGDNLI_02266	AEKFGIGJ_04100	PNAIHCIB_04514	BDBDIBHM_05505	IFHJLEIO_07750	BDGMODPG_05834	FDHAPOLO_07268	JOBMDCEJ_06365	HOCGCCAP_06374
yidA_1		Sugar phosphatase YidA	73	73	1	1280	14292				797	827	811	JPAADEBK_00962	PBMHJKMJ_03995	MPDOBOAE_01517	OMFHLGEP_04317	PLONMBHP_07051	OIADIKGA_01689	CCACIENP_04023	LPGLNFCI_01843	NJCBGPGD_00824	PEMEHJDI_03387	FGNICHMD_02291	AENCCDBK_03793	KJGKBNHM_01014	EAAKKAHC_02603	AEDBFOLO_04526	AJKOJGHF_01081	IIHBEHFD_02615	KNFFLHBK_00756	JNLJKEAN_01366	DKLMNBCA_02743	MAIJIKNG_03624	PBCNADBC_04277	ACNHKNIK_04524	NHDALELB_07971	FBGCDJGC_00284	IFKFFCLE_05710	GCMNHKAO_04677	OMDGDNLI_03750	AEKFGIGJ_05948	PNAIHCIB_03514	BDBDIBHM_04800	IFHJLEIO_05758	BDGMODPG_01996	FDHAPOLO_02067	JOBMDCEJ_00086	HOCGCCAP_05879
glbO		Group 2 truncated hemoglobin GlbO	73	73	1	1280	1252				401	560	423	JPAADEBK_01174	PBMHJKMJ_01048	MPDOBOAE_06057	OMFHLGEP_06104	PLONMBHP_04847	OIADIKGA_04165	CCACIENP_02005	LPGLNFCI_06426	NJCBGPGD_05157	PEMEHJDI_05077	FGNICHMD_01405	AENCCDBK_06441	KJGKBNHM_05355	EAAKKAHC_03247	AEDBFOLO_02729	AJKOJGHF_05584	IIHBEHFD_04743	KNFFLHBK_02734	JNLJKEAN_07699	DKLMNBCA_01648	MAIJIKNG_04618	PBCNADBC_08593	ACNHKNIK_02879	NHDALELB_06943	FBGCDJGC_05517	IFKFFCLE_07431	GCMNHKAO_05591	OMDGDNLI_05661	AEKFGIGJ_05824	PNAIHCIB_01832	BDBDIBHM_02188	IFHJLEIO_06161	BDGMODPG_02497	FDHAPOLO_07277	JOBMDCEJ_02307	HOCGCCAP_03626
cycA		D-serine/D-alanine/glycine transporter	73	73	1	1280	23927				1421	1571	1459	JPAADEBK_01346	PBMHJKMJ_00788	MPDOBOAE_01649	OMFHLGEP_03101	PLONMBHP_03632	OIADIKGA_06150	CCACIENP_01729	LPGLNFCI_06583	NJCBGPGD_04165	PEMEHJDI_07346	FGNICHMD_01609	AENCCDBK_04262	KJGKBNHM_04937	EAAKKAHC_07017	AEDBFOLO_05059	AJKOJGHF_04952	IIHBEHFD_04558	KNFFLHBK_06492	JNLJKEAN_05227	DKLMNBCA_06253	MAIJIKNG_06277	PBCNADBC_03784	ACNHKNIK_05245	NHDALELB_01030	FBGCDJGC_07055	IFKFFCLE_06306	GCMNHKAO_07416	OMDGDNLI_04651	AEKFGIGJ_04845	PNAIHCIB_01630	BDBDIBHM_05882	IFHJLEIO_03864	BDGMODPG_05713	FDHAPOLO_03091	JOBMDCEJ_02490	HOCGCCAP_03418
group_2377		hypothetical protein	73	73	1	1280	89637				560	614	573	JPAADEBK_01380	PBMHJKMJ_06182	MPDOBOAE_01609	OMFHLGEP_04035	PLONMBHP_06531	OIADIKGA_05749	CCACIENP_01686	LPGLNFCI_06622	NJCBGPGD_05933	PEMEHJDI_07385	FGNICHMD_01665	AENCCDBK_04176	KJGKBNHM_03915	EAAKKAHC_04197	AEDBFOLO_06184	AJKOJGHF_04989	IIHBEHFD_04524	KNFFLHBK_04745	JNLJKEAN_05924	DKLMNBCA_05485	MAIJIKNG_06217	PBCNADBC_06164	ACNHKNIK_05551	NHDALELB_01066	FBGCDJGC_04629	IFKFFCLE_06260	GCMNHKAO_06850	OMDGDNLI_06779	AEKFGIGJ_07506	PNAIHCIB_01595	BDBDIBHM_05928	IFHJLEIO_05547	BDGMODPG_06475	FDHAPOLO_03955	JOBMDCEJ_05907	HOCGCCAP_03388
ephD_1		putative oxidoreductase EphD	73	73	1	1280	92051				740	773	761	JPAADEBK_01451	PBMHJKMJ_06640	MPDOBOAE_05131	OMFHLGEP_05474	PLONMBHP_07867	OIADIKGA_05883	CCACIENP_07398	LPGLNFCI_05751	NJCBGPGD_00611	PEMEHJDI_07711	FGNICHMD_02525	AENCCDBK_00986	KJGKBNHM_03097	EAAKKAHC_07610	AEDBFOLO_06577	AJKOJGHF_08748	IIHBEHFD_04871	KNFFLHBK_00659	JNLJKEAN_00197	DKLMNBCA_02647	MAIJIKNG_01728	PBCNADBC_03547	ACNHKNIK_01254	NHDALELB_07769	FBGCDJGC_05195	IFKFFCLE_08381	GCMNHKAO_05255	OMDGDNLI_03845	AEKFGIGJ_06888	PNAIHCIB_00291	BDBDIBHM_07084	IFHJLEIO_00940	BDGMODPG_02596	FDHAPOLO_03264	JOBMDCEJ_03084	HOCGCCAP_04725
grpE		Protein GrpE	73	73	1	1280	45012				650	776	681	JPAADEBK_01749	PBMHJKMJ_03303	MPDOBOAE_03917	OMFHLGEP_00996	PLONMBHP_06489	OIADIKGA_05977	CCACIENP_05540	LPGLNFCI_06753	NJCBGPGD_01052	PEMEHJDI_05621	FGNICHMD_06740	AENCCDBK_00089	KJGKBNHM_01509	EAAKKAHC_03390	AEDBFOLO_04646	AJKOJGHF_01292	IIHBEHFD_02806	KNFFLHBK_04996	JNLJKEAN_03866	DKLMNBCA_06297	MAIJIKNG_03316	PBCNADBC_06766	ACNHKNIK_01757	NHDALELB_01230	FBGCDJGC_05102	IFKFFCLE_04300	GCMNHKAO_02591	OMDGDNLI_04997	AEKFGIGJ_02275	PNAIHCIB_05256	BDBDIBHM_07560	IFHJLEIO_03119	BDGMODPG_05246	FDHAPOLO_03896	JOBMDCEJ_00418	HOCGCCAP_03122
group_2386		Putative ATPase	73	73	1	1280	77334				269	1043	984	JPAADEBK_01866	PBMHJKMJ_03223	MPDOBOAE_04088	OMFHLGEP_00940	PLONMBHP_07947	OIADIKGA_06049	CCACIENP_05649	LPGLNFCI_06868	NJCBGPGD_05681	PEMEHJDI_05718	FGNICHMD_07520	AENCCDBK_00150	KJGKBNHM_01564	EAAKKAHC_07452	AEDBFOLO_03354	AJKOJGHF_01393	IIHBEHFD_02902	KNFFLHBK_06798	JNLJKEAN_07824	DKLMNBCA_07202	MAIJIKNG_03197	PBCNADBC_02324	ACNHKNIK_01655	NHDALELB_07034	FBGCDJGC_05175	IFKFFCLE_05965	GCMNHKAO_02505	OMDGDNLI_05548	AEKFGIGJ_02156	PNAIHCIB_05917	BDBDIBHM_06160	IFHJLEIO_02052	BDGMODPG_00199	FDHAPOLO_01468	JOBMDCEJ_00522	HOCGCCAP_03197
ephA		Epoxide hydrolase A	73	73	1	1280	77354				158	1151	988	JPAADEBK_01877	PBMHJKMJ_03213	MPDOBOAE_04098	OMFHLGEP_00931	PLONMBHP_07957	OIADIKGA_06060	CCACIENP_05660	LPGLNFCI_06878	NJCBGPGD_05670	PEMEHJDI_05728	FGNICHMD_05368	AENCCDBK_00159	KJGKBNHM_01574	EAAKKAHC_07441	AEDBFOLO_03344	AJKOJGHF_01402	IIHBEHFD_02911	KNFFLHBK_02947	JNLJKEAN_07834	DKLMNBCA_04958	MAIJIKNG_03187	PBCNADBC_02314	ACNHKNIK_01645	NHDALELB_07025	FBGCDJGC_05186	IFKFFCLE_05956	GCMNHKAO_02495	OMDGDNLI_05559	AEKFGIGJ_02147	PNAIHCIB_05484	BDBDIBHM_06150	IFHJLEIO_02041	BDGMODPG_00188	FDHAPOLO_01458	JOBMDCEJ_00532	HOCGCCAP_03207
group_2402		Steroid C26-monooxygenase	73	73	1	1280	64226				1244	1316	1248	JPAADEBK_02337	PBMHJKMJ_01358	MPDOBOAE_03452	OMFHLGEP_00280	PLONMBHP_02437	OIADIKGA_02309	CCACIENP_02322	LPGLNFCI_01381	NJCBGPGD_03830	PEMEHJDI_01971	FGNICHMD_03410	AENCCDBK_01265	KJGKBNHM_05912	EAAKKAHC_01068	AEDBFOLO_00464	AJKOJGHF_08924	IIHBEHFD_02206	KNFFLHBK_02992	JNLJKEAN_04606	DKLMNBCA_01297	MAIJIKNG_05817	PBCNADBC_08753	ACNHKNIK_07758	NHDALELB_07841	FBGCDJGC_02118	IFKFFCLE_00663	GCMNHKAO_04351	OMDGDNLI_02851	AEKFGIGJ_06114	PNAIHCIB_02107	BDBDIBHM_01845	IFHJLEIO_02727	BDGMODPG_02868	FDHAPOLO_02796	JOBMDCEJ_05657	HOCGCCAP_01429
group_2416		hypothetical protein	73	73	1	1280	53580			Hypothetical protein with no hits to refseq/uniprot/clusters/cdd/tigrfams/pfam overlapping another protein with hits	890	983	916	JPAADEBK_02591	PBMHJKMJ_03656	MPDOBOAE_05124	OMFHLGEP_04491	PLONMBHP_05571	OIADIKGA_03443	CCACIENP_05849	LPGLNFCI_03706	NJCBGPGD_07437	PEMEHJDI_07844	FGNICHMD_03776	AENCCDBK_04913	KJGKBNHM_01735	EAAKKAHC_05525	AEDBFOLO_02103	AJKOJGHF_02781	IIHBEHFD_03074	KNFFLHBK_07883	JNLJKEAN_08557	DKLMNBCA_03700	MAIJIKNG_05134	PBCNADBC_08836	ACNHKNIK_09077	NHDALELB_06179	FBGCDJGC_07865	IFKFFCLE_04650	GCMNHKAO_06462	OMDGDNLI_07542	AEKFGIGJ_06618	PNAIHCIB_06245	BDBDIBHM_04958	IFHJLEIO_05810	BDGMODPG_06979	FDHAPOLO_07994	JOBMDCEJ_07196	HOCGCCAP_04470
coaBC		Coenzyme A biosynthesis bifunctional protein CoaBC	73	73	1	1280	51811				1202	1274	1213	JPAADEBK_02703	PBMHJKMJ_03720	MPDOBOAE_02974	OMFHLGEP_05038	PLONMBHP_05662	OIADIKGA_03495	CCACIENP_05796	LPGLNFCI_03616	NJCBGPGD_01919	PEMEHJDI_07064	FGNICHMD_03692	AENCCDBK_05698	KJGKBNHM_01804	EAAKKAHC_05578	AEDBFOLO_02051	AJKOJGHF_02702	IIHBEHFD_03135	KNFFLHBK_01076	JNLJKEAN_01597	DKLMNBCA_02492	MAIJIKNG_05022	PBCNADBC_01755	ACNHKNIK_01554	NHDALELB_06899	FBGCDJGC_06991	IFKFFCLE_04728	GCMNHKAO_05423	OMDGDNLI_07110	AEKFGIGJ_00921	PNAIHCIB_04065	BDBDIBHM_05033	IFHJLEIO_01357	BDGMODPG_01489	FDHAPOLO_02338	JOBMDCEJ_02906	HOCGCCAP_04404
group_2422		hypothetical protein	73	73	1	1280	51778				425	590	445	JPAADEBK_02730	PBMHJKMJ_03745	MPDOBOAE_02999	OMFHLGEP_06130	PLONMBHP_07926	OIADIKGA_03520	CCACIENP_05771	LPGLNFCI_03591	NJCBGPGD_01893	PEMEHJDI_07089	FGNICHMD_03667	AENCCDBK_06465	KJGKBNHM_01830	EAAKKAHC_07343	AEDBFOLO_02026	AJKOJGHF_02677	IIHBEHFD_03160	KNFFLHBK_01104	JNLJKEAN_01569	DKLMNBCA_02464	MAIJIKNG_04995	PBCNADBC_01727	ACNHKNIK_01582	NHDALELB_02457	FBGCDJGC_03551	IFKFFCLE_04754	GCMNHKAO_05450	OMDGDNLI_07887	AEKFGIGJ_00947	PNAIHCIB_04039	BDBDIBHM_05059	IFHJLEIO_01383	BDGMODPG_01515	FDHAPOLO_02311	JOBMDCEJ_02879	HOCGCCAP_04379
ruvC		Crossover junction endodeoxyribonuclease RuvC	73	73	1	1280	51734				488	614	565	JPAADEBK_02749	PBMHJKMJ_03762	MPDOBOAE_03017	OMFHLGEP_01388	PLONMBHP_04547	OIADIKGA_03537	CCACIENP_05754	LPGLNFCI_03574	NJCBGPGD_01878	PEMEHJDI_07106	FGNICHMD_03645	AENCCDBK_05122	KJGKBNHM_01847	EAAKKAHC_03878	AEDBFOLO_02009	AJKOJGHF_02660	IIHBEHFD_03176	KNFFLHBK_01126	JNLJKEAN_01546	DKLMNBCA_02442	MAIJIKNG_04977	PBCNADBC_01708	ACNHKNIK_01600	NHDALELB_02481	FBGCDJGC_03568	IFKFFCLE_04771	GCMNHKAO_05472	OMDGDNLI_07334	AEKFGIGJ_00964	PNAIHCIB_04023	BDBDIBHM_05076	IFHJLEIO_05058	BDGMODPG_01533	FDHAPOLO_02293	JOBMDCEJ_02857	HOCGCCAP_04362
polC_3		DNA polymerase III PolC-type	73	73	1	1280	50844				971	1100	997	JPAADEBK_02820	PBMHJKMJ_06385	MPDOBOAE_03209	OMFHLGEP_05224	PLONMBHP_05106	OIADIKGA_02650	CCACIENP_02857	LPGLNFCI_07233	NJCBGPGD_05000	PEMEHJDI_02563	FGNICHMD_04615	AENCCDBK_05178	KJGKBNHM_06029	EAAKKAHC_05049	AEDBFOLO_05187	AJKOJGHF_07053	IIHBEHFD_06847	KNFFLHBK_02386	JNLJKEAN_05336	DKLMNBCA_03244	MAIJIKNG_04110	PBCNADBC_05843	ACNHKNIK_04809	NHDALELB_05316	FBGCDJGC_06863	IFKFFCLE_06188	GCMNHKAO_06960	OMDGDNLI_04829	AEKFGIGJ_07229	PNAIHCIB_06134	BDBDIBHM_06547	IFHJLEIO_05931	BDGMODPG_07059	FDHAPOLO_06687	JOBMDCEJ_03438	HOCGCCAP_05228
tal_2		Transaldolase	73	73	1	1280	51318				1118	1142	1119	JPAADEBK_02889	PBMHJKMJ_05222	MPDOBOAE_03115	OMFHLGEP_04556	PLONMBHP_07791	OIADIKGA_02756	CCACIENP_02752	LPGLNFCI_04508	NJCBGPGD_06133	PEMEHJDI_02427	FGNICHMD_04695	AENCCDBK_03431	KJGKBNHM_04321	EAAKKAHC_05159	AEDBFOLO_02632	AJKOJGHF_07373	IIHBEHFD_01784	KNFFLHBK_04841	JNLJKEAN_06025	DKLMNBCA_00316	MAIJIKNG_04187	PBCNADBC_03228	ACNHKNIK_03477	NHDALELB_06602	FBGCDJGC_07570	IFKFFCLE_08260	GCMNHKAO_05119	OMDGDNLI_04763	AEKFGIGJ_04046	PNAIHCIB_04465	BDBDIBHM_06662	IFHJLEIO_04326	BDGMODPG_01811	FDHAPOLO_03247	JOBMDCEJ_03365	HOCGCCAP_05340
group_2429		putative acyl-CoA dehydrogenase FadE10	73	73	1	1280	31025				1940	2123	1969	JPAADEBK_03090	PBMHJKMJ_06066	MPDOBOAE_06046	OMFHLGEP_04462	PLONMBHP_03230	OIADIKGA_01217	CCACIENP_05915	LPGLNFCI_07040	NJCBGPGD_02208	PEMEHJDI_06019	FGNICHMD_00743	AENCCDBK_04600	KJGKBNHM_06096	EAAKKAHC_06640	AEDBFOLO_00937	AJKOJGHF_06751	IIHBEHFD_05020	KNFFLHBK_04914	JNLJKEAN_07549	DKLMNBCA_04502	MAIJIKNG_01872	PBCNADBC_01415	ACNHKNIK_02552	NHDALELB_00705	FBGCDJGC_02818	IFKFFCLE_08604	GCMNHKAO_04191	OMDGDNLI_04340	AEKFGIGJ_03733	PNAIHCIB_04999	BDBDIBHM_04392	IFHJLEIO_01225	BDGMODPG_01321	FDHAPOLO_06907	JOBMDCEJ_04004	HOCGCCAP_06618
kstR2_5		HTH-type transcriptional repressor KstR2	73	73	1	1280	26372				617	710	636	JPAADEBK_03432	PBMHJKMJ_04726	MPDOBOAE_02668	OMFHLGEP_02611	PLONMBHP_04133	OIADIKGA_03991	CCACIENP_05098	LPGLNFCI_04334	NJCBGPGD_04328	PEMEHJDI_05252	FGNICHMD_06347	AENCCDBK_01672	KJGKBNHM_05945	EAAKKAHC_02425	AEDBFOLO_04825	AJKOJGHF_09089	IIHBEHFD_03380	KNFFLHBK_07349	JNLJKEAN_01905	DKLMNBCA_05683	MAIJIKNG_06558	PBCNADBC_01161	ACNHKNIK_00393	NHDALELB_05484	FBGCDJGC_02592	IFKFFCLE_04566	GCMNHKAO_03707	OMDGDNLI_03309	AEKFGIGJ_01209	PNAIHCIB_05546	BDBDIBHM_05748	IFHJLEIO_06220	BDGMODPG_05742	FDHAPOLO_07096	JOBMDCEJ_01681	HOCGCCAP_05475
yidH		Inner membrane protein YidH	73	73	1	1280	26330				392	458	396	JPAADEBK_03447	PBMHJKMJ_04742	MPDOBOAE_02652	OMFHLGEP_02626	PLONMBHP_04149	OIADIKGA_03975	CCACIENP_05084	LPGLNFCI_04350	NJCBGPGD_04343	PEMEHJDI_05268	FGNICHMD_06370	AENCCDBK_01687	KJGKBNHM_06364	EAAKKAHC_02441	AEDBFOLO_04809	AJKOJGHF_02418	IIHBEHFD_03362	KNFFLHBK_07251	JNLJKEAN_01921	DKLMNBCA_05700	MAIJIKNG_06573	PBCNADBC_01142	ACNHKNIK_00374	NHDALELB_05507	FBGCDJGC_02577	IFKFFCLE_04587	GCMNHKAO_03725	OMDGDNLI_03327	AEKFGIGJ_01194	PNAIHCIB_05563	BDBDIBHM_05769	IFHJLEIO_07569	BDGMODPG_05725	FDHAPOLO_06329	JOBMDCEJ_01699	HOCGCCAP_05461
aviRb		23S rRNA (uridine(2479)-2'-O)-methyltransferase	73	73	1	1280	105351				740	965	850	JPAADEBK_03531	PBMHJKMJ_03857	MPDOBOAE_02548	OMFHLGEP_01695	PLONMBHP_04367	OIADIKGA_03654	CCACIENP_04986	LPGLNFCI_04472	NJCBGPGD_04859	PEMEHJDI_05390	FGNICHMD_03558	AENCCDBK_04417	KJGKBNHM_05779	EAAKKAHC_03993	AEDBFOLO_01895	AJKOJGHF_02569	IIHBEHFD_03259	KNFFLHBK_02459	JNLJKEAN_02015	DKLMNBCA_04646	MAIJIKNG_04896	PBCNADBC_01046	ACNHKNIK_00278	NHDALELB_02573	FBGCDJGC_03684	IFKFFCLE_05074	GCMNHKAO_03804	OMDGDNLI_05289	AEKFGIGJ_01089	PNAIHCIB_03933	BDBDIBHM_05159	IFHJLEIO_05713	BDGMODPG_07199	FDHAPOLO_03409	JOBMDCEJ_01778	HOCGCCAP_04250
ctaC		Cytochrome c oxidase subunit 2	73	73	1	1280	3047				923	1025	944	JPAADEBK_03600	PBMHJKMJ_04485	MPDOBOAE_03503	OMFHLGEP_02483	PLONMBHP_06718	OIADIKGA_05447	CCACIENP_07366	LPGLNFCI_01154	NJCBGPGD_05316	PEMEHJDI_02179	FGNICHMD_03211	AENCCDBK_04680	KJGKBNHM_03167	EAAKKAHC_06829	AEDBFOLO_03544	AJKOJGHF_06396	IIHBEHFD_02026	KNFFLHBK_03834	JNLJKEAN_04749	DKLMNBCA_02961	MAIJIKNG_04440	PBCNADBC_05322	ACNHKNIK_04698	NHDALELB_00044	FBGCDJGC_05897	IFKFFCLE_03356	GCMNHKAO_01990	OMDGDNLI_07966	AEKFGIGJ_02488	PNAIHCIB_04901	BDBDIBHM_01659	IFHJLEIO_02309	BDGMODPG_03091	FDHAPOLO_04884	JOBMDCEJ_04322	HOCGCCAP_06074
qcrA		Cytochrome bc1 complex Rieske iron-sulfur subunit	73	73	1	1280	3040				1049	1094	1058	JPAADEBK_03607	PBMHJKMJ_04492	MPDOBOAE_03510	OMFHLGEP_02476	PLONMBHP_06725	OIADIKGA_05454	CCACIENP_07373	LPGLNFCI_01147	NJCBGPGD_05309	PEMEHJDI_02186	FGNICHMD_06604	AENCCDBK_04673	KJGKBNHM_03174	EAAKKAHC_06836	AEDBFOLO_03551	AJKOJGHF_06403	IIHBEHFD_02019	KNFFLHBK_03827	JNLJKEAN_04756	DKLMNBCA_02968	MAIJIKNG_04433	PBCNADBC_05315	ACNHKNIK_04691	NHDALELB_00051	FBGCDJGC_05904	IFKFFCLE_03349	GCMNHKAO_01983	OMDGDNLI_07973	AEKFGIGJ_02495	PNAIHCIB_04908	BDBDIBHM_01652	IFHJLEIO_02316	BDGMODPG_03098	FDHAPOLO_04891	JOBMDCEJ_04315	HOCGCCAP_06067
ksgA		Ribosomal RNA small subunit methyltransferase A	73	73	1	1280	7460				866	1013	902	JPAADEBK_04320	PBMHJKMJ_04332	MPDOBOAE_00919	OMFHLGEP_02357	PLONMBHP_01098	OIADIKGA_02159	CCACIENP_04720	LPGLNFCI_00934	NJCBGPGD_03267	PEMEHJDI_02820	FGNICHMD_03154	AENCCDBK_00635	KJGKBNHM_05755	EAAKKAHC_02332	AEDBFOLO_06537	AJKOJGHF_01942	IIHBEHFD_07257	KNFFLHBK_07443	JNLJKEAN_08227	DKLMNBCA_01890	MAIJIKNG_05412	PBCNADBC_08743	ACNHKNIK_08932	NHDALELB_06242	FBGCDJGC_00837	IFKFFCLE_03942	GCMNHKAO_07508	OMDGDNLI_07858	AEKFGIGJ_02671	PNAIHCIB_02230	BDBDIBHM_08117	IFHJLEIO_07661	BDGMODPG_07852	FDHAPOLO_07733	JOBMDCEJ_07134	HOCGCCAP_02330
pucD_1		putative xanthine dehydrogenase subunit D	73	73	1	1280	88263				2381	2618	2395	JPAADEBK_04834	PBMHJKMJ_00584	MPDOBOAE_00162	OMFHLGEP_05145	PLONMBHP_04334	OIADIKGA_02896	CCACIENP_01490	LPGLNFCI_05161	NJCBGPGD_05565	PEMEHJDI_06073	FGNICHMD_06077	AENCCDBK_03037	KJGKBNHM_05795	EAAKKAHC_03761	AEDBFOLO_00657	AJKOJGHF_00079	IIHBEHFD_05372	KNFFLHBK_05543	JNLJKEAN_04444	DKLMNBCA_06048	MAIJIKNG_00033	PBCNADBC_04918	ACNHKNIK_07811	NHDALELB_02905	FBGCDJGC_04340	IFKFFCLE_06478	GCMNHKAO_00209	OMDGDNLI_05960	AEKFGIGJ_01826	PNAIHCIB_00891	BDBDIBHM_01280	IFHJLEIO_03959	BDGMODPG_05784	FDHAPOLO_02432	JOBMDCEJ_05845	HOCGCCAP_00383
group_2473		hypothetical protein	73	73	1	1280	1344				212	296	232	JPAADEBK_05152	PBMHJKMJ_01072	MPDOBOAE_04540	OMFHLGEP_04010	PLONMBHP_04822	OIADIKGA_04146	CCACIENP_02027	LPGLNFCI_06401	NJCBGPGD_06812	PEMEHJDI_05052	FGNICHMD_01385	AENCCDBK_04423	KJGKBNHM_03735	EAAKKAHC_03227	AEDBFOLO_02749	AJKOJGHF_05564	IIHBEHFD_07212	KNFFLHBK_02125	JNLJKEAN_04241	DKLMNBCA_01668	MAIJIKNG_04637	PBCNADBC_05473	ACNHKNIK_05174	NHDALELB_06968	FBGCDJGC_06634	IFKFFCLE_07531	GCMNHKAO_05611	OMDGDNLI_05685	AEKFGIGJ_05845	PNAIHCIB_01852	BDBDIBHM_02163	IFHJLEIO_02366	BDGMODPG_02516	FDHAPOLO_07783	JOBMDCEJ_05203	HOCGCCAP_03650
nuoJ_1		NADH-quinone oxidoreductase subunit J	73	73	1	1280	67167				803	869	821	JPAADEBK_05444	PBMHJKMJ_04934	MPDOBOAE_02237	OMFHLGEP_05451	PLONMBHP_01586	OIADIKGA_05381	CCACIENP_00675	LPGLNFCI_06185	NJCBGPGD_00298	PEMEHJDI_01644	FGNICHMD_00622	AENCCDBK_05744	KJGKBNHM_05219	EAAKKAHC_05314	AEDBFOLO_05705	AJKOJGHF_02910	IIHBEHFD_00941	KNFFLHBK_00190	JNLJKEAN_02283	DKLMNBCA_00119	MAIJIKNG_02880	PBCNADBC_06684	ACNHKNIK_06647	NHDALELB_03707	FBGCDJGC_07107	IFKFFCLE_03725	GCMNHKAO_05003	OMDGDNLI_04102	AEKFGIGJ_00312	PNAIHCIB_02889	BDBDIBHM_00081	IFHJLEIO_07451	BDGMODPG_02791	FDHAPOLO_01158	JOBMDCEJ_02710	HOCGCCAP_02735
purN		Phosphoribosylglycinamide formyltransferase	73	73	1	1280	99244				623	821	651	JPAADEBK_05518	PBMHJKMJ_02056	MPDOBOAE_05457	OMFHLGEP_03319	PLONMBHP_07291	OIADIKGA_07027	CCACIENP_00913	LPGLNFCI_04168	NJCBGPGD_06512	PEMEHJDI_01912	FGNICHMD_00377	AENCCDBK_05038	KJGKBNHM_05697	EAAKKAHC_07040	AEDBFOLO_04915	AJKOJGHF_03116	IIHBEHFD_00757	KNFFLHBK_05245	JNLJKEAN_01066	DKLMNBCA_00943	MAIJIKNG_02673	PBCNADBC_00484	ACNHKNIK_00061	NHDALELB_03979	FBGCDJGC_07611	IFKFFCLE_02803	GCMNHKAO_01823	OMDGDNLI_06276	AEKFGIGJ_00080	PNAIHCIB_02710	BDBDIBHM_00298	IFHJLEIO_07760	BDGMODPG_07508	FDHAPOLO_04183	JOBMDCEJ_06223	HOCGCCAP_05155
group_2480	plsC_2	1-acyl-sn-glycerol-3-phosphate acyltransferase	73	73	1	1280	79420				437	761	708	JPAADEBK_05563	PBMHJKMJ_02517	MPDOBOAE_04017	OMFHLGEP_00434	PLONMBHP_03567	OIADIKGA_06314	CCACIENP_03760	LPGLNFCI_03363	NJCBGPGD_00700	PEMEHJDI_04721	FGNICHMD_06424	AENCCDBK_00866	KJGKBNHM_02609	EAAKKAHC_02125	AEDBFOLO_02364	AJKOJGHF_07996	IIHBEHFD_01660	KNFFLHBK_05025	JNLJKEAN_06429	DKLMNBCA_05628	MAIJIKNG_06416	PBCNADBC_02899	ACNHKNIK_02676	NHDALELB_05662	FBGCDJGC_05503	IFKFFCLE_01391	GCMNHKAO_03143	OMDGDNLI_01712	AEKFGIGJ_04688	PNAIHCIB_00629	BDBDIBHM_03299	IFHJLEIO_05959	BDGMODPG_07305	FDHAPOLO_04797	JOBMDCEJ_05974	HOCGCCAP_04565
rsbV_4		Anti-sigma-B factor antagonist	73	73	1	1280	77449				341	353	345	JPAADEBK_01894	PBMHJKMJ_03196	MPDOBOAE_04114	OMFHLGEP_06005	PLONMBHP_06106	OIADIKGA_04448	CCACIENP_05676	LPGLNFCI_06982	NJCBGPGD_05653	PEMEHJDI_05745	FGNICHMD_05385	AENCCDBK_00175	KJGKBNHM_05978	EAAKKAHC_05664	AEDBFOLO_03328	AJKOJGHF_01419	IIHBEHFD_02927	KNFFLHBK_02965	JNLJKEAN_05894	DKLMNBCA_04976	MAIJIKNG_03170	PBCNADBC_02297	ACNHKNIK_02012	NHDALELB_07008	FBGCDJGC_02375	IFKFFCLE_05939	GCMNHKAO_05750	OMDGDNLI_05576	AEKFGIGJ_02131	PNAIHCIB_05466	BDBDIBHM_06134	IFHJLEIO_07043	BDGMODPG_00155	FDHAPOLO_03757	JOBMDCEJ_00549	HOCGCCAP_03225
rplC		50S ribosomal protein L3	73	73	1	1280	98409				644	644	644	JPAADEBK_03784	PBMHJKMJ_04825	MPDOBOAE_02342	OMFHLGEP_01457	PLONMBHP_01704	OIADIKGA_06788	CCACIENP_00792	LPGLNFCI_07565	NJCBGPGD_00373	PEMEHJDI_01785	FGNICHMD_00498	AENCCDBK_01964	KJGKBNHM_01675	EAAKKAHC_04064	AEDBFOLO_06382	AJKOJGHF_03009	IIHBEHFD_00859	KNFFLHBK_00105	JNLJKEAN_00876	DKLMNBCA_00203	MAIJIKNG_02782	PBCNADBC_04818	ACNHKNIK_00257	NHDALELB_06463	FBGCDJGC_07861	IFKFFCLE_03647	GCMNHKAO_01717	OMDGDNLI_04454	AEKFGIGJ_00215	PNAIHCIB_02816	BDBDIBHM_00191	IFHJLEIO_02276	BDGMODPG_03901	FDHAPOLO_04389	JOBMDCEJ_04491	HOCGCCAP_02851
rplE		50S ribosomal protein L5	73	73	1	1280	98421				551	557	554	JPAADEBK_03796	PBMHJKMJ_04813	MPDOBOAE_02354	OMFHLGEP_01469	PLONMBHP_01716	OIADIKGA_06776	CCACIENP_00804	LPGLNFCI_07553	NJCBGPGD_00385	PEMEHJDI_01797	FGNICHMD_00486	AENCCDBK_01952	KJGKBNHM_01663	EAAKKAHC_04052	AEDBFOLO_06370	AJKOJGHF_03021	IIHBEHFD_00847	KNFFLHBK_00093	JNLJKEAN_00888	DKLMNBCA_00215	MAIJIKNG_02770	PBCNADBC_04830	ACNHKNIK_00245	NHDALELB_06475	FBGCDJGC_07849	IFKFFCLE_03635	GCMNHKAO_01729	OMDGDNLI_04442	AEKFGIGJ_00203	PNAIHCIB_02804	BDBDIBHM_00203	IFHJLEIO_02288	BDGMODPG_03913	FDHAPOLO_04377	JOBMDCEJ_04503	HOCGCCAP_02863
nuoA		NADH-quinone oxidoreductase subunit A	73	73	1	1280	68672				359	359	359	JPAADEBK_05435	PBMHJKMJ_04943	MPDOBOAE_02228	OMFHLGEP_05460	PLONMBHP_01577	OIADIKGA_05390	CCACIENP_00666	LPGLNFCI_06194	NJCBGPGD_00289	PEMEHJDI_01635	FGNICHMD_00631	AENCCDBK_05753	KJGKBNHM_05228	EAAKKAHC_05323	AEDBFOLO_05696	AJKOJGHF_02901	IIHBEHFD_00950	KNFFLHBK_00199	JNLJKEAN_02292	DKLMNBCA_00110	MAIJIKNG_02889	PBCNADBC_06693	ACNHKNIK_06656	NHDALELB_03716	FBGCDJGC_01045	IFKFFCLE_03734	GCMNHKAO_04994	OMDGDNLI_04111	AEKFGIGJ_00321	PNAIHCIB_02898	BDBDIBHM_00072	IFHJLEIO_01468	BDGMODPG_02782	FDHAPOLO_01167	JOBMDCEJ_02719	HOCGCCAP_02726
ilvH		Acetolactate synthase small subunit	73	73	1	1280	31737				524	527	525	JPAADEBK_06065	PBMHJKMJ_05507	MPDOBOAE_04308	OMFHLGEP_02906	PLONMBHP_06381	OIADIKGA_01033	CCACIENP_03320	LPGLNFCI_05281	NJCBGPGD_06649	PEMEHJDI_07607	FGNICHMD_00896	AENCCDBK_03622	KJGKBNHM_05834	EAAKKAHC_07530	AEDBFOLO_01119	AJKOJGHF_06657	IIHBEHFD_05169	KNFFLHBK_02187	JNLJKEAN_02226	DKLMNBCA_00808	MAIJIKNG_02033	PBCNADBC_01269	ACNHKNIK_02633	NHDALELB_00549	FBGCDJGC_05634	IFKFFCLE_05487	GCMNHKAO_04336	OMDGDNLI_04890	AEKFGIGJ_06601	PNAIHCIB_05743	BDBDIBHM_04199	IFHJLEIO_02426	BDGMODPG_00463	FDHAPOLO_02500	JOBMDCEJ_07299	HOCGCCAP_04889
group_24904		hypothetical protein	73	73	1	1280	84399				332	332	332	JPAADEBK_06134	PBMHJKMJ_02715	MPDOBOAE_03351	OMFHLGEP_03911	PLONMBHP_05682	OIADIKGA_04825	CCACIENP_06949	LPGLNFCI_03168	NJCBGPGD_00788	PEMEHJDI_04512	FGNICHMD_06613	AENCCDBK_04201	KJGKBNHM_03586	EAAKKAHC_06170	AEDBFOLO_05957	AJKOJGHF_04379	IIHBEHFD_05013	KNFFLHBK_07417	JNLJKEAN_06465	DKLMNBCA_07488	MAIJIKNG_06323	PBCNADBC_07920	ACNHKNIK_07356	NHDALELB_04896	FBGCDJGC_03828	IFKFFCLE_05880	GCMNHKAO_06621	OMDGDNLI_01823	AEKFGIGJ_06832	PNAIHCIB_00792	BDBDIBHM_06347	IFHJLEIO_04454	BDGMODPG_03396	FDHAPOLO_07589	JOBMDCEJ_06645	HOCGCCAP_06308
rbtD		3-oxoacyl-[acyl-carrier-protein] reductase FabG	73	73	1	1280	68411				875	920	889	JPAADEBK_05766	PBMHJKMJ_04357	MPDOBOAE_00953	OMFHLGEP_02326	PLONMBHP_01062	OIADIKGA_02138	CCACIENP_04749	LPGLNFCI_00890	NJCBGPGD_03283	PEMEHJDI_02858	FGNICHMD_03127	AENCCDBK_00598	KJGKBNHM_04897	EAAKKAHC_02311	AEDBFOLO_01442	AJKOJGHF_01920	IIHBEHFD_07237	KNFFLHBK_00824	JNLJKEAN_05440	DKLMNBCA_01930	MAIJIKNG_05393	PBCNADBC_07717	ACNHKNIK_07834	NHDALELB_06220	FBGCDJGC_00865	IFKFFCLE_03968	GCMNHKAO_01648	OMDGDNLI_06393	AEKFGIGJ_02629	PNAIHCIB_02246	BDBDIBHM_04648	IFHJLEIO_03773	BDGMODPG_05659	FDHAPOLO_05502	JOBMDCEJ_05604	HOCGCCAP_02294
whiB_2		Transcriptional regulator WhiB	73	73	1	1280	90738				263	263	263	JPAADEBK_07826	PBMHJKMJ_06865	MPDOBOAE_02850	OMFHLGEP_01038	PLONMBHP_01272	OIADIKGA_06959	CCACIENP_07225	LPGLNFCI_01129	NJCBGPGD_06878	PEMEHJDI_02623	FGNICHMD_07460	AENCCDBK_02348	KJGKBNHM_03320	EAAKKAHC_06329	AEDBFOLO_02987	AJKOJGHF_06250	IIHBEHFD_06087	KNFFLHBK_06906	JNLJKEAN_02802	DKLMNBCA_06757	MAIJIKNG_06780	PBCNADBC_03156	ACNHKNIK_02982	NHDALELB_04417	FBGCDJGC_07164	IFKFFCLE_07103	GCMNHKAO_06003	OMDGDNLI_05078	AEKFGIGJ_02828	PNAIHCIB_02127	BDBDIBHM_06934	IFHJLEIO_01160	BDGMODPG_04819	FDHAPOLO_01856	JOBMDCEJ_04366	HOCGCCAP_02497
ilvB1		Acetolactate synthase large subunit IlvB1	73	73	1	1280	33039				1850	2045	1910	JPAADEBK_06064	PBMHJKMJ_05508	MPDOBOAE_04309	OMFHLGEP_02907	PLONMBHP_06380	OIADIKGA_01032	CCACIENP_03321	LPGLNFCI_05282	NJCBGPGD_06648	PEMEHJDI_07606	FGNICHMD_00897	AENCCDBK_03623	KJGKBNHM_05835	EAAKKAHC_07531	AEDBFOLO_01120	AJKOJGHF_06658	IIHBEHFD_05170	KNFFLHBK_02186	JNLJKEAN_02227	DKLMNBCA_00807	MAIJIKNG_02034	PBCNADBC_01268	ACNHKNIK_02632	NHDALELB_00548	FBGCDJGC_05635	IFKFFCLE_05486	GCMNHKAO_04337	OMDGDNLI_04891	AEKFGIGJ_06600	PNAIHCIB_05742	BDBDIBHM_04198	IFHJLEIO_02427	BDGMODPG_00464	FDHAPOLO_02499	JOBMDCEJ_07300	HOCGCCAP_04890
yceM		Putative oxidoreductase YceM	73	73	1	1280	84831				899	917	903	JPAADEBK_06095	PBMHJKMJ_02642	MPDOBOAE_03240	OMFHLGEP_01921	PLONMBHP_05789	OIADIKGA_04707	CCACIENP_03678	LPGLNFCI_03275	NJCBGPGD_00755	PEMEHJDI_04632	FGNICHMD_06650	AENCCDBK_02721	KJGKBNHM_06802	EAAKKAHC_06899	AEDBFOLO_02449	AJKOJGHF_04422	IIHBEHFD_04974	KNFFLHBK_03437	JNLJKEAN_08054	DKLMNBCA_05143	MAIJIKNG_06357	PBCNADBC_07757	ACNHKNIK_04308	NHDALELB_04938	FBGCDJGC_03947	IFKFFCLE_05841	GCMNHKAO_03208	OMDGDNLI_01789	AEKFGIGJ_04607	PNAIHCIB_00752	BDBDIBHM_06302	IFHJLEIO_03675	BDGMODPG_03360	FDHAPOLO_07396	JOBMDCEJ_03215	HOCGCCAP_04485
allB		Allantoinase	73	73	1	1280	21335				1319	1430	1343	JPAADEBK_06285	PBMHJKMJ_00496	MPDOBOAE_00251	OMFHLGEP_03221	PLONMBHP_04253	OIADIKGA_01347	CCACIENP_01391	LPGLNFCI_06314	NJCBGPGD_04573	PEMEHJDI_07436	FGNICHMD_01768	AENCCDBK_03366	KJGKBNHM_02340	EAAKKAHC_04983	AEDBFOLO_00742	AJKOJGHF_03890	IIHBEHFD_05252	KNFFLHBK_04526	JNLJKEAN_04952	DKLMNBCA_05785	MAIJIKNG_00211	PBCNADBC_02990	ACNHKNIK_01806	NHDALELB_02814	FBGCDJGC_03211	IFKFFCLE_05528	GCMNHKAO_00322	OMDGDNLI_06232	AEKFGIGJ_01901	PNAIHCIB_01002	BDBDIBHM_01192	IFHJLEIO_00330	BDGMODPG_01159	FDHAPOLO_04414	JOBMDCEJ_04700	HOCGCCAP_00316
group_2527	plsC_6	1-acyl-sn-glycerol-3-phosphate acyltransferase	73	73	1	1280	26707				593	707	656	JPAADEBK_06422	PBMHJKMJ_04664	MPDOBOAE_05541	OMFHLGEP_06153	PLONMBHP_04063	OIADIKGA_04052	CCACIENP_07281	LPGLNFCI_04267	NJCBGPGD_07308	PEMEHJDI_05186	FGNICHMD_06288	AENCCDBK_05532	KJGKBNHM_06807	EAAKKAHC_06851	AEDBFOLO_06756	AJKOJGHF_07685	IIHBEHFD_03445	KNFFLHBK_04090	JNLJKEAN_04515	DKLMNBCA_04730	MAIJIKNG_06505	PBCNADBC_01230	ACNHKNIK_00462	NHDALELB_07195	FBGCDJGC_07235	IFKFFCLE_04488	GCMNHKAO_07093	OMDGDNLI_03217	AEKFGIGJ_01270	PNAIHCIB_06144	BDBDIBHM_05665	IFHJLEIO_06963	BDGMODPG_06011	FDHAPOLO_06983	JOBMDCEJ_01618	HOCGCCAP_05536
group_2528	sigE_4	RNA polymerase sigma-E factor	73	73	1	1280	105938				524	842	732	JPAADEBK_06549	PBMHJKMJ_02133	MPDOBOAE_03660	OMFHLGEP_02676	PLONMBHP_05469	OIADIKGA_06412	CCACIENP_01022	LPGLNFCI_04066	NJCBGPGD_06375	PEMEHJDI_06811	FGNICHMD_00293	AENCCDBK_03273	KJGKBNHM_04530	EAAKKAHC_05448	AEDBFOLO_03409	AJKOJGHF_04289	IIHBEHFD_00667	KNFFLHBK_04179	JNLJKEAN_03512	DKLMNBCA_01017	MAIJIKNG_02590	PBCNADBC_00409	ACNHKNIK_08095	NHDALELB_07942	FBGCDJGC_01871	IFKFFCLE_02700	GCMNHKAO_01896	OMDGDNLI_06962	AEKFGIGJ_03565	PNAIHCIB_02637	BDBDIBHM_00399	IFHJLEIO_03421	BDGMODPG_05090	FDHAPOLO_04119	JOBMDCEJ_06181	HOCGCCAP_05076
galE_4		UDP-glucose 4-epimerase	73	73	1	1280	49869				1049	1175	1087	JPAADEBK_06691	PBMHJKMJ_07187	MPDOBOAE_01151	OMFHLGEP_06273	PLONMBHP_00763	OIADIKGA_05564	CCACIENP_06746	LPGLNFCI_00599	NJCBGPGD_05387	PEMEHJDI_03162	FGNICHMD_07325	AENCCDBK_06533	KJGKBNHM_05559	EAAKKAHC_04438	AEDBFOLO_01200	AJKOJGHF_08690	IIHBEHFD_06780	KNFFLHBK_00300	JNLJKEAN_02411	DKLMNBCA_00009	MAIJIKNG_05157	PBCNADBC_04492	ACNHKNIK_04009	NHDALELB_08663	FBGCDJGC_04667	IFKFFCLE_03857	GCMNHKAO_04884	OMDGDNLI_04241	AEKFGIGJ_05625	PNAIHCIB_06812	BDBDIBHM_07906	IFHJLEIO_03167	BDGMODPG_04701	FDHAPOLO_05984	JOBMDCEJ_02830	HOCGCCAP_02053
lhgO		L-2-hydroxyglutarate oxidase LhgO	73	73	1	1280	46818				1199	1355	1229	JPAADEBK_06745	PBMHJKMJ_06230	MPDOBOAE_05899	OMFHLGEP_05633	PLONMBHP_07173	OIADIKGA_06505	CCACIENP_04259	LPGLNFCI_01673	NJCBGPGD_05900	PEMEHJDI_03180	FGNICHMD_02131	AENCCDBK_03094	KJGKBNHM_05124	EAAKKAHC_05807	AEDBFOLO_05833	AJKOJGHF_08737	IIHBEHFD_02456	KNFFLHBK_06564	JNLJKEAN_04718	DKLMNBCA_04805	MAIJIKNG_07313	PBCNADBC_06133	ACNHKNIK_07645	NHDALELB_05455	FBGCDJGC_05287	IFKFFCLE_08084	GCMNHKAO_07141	OMDGDNLI_07289	AEKFGIGJ_06440	PNAIHCIB_06070	BDBDIBHM_04673	IFHJLEIO_07845	BDGMODPG_04620	FDHAPOLO_07312	JOBMDCEJ_07609	HOCGCCAP_06546
vdh		Valine dehydrogenase	73	73	1	1280	47026				1076	1145	1094	JPAADEBK_06770	PBMHJKMJ_06206	MPDOBOAE_06073	OMFHLGEP_05618	PLONMBHP_07205	OIADIKGA_06533	CCACIENP_04191	LPGLNFCI_01725	NJCBGPGD_05878	PEMEHJDI_03238	FGNICHMD_02160	AENCCDBK_05791	KJGKBNHM_05146	EAAKKAHC_05779	AEDBFOLO_05862	AJKOJGHF_07842	IIHBEHFD_02485	KNFFLHBK_05359	JNLJKEAN_04677	DKLMNBCA_04827	MAIJIKNG_07354	PBCNADBC_06111	ACNHKNIK_07555	NHDALELB_05429	FBGCDJGC_05335	IFKFFCLE_08109	GCMNHKAO_07119	OMDGDNLI_07267	AEKFGIGJ_06393	PNAIHCIB_03614	BDBDIBHM_04697	IFHJLEIO_05518	BDGMODPG_04596	FDHAPOLO_05603	JOBMDCEJ_06966	HOCGCCAP_06519
idi		Isopentenyl-diphosphate Delta-isomerase	73	73	1	1280	115635				593	599	595	JPAADEBK_06964	PBMHJKMJ_00080	MPDOBOAE_01305	OMFHLGEP_00851	PLONMBHP_02843	OIADIKGA_05222	CCACIENP_00138	LPGLNFCI_00273	NJCBGPGD_02767	PEMEHJDI_00180	FGNICHMD_02105	AENCCDBK_02454	KJGKBNHM_04826	EAAKKAHC_00376	AEDBFOLO_00189	AJKOJGHF_06172	IIHBEHFD_03825	KNFFLHBK_04374	JNLJKEAN_06660	DKLMNBCA_05236	MAIJIKNG_00406	PBCNADBC_06610	ACNHKNIK_07506	NHDALELB_04497	FBGCDJGC_02177	IFKFFCLE_00999	GCMNHKAO_07517	OMDGDNLI_01231	AEKFGIGJ_04476	PNAIHCIB_01151	BDBDIBHM_07406	IFHJLEIO_05903	BDGMODPG_04959	FDHAPOLO_05816	JOBMDCEJ_01839	HOCGCCAP_00573
xseA		Exodeoxyribonuclease 7 large subunit	73	73	1	1280	61896				1166	1403	1234	JPAADEBK_07072	PBMHJKMJ_02286	MPDOBOAE_04276	OMFHLGEP_03378	PLONMBHP_01806	OIADIKGA_06581	CCACIENP_06564	LPGLNFCI_02539	NJCBGPGD_03139	PEMEHJDI_03722	FGNICHMD_00060	AENCCDBK_03997	KJGKBNHM_04480	EAAKKAHC_04786	AEDBFOLO_06243	AJKOJGHF_04152	IIHBEHFD_00545	KNFFLHBK_02873	JNLJKEAN_03139	DKLMNBCA_01564	MAIJIKNG_02458	PBCNADBC_05732	ACNHKNIK_03304	NHDALELB_06059	FBGCDJGC_07748	IFKFFCLE_04847	GCMNHKAO_03350	OMDGDNLI_06495	AEKFGIGJ_03405	PNAIHCIB_03681	BDBDIBHM_00520	IFHJLEIO_02639	BDGMODPG_04662	FDHAPOLO_01303	JOBMDCEJ_05403	HOCGCCAP_06773
group_2553		hypothetical protein	73	73	1	1280	63309				704	830	720	JPAADEBK_07198	PBMHJKMJ_01452	MPDOBOAE_03360	OMFHLGEP_05590	PLONMBHP_02544	OIADIKGA_05049	CCACIENP_02427	LPGLNFCI_01265	NJCBGPGD_04012	PEMEHJDI_02079	FGNICHMD_03324	AENCCDBK_02931	KJGKBNHM_05664	EAAKKAHC_00972	AEDBFOLO_00559	AJKOJGHF_06532	IIHBEHFD_02119	KNFFLHBK_04680	JNLJKEAN_03082	DKLMNBCA_03652	MAIJIKNG_05750	PBCNADBC_04434	ACNHKNIK_05041	NHDALELB_03882	FBGCDJGC_02717	IFKFFCLE_00562	GCMNHKAO_02125	OMDGDNLI_02916	AEKFGIGJ_02387	PNAIHCIB_06597	BDBDIBHM_01763	IFHJLEIO_06151	BDGMODPG_02802	FDHAPOLO_05218	JOBMDCEJ_06299	HOCGCCAP_01536
murC		UDP-N-acetylmuramate--L-alanine ligase	73	73	1	1280	8192				1394	1427	1395	JPAADEBK_00594	PBMHJKMJ_00700	MPDOBOAE_00049	OMFHLGEP_04198	PLONMBHP_03909	OIADIKGA_03027	CCACIENP_01610	LPGLNFCI_05034	NJCBGPGD_01092	PEMEHJDI_06203	FGNICHMD_07576	AENCCDBK_04561	KJGKBNHM_06965	EAAKKAHC_02915	AEDBFOLO_05749	AJKOJGHF_00247	IIHBEHFD_07079	KNFFLHBK_02007	JNLJKEAN_07386	DKLMNBCA_03314	MAIJIKNG_04021	PBCNADBC_04605	ACNHKNIK_06149	NHDALELB_02667	FBGCDJGC_05726	IFKFFCLE_01773	GCMNHKAO_00136	OMDGDNLI_06364	AEKFGIGJ_01699	PNAIHCIB_00819	BDBDIBHM_01400	IFHJLEIO_06547	BDGMODPG_07401	FDHAPOLO_01070	JOBMDCEJ_00938	HOCGCCAP_00495
cydB		Cytochrome bd-I ubiquinol oxidase subunit 2	73	73	1	1280	14376				1001	1004	1001	JPAADEBK_00981	PBMHJKMJ_03981	MPDOBOAE_01481	OMFHLGEP_01712	PLONMBHP_07036	OIADIKGA_01707	CCACIENP_04006	LPGLNFCI_01857	NJCBGPGD_00841	PEMEHJDI_03401	FGNICHMD_02304	AENCCDBK_03754	KJGKBNHM_01032	EAAKKAHC_02621	AEDBFOLO_04561	AJKOJGHF_01097	IIHBEHFD_02629	KNFFLHBK_00736	JNLJKEAN_01385	DKLMNBCA_02723	MAIJIKNG_03603	PBCNADBC_04295	ACNHKNIK_04506	NHDALELB_07987	FBGCDJGC_00266	IFKFFCLE_05725	GCMNHKAO_04659	OMDGDNLI_03732	AEKFGIGJ_05994	PNAIHCIB_03494	BDBDIBHM_04815	IFHJLEIO_01856	BDGMODPG_02017	FDHAPOLO_02048	JOBMDCEJ_00105	HOCGCCAP_05893
recD2_1		ATP-dependent RecD-like DNA helicase	73	73	1	1280	112306				2189	2366	2260	JPAADEBK_01206	PBMHJKMJ_00947	MPDOBOAE_04187	OMFHLGEP_04132	PLONMBHP_04877	OIADIKGA_04202	CCACIENP_01951	LPGLNFCI_06457	NJCBGPGD_05126	PEMEHJDI_05106	FGNICHMD_01460	AENCCDBK_04495	KJGKBNHM_06589	EAAKKAHC_03292	AEDBFOLO_06428	AJKOJGHF_05617	IIHBEHFD_04712	KNFFLHBK_02765	JNLJKEAN_04885	DKLMNBCA_01617	MAIJIKNG_04584	PBCNADBC_03930	ACNHKNIK_02915	NHDALELB_03019	FBGCDJGC_05554	IFKFFCLE_07378	GCMNHKAO_05556	OMDGDNLI_05627	AEKFGIGJ_06665	PNAIHCIB_01773	BDBDIBHM_02218	IFHJLEIO_04672	BDGMODPG_06237	FDHAPOLO_03992	JOBMDCEJ_02345	HOCGCCAP_03595
gpgP		Glucosyl-3-phosphoglycerate phosphatase	73	73	1	1280	115712				293	713	497	JPAADEBK_02158	PBMHJKMJ_01142	MPDOBOAE_05356	OMFHLGEP_01233	PLONMBHP_04751	OIADIKGA_02573	CCACIENP_02100	LPGLNFCI_01636	NJCBGPGD_05773	PEMEHJDI_04977	FGNICHMD_01323	AENCCDBK_01432	KJGKBNHM_04860	EAAKKAHC_05975	AEDBFOLO_04258	AJKOJGHF_04791	IIHBEHFD_02429	KNFFLHBK_00925	JNLJKEAN_07184	DKLMNBCA_01132	MAIJIKNG_04711	PBCNADBC_01863	ACNHKNIK_00711	NHDALELB_06508	FBGCDJGC_07414	IFKFFCLE_00961	GCMNHKAO_07279	OMDGDNLI_03131	AEKFGIGJ_05202	PNAIHCIB_01923	BDBDIBHM_02080	IFHJLEIO_05091	BDGMODPG_06521	FDHAPOLO_07338	JOBMDCEJ_05323	HOCGCCAP_01143
dnaG		DNA primase	73	73	1	1280	29144				1862	1955	1907	JPAADEBK_02233	PBMHJKMJ_01230	MPDOBOAE_04515	OMFHLGEP_05371	PLONMBHP_02277	OIADIKGA_02487	CCACIENP_02194	LPGLNFCI_01549	NJCBGPGD_05721	PEMEHJDI_04889	FGNICHMD_04931	AENCCDBK_01508	KJGKBNHM_05240	EAAKKAHC_04586	AEDBFOLO_00346	AJKOJGHF_04674	IIHBEHFD_02313	KNFFLHBK_01005	JNLJKEAN_02994	DKLMNBCA_01212	MAIJIKNG_04789	PBCNADBC_01945	ACNHKNIK_00794	NHDALELB_08426	FBGCDJGC_05013	IFKFFCLE_00853	GCMNHKAO_04465	OMDGDNLI_03058	AEKFGIGJ_05283	PNAIHCIB_02000	BDBDIBHM_01968	IFHJLEIO_06733	BDGMODPG_03691	FDHAPOLO_04871	JOBMDCEJ_06275	HOCGCCAP_01230
acsA_3		Acetyl-coenzyme A synthetase	73	73	1	1280	53518				1970	1994	1979	JPAADEBK_02578	PBMHJKMJ_03645	MPDOBOAE_06291	OMFHLGEP_05870	PLONMBHP_05556	OIADIKGA_03430	CCACIENP_05862	LPGLNFCI_03721	NJCBGPGD_07205	PEMEHJDI_07859	FGNICHMD_03790	AENCCDBK_06227	KJGKBNHM_06743	EAAKKAHC_07461	AEDBFOLO_06765	AJKOJGHF_08947	IIHBEHFD_07557	KNFFLHBK_06187	JNLJKEAN_08297	DKLMNBCA_03686	MAIJIKNG_05146	PBCNADBC_08423	ACNHKNIK_08550	NHDALELB_06202	FBGCDJGC_08026	IFKFFCLE_04628	GCMNHKAO_06475	OMDGDNLI_07557	AEKFGIGJ_06605	PNAIHCIB_06258	BDBDIBHM_04936	IFHJLEIO_07173	BDGMODPG_07676	FDHAPOLO_07288	JOBMDCEJ_07693	HOCGCCAP_04481
cobQ		Cobyric acid synthase	73	73	1	1280	50924				1508	1610	1544	JPAADEBK_02839	PBMHJKMJ_05128	MPDOBOAE_03188	OMFHLGEP_04251	PLONMBHP_05128	OIADIKGA_02672	CCACIENP_02837	LPGLNFCI_07255	NJCBGPGD_04985	PEMEHJDI_02541	FGNICHMD_04640	AENCCDBK_06123	KJGKBNHM_06009	EAAKKAHC_05071	AEDBFOLO_05209	AJKOJGHF_07027	IIHBEHFD_06826	KNFFLHBK_02405	JNLJKEAN_08306	DKLMNBCA_03225	MAIJIKNG_04129	PBCNADBC_03282	ACNHKNIK_04790	NHDALELB_05290	FBGCDJGC_07931	IFKFFCLE_06154	GCMNHKAO_05067	OMDGDNLI_04810	AEKFGIGJ_07441	PNAIHCIB_04417	BDBDIBHM_06569	IFHJLEIO_08053	BDGMODPG_01758	FDHAPOLO_07328	JOBMDCEJ_03419	HOCGCCAP_05250
bepA		Beta-barrel assembly-enhancing protease	73	73	1	1280	83006				356	437	387	JPAADEBK_02936	PBMHJKMJ_05273	MPDOBOAE_04928	OMFHLGEP_03686	PLONMBHP_06645	OIADIKGA_02822	CCACIENP_02690	LPGLNFCI_04565	NJCBGPGD_06443	PEMEHJDI_02370	FGNICHMD_04739	AENCCDBK_03585	KJGKBNHM_06921	EAAKKAHC_05236	AEDBFOLO_02564	AJKOJGHF_07124	IIHBEHFD_01847	KNFFLHBK_05814	JNLJKEAN_05789	DKLMNBCA_00361	MAIJIKNG_04235	PBCNADBC_03178	ACNHKNIK_05788	NHDALELB_00264	FBGCDJGC_06501	IFKFFCLE_03167	GCMNHKAO_05168	OMDGDNLI_02269	AEKFGIGJ_04096	PNAIHCIB_04511	BDBDIBHM_05500	IFHJLEIO_07747	BDGMODPG_05831	FDHAPOLO_07265	JOBMDCEJ_06361	HOCGCCAP_06379
ddl		D-alanine--D-alanine ligase	73	73	1	1280	31399				1154	1277	1166	JPAADEBK_02995	PBMHJKMJ_06977	MPDOBOAE_02777	OMFHLGEP_05944	PLONMBHP_03326	OIADIKGA_01119	CCACIENP_06012	LPGLNFCI_05194	NJCBGPGD_02383	PEMEHJDI_05923	FGNICHMD_00837	AENCCDBK_05468	KJGKBNHM_06234	EAAKKAHC_03526	AEDBFOLO_01033	AJKOJGHF_06846	IIHBEHFD_05111	KNFFLHBK_01442	JNLJKEAN_02173	DKLMNBCA_00860	MAIJIKNG_01981	PBCNADBC_01324	ACNHKNIK_02455	NHDALELB_00611	FBGCDJGC_02916	IFKFFCLE_08408	GCMNHKAO_04286	OMDGDNLI_07765	AEKFGIGJ_03643	PNAIHCIB_05088	BDBDIBHM_04269	IFHJLEIO_06427	BDGMODPG_01224	FDHAPOLO_05402	JOBMDCEJ_03911	HOCGCCAP_04810
cdsA		Phosphatidate cytidylyltransferase	73	73	1	1280	31291				773	1088	1027	JPAADEBK_03051	PBMHJKMJ_06100	MPDOBOAE_02721	OMFHLGEP_04486	PLONMBHP_03264	OIADIKGA_01180	CCACIENP_05950	LPGLNFCI_07072	NJCBGPGD_02245	PEMEHJDI_05985	FGNICHMD_00777	AENCCDBK_04575	KJGKBNHM_04747	EAAKKAHC_07521	AEDBFOLO_00971	AJKOJGHF_06791	IIHBEHFD_05055	KNFFLHBK_01385	JNLJKEAN_02118	DKLMNBCA_00917	MAIJIKNG_01913	PBCNADBC_01380	ACNHKNIK_02517	NHDALELB_00665	FBGCDJGC_02855	IFKFFCLE_08514	GCMNHKAO_04230	OMDGDNLI_04302	AEKFGIGJ_03700	PNAIHCIB_05033	BDBDIBHM_04324	IFHJLEIO_01266	BDGMODPG_01280	FDHAPOLO_02179	JOBMDCEJ_03966	HOCGCCAP_04757
qcrB		Cytochrome bc1 complex cytochrome b subunit	73	73	1	1280	3039				1625	1661	1633	JPAADEBK_03608	PBMHJKMJ_04493	MPDOBOAE_03511	OMFHLGEP_02475	PLONMBHP_06726	OIADIKGA_05455	CCACIENP_07374	LPGLNFCI_01146	NJCBGPGD_05308	PEMEHJDI_02187	FGNICHMD_06603	AENCCDBK_04672	KJGKBNHM_03175	EAAKKAHC_06837	AEDBFOLO_03552	AJKOJGHF_06404	IIHBEHFD_02018	KNFFLHBK_03826	JNLJKEAN_04757	DKLMNBCA_02969	MAIJIKNG_04432	PBCNADBC_05314	ACNHKNIK_04690	NHDALELB_00052	FBGCDJGC_05905	IFKFFCLE_03348	GCMNHKAO_01982	OMDGDNLI_07974	AEKFGIGJ_02496	PNAIHCIB_04909	BDBDIBHM_01651	IFHJLEIO_02317	BDGMODPG_03099	FDHAPOLO_04892	JOBMDCEJ_04314	HOCGCCAP_06066
plsC_1		1-acyl-sn-glycerol-3-phosphate acyltransferase	73	73	1	1280	2978				698	842	755	JPAADEBK_03629	PBMHJKMJ_04514	MPDOBOAE_03532	OMFHLGEP_02454	PLONMBHP_06747	OIADIKGA_05476	CCACIENP_02531	LPGLNFCI_04716	NJCBGPGD_05286	PEMEHJDI_02208	FGNICHMD_06577	AENCCDBK_04839	KJGKBNHM_03196	EAAKKAHC_06794	AEDBFOLO_03573	AJKOJGHF_06430	IIHBEHFD_01992	KNFFLHBK_04283	JNLJKEAN_04779	DKLMNBCA_00570	MAIJIKNG_04411	PBCNADBC_05291	ACNHKNIK_04667	NHDALELB_00078	FBGCDJGC_05926	IFKFFCLE_03322	GCMNHKAO_01961	OMDGDNLI_02098	AEKFGIGJ_02517	PNAIHCIB_04936	BDBDIBHM_01625	IFHJLEIO_02339	BDGMODPG_03121	FDHAPOLO_04269	JOBMDCEJ_04292	HOCGCCAP_06045
nhaK		Sodium, potassium, lithium and rubidium/H(+) antiporter	73	73	1	1280	99664				1577	1667	1587	JPAADEBK_03683	PBMHJKMJ_04568	MPDOBOAE_05026	OMFHLGEP_05073	PLONMBHP_07560	OIADIKGA_05531	CCACIENP_02586	LPGLNFCI_04661	NJCBGPGD_05491	PEMEHJDI_02263	FGNICHMD_06525	AENCCDBK_03224	KJGKBNHM_06649	EAAKKAHC_06515	AEDBFOLO_03628	AJKOJGHF_06486	IIHBEHFD_01938	KNFFLHBK_05645	JNLJKEAN_03672	DKLMNBCA_00510	MAIJIKNG_04357	PBCNADBC_08803	ACNHKNIK_06675	NHDALELB_00134	FBGCDJGC_06591	IFKFFCLE_03265	GCMNHKAO_06797	OMDGDNLI_02152	AEKFGIGJ_02572	PNAIHCIB_04615	BDBDIBHM_05598	IFHJLEIO_05199	BDGMODPG_04237	FDHAPOLO_03050	JOBMDCEJ_04157	HOCGCCAP_05991
drrA_8		Daunorubicin/doxorubicin resistance ATP-binding protein DrrA	73	73	1	1280	81860				962	1055	1007	JPAADEBK_03696	PBMHJKMJ_04578	MPDOBOAE_05034	OMFHLGEP_05309	PLONMBHP_07570	OIADIKGA_05541	CCACIENP_02595	LPGLNFCI_04651	NJCBGPGD_05480	PEMEHJDI_02273	FGNICHMD_06516	AENCCDBK_03216	KJGKBNHM_06158	EAAKKAHC_06525	AEDBFOLO_03638	AJKOJGHF_06497	IIHBEHFD_01928	KNFFLHBK_05923	JNLJKEAN_03715	DKLMNBCA_00493	MAIJIKNG_04335	PBCNADBC_06292	ACNHKNIK_06073	NHDALELB_00146	FBGCDJGC_06601	IFKFFCLE_03254	GCMNHKAO_06786	OMDGDNLI_02166	AEKFGIGJ_04173	PNAIHCIB_04604	BDBDIBHM_05587	IFHJLEIO_04764	BDGMODPG_04220	FDHAPOLO_07038	JOBMDCEJ_04184	HOCGCCAP_05981
group_2651		hypothetical protein	73	73	1	1280	97262				452	530	465	JPAADEBK_03746	PBMHJKMJ_04852	MPDOBOAE_02309	OMFHLGEP_01427	PLONMBHP_01646	OIADIKGA_05319	CCACIENP_00741	LPGLNFCI_06126	NJCBGPGD_00342	PEMEHJDI_01724	FGNICHMD_00538	AENCCDBK_01994	KJGKBNHM_01712	EAAKKAHC_04115	AEDBFOLO_06133	AJKOJGHF_02962	IIHBEHFD_00893	KNFFLHBK_00133	JNLJKEAN_00842	DKLMNBCA_00175	MAIJIKNG_02825	PBCNADBC_04789	ACNHKNIK_06477	NHDALELB_06432	FBGCDJGC_06273	IFKFFCLE_03674	GCMNHKAO_01674	OMDGDNLI_04489	AEKFGIGJ_00255	PNAIHCIB_02844	BDBDIBHM_00155	IFHJLEIO_02242	BDGMODPG_03867	FDHAPOLO_05586	JOBMDCEJ_04457	HOCGCCAP_02803
rplL		50S ribosomal protein L7/L12	73	73	1	1280	97281				377	386	381	JPAADEBK_03763	PBMHJKMJ_04838	MPDOBOAE_02326	OMFHLGEP_01443	PLONMBHP_01660	OIADIKGA_05303	CCACIENP_00757	LPGLNFCI_06112	NJCBGPGD_00357	PEMEHJDI_01738	FGNICHMD_00524	AENCCDBK_01978	KJGKBNHM_01695	EAAKKAHC_04101	AEDBFOLO_06119	AJKOJGHF_02979	IIHBEHFD_00878	KNFFLHBK_00118	JNLJKEAN_00858	DKLMNBCA_00190	MAIJIKNG_02808	PBCNADBC_04805	ACNHKNIK_06493	NHDALELB_06449	FBGCDJGC_06257	IFKFFCLE_03657	GCMNHKAO_01690	OMDGDNLI_04473	AEKFGIGJ_00239	PNAIHCIB_02828	BDBDIBHM_00172	IFHJLEIO_02258	BDGMODPG_03883	FDHAPOLO_06899	JOBMDCEJ_04472	HOCGCCAP_02817
purH		Bifunctional purine biosynthesis protein PurH	73	73	1	1280	99259				1553	1640	1580	JPAADEBK_05517	PBMHJKMJ_02057	MPDOBOAE_05458	OMFHLGEP_03318	PLONMBHP_07292	OIADIKGA_07026	CCACIENP_00914	LPGLNFCI_04167	NJCBGPGD_06513	PEMEHJDI_01913	FGNICHMD_00376	AENCCDBK_05039	KJGKBNHM_05696	EAAKKAHC_07041	AEDBFOLO_04916	AJKOJGHF_03117	IIHBEHFD_00756	KNFFLHBK_05244	JNLJKEAN_01067	DKLMNBCA_00944	MAIJIKNG_02672	PBCNADBC_00483	ACNHKNIK_00060	NHDALELB_03980	FBGCDJGC_07612	IFKFFCLE_02802	GCMNHKAO_01824	OMDGDNLI_06275	AEKFGIGJ_00079	PNAIHCIB_02709	BDBDIBHM_00299	IFHJLEIO_07761	BDGMODPG_07507	FDHAPOLO_04184	JOBMDCEJ_06224	HOCGCCAP_05154
group_2669		hypothetical protein	73	73	1	1280	79244				950	1046	954	JPAADEBK_05565	PBMHJKMJ_02509	MPDOBOAE_04023	OMFHLGEP_00427	PLONMBHP_03541	OIADIKGA_06306	CCACIENP_03787	LPGLNFCI_03389	NJCBGPGD_00698	PEMEHJDI_04747	FGNICHMD_06459	AENCCDBK_00873	KJGKBNHM_02607	EAAKKAHC_02117	AEDBFOLO_02356	AJKOJGHF_07993	IIHBEHFD_01657	KNFFLHBK_05027	JNLJKEAN_06431	DKLMNBCA_05626	MAIJIKNG_06418	PBCNADBC_02897	ACNHKNIK_02678	NHDALELB_05665	FBGCDJGC_05495	IFKFFCLE_01394	GCMNHKAO_03141	OMDGDNLI_01710	AEKFGIGJ_04696	PNAIHCIB_00627	BDBDIBHM_03302	IFHJLEIO_05957	BDGMODPG_07303	FDHAPOLO_04795	JOBMDCEJ_05972	HOCGCCAP_04573
folK		2-amino-4-hydroxy-6-hydroxymethyldihydropteridine pyrophosphokinase	73	73	1	1280	52281				599	611	609	JPAADEBK_05713	PBMHJKMJ_03135	MPDOBOAE_04981	OMFHLGEP_05398	PLONMBHP_06060	OIADIKGA_04351	CCACIENP_07076	LPGLNFCI_06936	NJCBGPGD_04404	PEMEHJDI_05793	FGNICHMD_05468	AENCCDBK_05837	KJGKBNHM_05088	EAAKKAHC_05745	AEDBFOLO_03278	AJKOJGHF_01471	IIHBEHFD_03003	KNFFLHBK_03305	JNLJKEAN_07365	DKLMNBCA_03119	MAIJIKNG_06974	PBCNADBC_02248	ACNHKNIK_02085	NHDALELB_07482	FBGCDJGC_02472	IFKFFCLE_06397	GCMNHKAO_05701	OMDGDNLI_05497	AEKFGIGJ_02053	PNAIHCIB_05426	BDBDIBHM_06072	IFHJLEIO_01079	BDGMODPG_00065	FDHAPOLO_06775	JOBMDCEJ_00596	HOCGCCAP_03275
lysA_1		Diaminopimelate decarboxylase	73	73	1	1280	107041				1391	1391	1391	JPAADEBK_05881	PBMHJKMJ_05044	MPDOBOAE_04376	OMFHLGEP_01973	PLONMBHP_02132	OIADIKGA_03420	CCACIENP_03510	LPGLNFCI_02204	NJCBGPGD_03394	PEMEHJDI_04079	FGNICHMD_01052	AENCCDBK_02142	KJGKBNHM_04242	EAAKKAHC_01512	AEDBFOLO_03742	AJKOJGHF_03406	IIHBEHFD_00092	KNFFLHBK_00535	JNLJKEAN_00710	DKLMNBCA_01861	MAIJIKNG_02192	PBCNADBC_00142	ACNHKNIK_00575	NHDALELB_00857	FBGCDJGC_04012	IFKFFCLE_05364	GCMNHKAO_03926	OMDGDNLI_07455	AEKFGIGJ_00788	PNAIHCIB_04703	BDBDIBHM_00811	IFHJLEIO_03461	BDGMODPG_00620	FDHAPOLO_00671	JOBMDCEJ_05088	HOCGCCAP_06432
gcvT_1		Aminomethyltransferase	73	73	1	1280	33151				1115	1172	1121	JPAADEBK_06020	PBMHJKMJ_05547	MPDOBOAE_04345	OMFHLGEP_04781	PLONMBHP_06340	OIADIKGA_00976	CCACIENP_03363	LPGLNFCI_05324	NJCBGPGD_04785	PEMEHJDI_07564	FGNICHMD_00939	AENCCDBK_03659	KJGKBNHM_02767	EAAKKAHC_01389	AEDBFOLO_01158	AJKOJGHF_06704	IIHBEHFD_05209	KNFFLHBK_02138	JNLJKEAN_00581	DKLMNBCA_00759	MAIJIKNG_02077	PBCNADBC_00267	ACNHKNIK_02588	NHDALELB_00501	FBGCDJGC_06703	IFKFFCLE_05437	GCMNHKAO_06587	OMDGDNLI_04931	AEKFGIGJ_06553	PNAIHCIB_05687	BDBDIBHM_04152	IFHJLEIO_02466	BDGMODPG_00503	FDHAPOLO_07114	JOBMDCEJ_06778	HOCGCCAP_04930
hiuH		5-hydroxyisourate hydrolase	73	73	1	1280	20913				389	407	394	JPAADEBK_06270	PBMHJKMJ_00535	MPDOBOAE_00229	OMFHLGEP_03200	PLONMBHP_04275	OIADIKGA_01318	CCACIENP_01439	LPGLNFCI_06286	NJCBGPGD_04589	PEMEHJDI_07462	FGNICHMD_01745	AENCCDBK_03344	KJGKBNHM_02325	EAAKKAHC_04954	AEDBFOLO_00713	AJKOJGHF_03841	IIHBEHFD_05288	KNFFLHBK_04509	JNLJKEAN_04971	DKLMNBCA_05802	MAIJIKNG_00196	PBCNADBC_03010	ACNHKNIK_01786	NHDALELB_02854	FBGCDJGC_03182	IFKFFCLE_06517	GCMNHKAO_00304	OMDGDNLI_06216	AEKFGIGJ_01882	PNAIHCIB_00986	BDBDIBHM_01238	IFHJLEIO_00349	BDGMODPG_01140	FDHAPOLO_03022	JOBMDCEJ_04680	HOCGCCAP_00336
xthA		Exodeoxyribonuclease III	73	73	1	1280	20306				779	803	781	JPAADEBK_06300	PBMHJKMJ_00398	MPDOBOAE_04636	OMFHLGEP_04274	PLONMBHP_07083	OIADIKGA_01425	CCACIENP_01298	LPGLNFCI_07122	NJCBGPGD_04561	PEMEHJDI_05604	FGNICHMD_01837	AENCCDBK_05211	KJGKBNHM_02353	EAAKKAHC_01284	AEDBFOLO_00807	AJKOJGHF_03988	IIHBEHFD_04143	KNFFLHBK_03163	JNLJKEAN_04938	DKLMNBCA_00750	MAIJIKNG_00225	PBCNADBC_02976	ACNHKNIK_01820	NHDALELB_07421	FBGCDJGC_01437	IFKFFCLE_00422	GCMNHKAO_00337	OMDGDNLI_06099	AEKFGIGJ_01924	PNAIHCIB_01015	BDBDIBHM_01158	IFHJLEIO_00315	BDGMODPG_01174	FDHAPOLO_04430	JOBMDCEJ_04715	HOCGCCAP_00247
group_2694		hypothetical protein	73	73	1	1280	33230				404	596	507	JPAADEBK_06357	PBMHJKMJ_05568	MPDOBOAE_04359	OMFHLGEP_03961	PLONMBHP_06324	OIADIKGA_00956	CCACIENP_03414	LPGLNFCI_05337	NJCBGPGD_04768	PEMEHJDI_07551	FGNICHMD_00955	AENCCDBK_02234	KJGKBNHM_02780	EAAKKAHC_01415	AEDBFOLO_01176	AJKOJGHF_06721	IIHBEHFD_05224	KNFFLHBK_06778	JNLJKEAN_00601	DKLMNBCA_01755	MAIJIKNG_02096	PBCNADBC_00248	ACNHKNIK_02569	NHDALELB_08353	FBGCDJGC_07362	IFKFFCLE_05416	GCMNHKAO_06559	OMDGDNLI_04951	AEKFGIGJ_06540	PNAIHCIB_04801	BDBDIBHM_04139	IFHJLEIO_04887	BDGMODPG_00521	FDHAPOLO_05671	JOBMDCEJ_06703	HOCGCCAP_04946
argD_1		Acetylornithine aminotransferase	73	73	1	1280	19245				1280	1298	1287	JPAADEBK_06611	PBMHJKMJ_00369	MPDOBOAE_04661	OMFHLGEP_04297	PLONMBHP_07129	OIADIKGA_01453	CCACIENP_01273	LPGLNFCI_07155	NJCBGPGD_04273	PEMEHJDI_05571	FGNICHMD_01869	AENCCDBK_05234	KJGKBNHM_02373	EAAKKAHC_01255	AEDBFOLO_00835	AJKOJGHF_04006	IIHBEHFD_04122	KNFFLHBK_03141	JNLJKEAN_02423	DKLMNBCA_00728	MAIJIKNG_00246	PBCNADBC_02953	ACNHKNIK_01843	NHDALELB_01571	FBGCDJGC_01409	IFKFFCLE_00364	GCMNHKAO_00362	OMDGDNLI_06120	AEKFGIGJ_01941	PNAIHCIB_01032	BDBDIBHM_01139	IFHJLEIO_06095	BDGMODPG_07154	FDHAPOLO_02570	JOBMDCEJ_06912	HOCGCCAP_00227
lysS		Lysine--tRNA ligase	73	73	1	1280	49709				1724	1799	1755	JPAADEBK_06662	PBMHJKMJ_06341	MPDOBOAE_01128	OMFHLGEP_03127	PLONMBHP_00789	OIADIKGA_05594	CCACIENP_06776	LPGLNFCI_00625	NJCBGPGD_05365	PEMEHJDI_03136	FGNICHMD_07293	AENCCDBK_00463	KJGKBNHM_05535	EAAKKAHC_04411	AEDBFOLO_01227	AJKOJGHF_08672	IIHBEHFD_06761	KNFFLHBK_00279	JNLJKEAN_02391	DKLMNBCA_00030	MAIJIKNG_05185	PBCNADBC_04560	ACNHKNIK_03941	NHDALELB_07592	FBGCDJGC_04697	IFKFFCLE_03840	GCMNHKAO_04911	OMDGDNLI_04217	AEKFGIGJ_05652	PNAIHCIB_02977	BDBDIBHM_07923	IFHJLEIO_06590	BDGMODPG_07456	FDHAPOLO_01249	JOBMDCEJ_02809	HOCGCCAP_02089
nadE		Glutamine-dependent NAD(+) synthetase	73	73	1	1280	672				1754	1880	1762	JPAADEBK_07208	PBMHJKMJ_01462	MPDOBOAE_06098	OMFHLGEP_05676	PLONMBHP_02555	OIADIKGA_05037	CCACIENP_02437	LPGLNFCI_01254	NJCBGPGD_04004	PEMEHJDI_02090	FGNICHMD_03314	AENCCDBK_02912	KJGKBNHM_05655	EAAKKAHC_00960	AEDBFOLO_00571	AJKOJGHF_06543	IIHBEHFD_02106	KNFFLHBK_07339	JNLJKEAN_03072	DKLMNBCA_03660	MAIJIKNG_05742	PBCNADBC_04422	ACNHKNIK_06704	NHDALELB_03894	FBGCDJGC_02705	IFKFFCLE_00551	GCMNHKAO_02116	OMDGDNLI_02925	AEKFGIGJ_02399	PNAIHCIB_04813	BDBDIBHM_01752	IFHJLEIO_07543	BDGMODPG_07818	FDHAPOLO_07652	JOBMDCEJ_07689	HOCGCCAP_01545
paaF		2,3-dehydroadipyl-CoA hydratase	73	73	1	1280	38208				800	809	800	JPAADEBK_07693	PBMHJKMJ_03000	MPDOBOAE_00489	OMFHLGEP_02818	PLONMBHP_03094	OIADIKGA_04926	CCACIENP_04516	LPGLNFCI_04870	NJCBGPGD_00515	PEMEHJDI_04380	FGNICHMD_04240	AENCCDBK_00417	KJGKBNHM_03434	EAAKKAHC_02839	AEDBFOLO_05616	AJKOJGHF_05461	IIHBEHFD_05542	KNFFLHBK_01611	JNLJKEAN_02570	DKLMNBCA_03836	MAIJIKNG_01625	PBCNADBC_02555	ACNHKNIK_04467	NHDALELB_01497	FBGCDJGC_03516	IFKFFCLE_02389	GCMNHKAO_04724	OMDGDNLI_03577	AEKFGIGJ_03235	PNAIHCIB_00122	BDBDIBHM_03907	IFHJLEIO_04302	BDGMODPG_05319	FDHAPOLO_04550	JOBMDCEJ_04590	HOCGCCAP_01926
group_2743		putative zinc protease	73	73	1	1280	109343				1367	1439	1388	JPAADEBK_00405	PBMHJKMJ_04166	MPDOBOAE_05503	OMFHLGEP_03576	PLONMBHP_05316	OIADIKGA_03765	CCACIENP_05427	LPGLNFCI_05454	NJCBGPGD_01228	PEMEHJDI_06591	FGNICHMD_05277	AENCCDBK_01553	KJGKBNHM_01164	EAAKKAHC_03089	AEDBFOLO_02200	AJKOJGHF_00407	IIHBEHFD_06218	KNFFLHBK_02701	JNLJKEAN_03310	DKLMNBCA_04777	MAIJIKNG_03817	PBCNADBC_02139	ACNHKNIK_01213	NHDALELB_00376	FBGCDJGC_07634	IFKFFCLE_01940	GCMNHKAO_04141	OMDGDNLI_03393	AEKFGIGJ_05152	PNAIHCIB_05631	BDBDIBHM_01582	IFHJLEIO_03023	BDGMODPG_05259	FDHAPOLO_00388	JOBMDCEJ_00722	HOCGCCAP_03888
degU_1		Transcriptional regulatory protein DegU	73	73	1	1280	8049				662	662	662	JPAADEBK_00573	PBMHJKMJ_00722	MPDOBOAE_00027	OMFHLGEP_01145	PLONMBHP_03876	OIADIKGA_03056	CCACIENP_06073	LPGLNFCI_04997	NJCBGPGD_01111	PEMEHJDI_06240	FGNICHMD_05143	AENCCDBK_01387	KJGKBNHM_03311	EAAKKAHC_02943	AEDBFOLO_05492	AJKOJGHF_00279	IIHBEHFD_07108	KNFFLHBK_01986	JNLJKEAN_05472	DKLMNBCA_03335	MAIJIKNG_03998	PBCNADBC_04586	ACNHKNIK_06169	NHDALELB_02700	FBGCDJGC_05755	IFKFFCLE_01805	GCMNHKAO_00113	OMDGDNLI_06553	AEKFGIGJ_01681	PNAIHCIB_05126	BDBDIBHM_01442	IFHJLEIO_02672	BDGMODPG_00924	FDHAPOLO_01090	JOBMDCEJ_00917	HOCGCCAP_00518
hemE		Uroporphyrinogen decarboxylase	73	73	1	1280	8058				1064	1196	1095	JPAADEBK_00575	PBMHJKMJ_00720	MPDOBOAE_00029	OMFHLGEP_01143	PLONMBHP_03878	OIADIKGA_03054	CCACIENP_06071	LPGLNFCI_04999	NJCBGPGD_01109	PEMEHJDI_06238	FGNICHMD_05145	AENCCDBK_01389	KJGKBNHM_03313	EAAKKAHC_02941	AEDBFOLO_05494	AJKOJGHF_00277	IIHBEHFD_07106	KNFFLHBK_01988	JNLJKEAN_05470	DKLMNBCA_03333	MAIJIKNG_04000	PBCNADBC_04588	ACNHKNIK_06167	NHDALELB_02698	FBGCDJGC_05753	IFKFFCLE_01803	GCMNHKAO_00115	OMDGDNLI_06555	AEKFGIGJ_01683	PNAIHCIB_05124	BDBDIBHM_01440	IFHJLEIO_02670	BDGMODPG_00926	FDHAPOLO_01088	JOBMDCEJ_00919	HOCGCCAP_00516
group_2747		hypothetical protein	73	73	1	1280	8191				467	473	470	JPAADEBK_00593	PBMHJKMJ_00701	MPDOBOAE_00048	OMFHLGEP_04199	PLONMBHP_03908	OIADIKGA_03028	CCACIENP_01611	LPGLNFCI_05033	NJCBGPGD_01093	PEMEHJDI_06204	FGNICHMD_07575	AENCCDBK_04562	KJGKBNHM_06964	EAAKKAHC_02916	AEDBFOLO_05748	AJKOJGHF_00248	IIHBEHFD_07080	KNFFLHBK_02006	JNLJKEAN_07387	DKLMNBCA_03315	MAIJIKNG_04020	PBCNADBC_04604	ACNHKNIK_06150	NHDALELB_02668	FBGCDJGC_05727	IFKFFCLE_01774	GCMNHKAO_00135	OMDGDNLI_06365	AEKFGIGJ_01698	PNAIHCIB_00818	BDBDIBHM_01401	IFHJLEIO_06548	BDGMODPG_07400	FDHAPOLO_01071	JOBMDCEJ_00937	HOCGCCAP_00496
msrB		Peptide methionine sulfoxide reductase MsrB	73	73	1	1280	8209				404	419	407	JPAADEBK_00595	PBMHJKMJ_00699	MPDOBOAE_00050	OMFHLGEP_04197	PLONMBHP_03910	OIADIKGA_03026	CCACIENP_01609	LPGLNFCI_05035	NJCBGPGD_01091	PEMEHJDI_06202	FGNICHMD_07577	AENCCDBK_04560	KJGKBNHM_06966	EAAKKAHC_02914	AEDBFOLO_05750	AJKOJGHF_00246	IIHBEHFD_07078	KNFFLHBK_02008	JNLJKEAN_07385	DKLMNBCA_03313	MAIJIKNG_04022	PBCNADBC_04606	ACNHKNIK_06148	NHDALELB_02666	FBGCDJGC_05725	IFKFFCLE_01772	GCMNHKAO_00137	OMDGDNLI_06363	AEKFGIGJ_01700	PNAIHCIB_00820	BDBDIBHM_01399	IFHJLEIO_06546	BDGMODPG_07402	FDHAPOLO_01069	JOBMDCEJ_00939	HOCGCCAP_00494
rhmR		putative HTH-type transcriptional regulator RhmR	73	73	1	1280	31564				716	716	716	JPAADEBK_02987	PBMHJKMJ_06986	MPDOBOAE_02786	OMFHLGEP_05935	PLONMBHP_03335	OIADIKGA_01110	CCACIENP_06021	LPGLNFCI_05203	NJCBGPGD_02391	PEMEHJDI_05914	FGNICHMD_00846	AENCCDBK_05459	KJGKBNHM_07082	EAAKKAHC_03535	AEDBFOLO_01042	AJKOJGHF_06855	IIHBEHFD_05120	KNFFLHBK_01450	JNLJKEAN_02181	DKLMNBCA_00852	MAIJIKNG_01989	PBCNADBC_01316	ACNHKNIK_02447	NHDALELB_00602	FBGCDJGC_02925	IFKFFCLE_08399	GCMNHKAO_04294	OMDGDNLI_07758	AEKFGIGJ_03634	PNAIHCIB_05096	BDBDIBHM_04260	IFHJLEIO_06435	BDGMODPG_01216	FDHAPOLO_05394	JOBMDCEJ_03903	HOCGCCAP_04819
cspA		Cold shock protein CspA	73	73	1	1280	86791				203	209	205	JPAADEBK_03256	PBMHJKMJ_05852	MPDOBOAE_01825	OMFHLGEP_00810	PLONMBHP_01308	OIADIKGA_00706	CCACIENP_06268	LPGLNFCI_05621	NJCBGPGD_00124	PEMEHJDI_01294	FGNICHMD_04003	AENCCDBK_05600	KJGKBNHM_02220	EAAKKAHC_00718	AEDBFOLO_02972	AJKOJGHF_01694	IIHBEHFD_04283	KNFFLHBK_01207	JNLJKEAN_01272	DKLMNBCA_01400	MAIJIKNG_03057	PBCNADBC_00695	ACNHKNIK_02224	NHDALELB_02050	FBGCDJGC_03101	IFKFFCLE_03005	GCMNHKAO_03551	OMDGDNLI_02472	AEKFGIGJ_04220	PNAIHCIB_02484	BDBDIBHM_04441	IFHJLEIO_04045	BDGMODPG_04429	FDHAPOLO_00933	JOBMDCEJ_05144	HOCGCCAP_05750
pafA		Pup--protein ligase	73	73	1	1280	43263				1361	1361	1361	JPAADEBK_03494	PBMHJKMJ_06257	MPDOBOAE_02594	OMFHLGEP_01651	PLONMBHP_07604	OIADIKGA_03914	CCACIENP_05027	LPGLNFCI_04414	NJCBGPGD_04824	PEMEHJDI_05332	FGNICHMD_03515	AENCCDBK_01743	KJGKBNHM_05052	EAAKKAHC_02502	AEDBFOLO_05271	AJKOJGHF_02524	IIHBEHFD_03303	KNFFLHBK_05493	JNLJKEAN_01980	DKLMNBCA_06499	MAIJIKNG_04861	PBCNADBC_01082	ACNHKNIK_00314	NHDALELB_02616	FBGCDJGC_02517	IFKFFCLE_05030	GCMNHKAO_03769	OMDGDNLI_05252	AEKFGIGJ_01130	PNAIHCIB_03897	BDBDIBHM_08287	IFHJLEIO_02515	BDGMODPG_04088	FDHAPOLO_02945	JOBMDCEJ_01743	HOCGCCAP_05404
group_27510		tRNA-Met(cat)	73	73	1	1280	97260				73	74	73	JPAADEBK_03744	PBMHJKMJ_04854	MPDOBOAE_02307	OMFHLGEP_01425	PLONMBHP_01644	OIADIKGA_05321	CCACIENP_00739	LPGLNFCI_06128	NJCBGPGD_00340	PEMEHJDI_01722	FGNICHMD_00540	AENCCDBK_01996	KJGKBNHM_01714	EAAKKAHC_04117	AEDBFOLO_06135	AJKOJGHF_02960	IIHBEHFD_00895	KNFFLHBK_00135	JNLJKEAN_00840	DKLMNBCA_00173	MAIJIKNG_02827	PBCNADBC_04787	ACNHKNIK_06475	NHDALELB_06430	FBGCDJGC_06275	IFKFFCLE_03676	GCMNHKAO_01672	OMDGDNLI_04491	AEKFGIGJ_00257	PNAIHCIB_02846	BDBDIBHM_00153	IFHJLEIO_02240	BDGMODPG_03865	FDHAPOLO_05584	JOBMDCEJ_04455	HOCGCCAP_02801
rpmG2_2		50S ribosomal protein L33 2	73	73	1	1280	97261				164	164	164	JPAADEBK_03745	PBMHJKMJ_04853	MPDOBOAE_02308	OMFHLGEP_01426	PLONMBHP_01645	OIADIKGA_05320	CCACIENP_00740	LPGLNFCI_06127	NJCBGPGD_00341	PEMEHJDI_01723	FGNICHMD_00539	AENCCDBK_01995	KJGKBNHM_01713	EAAKKAHC_04116	AEDBFOLO_06134	AJKOJGHF_02961	IIHBEHFD_00894	KNFFLHBK_00134	JNLJKEAN_00841	DKLMNBCA_00174	MAIJIKNG_02826	PBCNADBC_04788	ACNHKNIK_06476	NHDALELB_06431	FBGCDJGC_06274	IFKFFCLE_03675	GCMNHKAO_01673	OMDGDNLI_04490	AEKFGIGJ_00256	PNAIHCIB_02845	BDBDIBHM_00154	IFHJLEIO_02241	BDGMODPG_03866	FDHAPOLO_05585	JOBMDCEJ_04456	HOCGCCAP_02802
rplP		50S ribosomal protein L16	73	73	1	1280	98416				419	419	419	JPAADEBK_03791	PBMHJKMJ_04818	MPDOBOAE_02349	OMFHLGEP_01464	PLONMBHP_01711	OIADIKGA_06781	CCACIENP_00799	LPGLNFCI_07558	NJCBGPGD_00380	PEMEHJDI_01792	FGNICHMD_00491	AENCCDBK_01957	KJGKBNHM_01668	EAAKKAHC_04057	AEDBFOLO_06375	AJKOJGHF_03016	IIHBEHFD_00852	KNFFLHBK_00098	JNLJKEAN_00883	DKLMNBCA_00210	MAIJIKNG_02775	PBCNADBC_04825	ACNHKNIK_00250	NHDALELB_06470	FBGCDJGC_07854	IFKFFCLE_03640	GCMNHKAO_01724	OMDGDNLI_04447	AEKFGIGJ_00208	PNAIHCIB_02809	BDBDIBHM_00198	IFHJLEIO_02283	BDGMODPG_03908	FDHAPOLO_04382	JOBMDCEJ_04498	HOCGCCAP_02858
rpmJ		50S ribosomal protein L36	73	73	1	1280	98434				113	149	115	JPAADEBK_03808	PBMHJKMJ_04801	MPDOBOAE_02366	OMFHLGEP_01481	PLONMBHP_01728	OIADIKGA_06764	CCACIENP_00816	LPGLNFCI_07541	NJCBGPGD_00397	PEMEHJDI_01809	FGNICHMD_00474	AENCCDBK_01940	KJGKBNHM_01651	EAAKKAHC_04040	AEDBFOLO_06358	AJKOJGHF_03033	IIHBEHFD_00835	KNFFLHBK_00081	JNLJKEAN_00900	DKLMNBCA_00227	MAIJIKNG_02758	PBCNADBC_04842	ACNHKNIK_00233	NHDALELB_06488	FBGCDJGC_07837	IFKFFCLE_03623	GCMNHKAO_01741	OMDGDNLI_04430	AEKFGIGJ_00191	PNAIHCIB_02792	BDBDIBHM_00215	IFHJLEIO_06879	BDGMODPG_02895	FDHAPOLO_04365	JOBMDCEJ_04515	HOCGCCAP_02875
dnaA		Chromosomal replication initiator protein DnaA	73	73	1	1280	15901				1718	1982	1803	JPAADEBK_01038	PBMHJKMJ_03927	MPDOBOAE_01427	OMFHLGEP_01763	PLONMBHP_08015	OIADIKGA_01761	CCACIENP_05351	LPGLNFCI_01914	NJCBGPGD_00894	PEMEHJDI_03459	FGNICHMD_02361	AENCCDBK_02330	KJGKBNHM_01085	EAAKKAHC_02675	AEDBFOLO_04387	AJKOJGHF_01157	IIHBEHFD_02684	KNFFLHBK_00681	JNLJKEAN_01443	DKLMNBCA_02668	MAIJIKNG_03549	PBCNADBC_01606	ACNHKNIK_04135	NHDALELB_01357	FBGCDJGC_00212	IFKFFCLE_04428	GCMNHKAO_04601	OMDGDNLI_03676	AEKFGIGJ_01339	PNAIHCIB_03441	BDBDIBHM_04876	IFHJLEIO_01800	BDGMODPG_02072	FDHAPOLO_04582	JOBMDCEJ_00162	HOCGCCAP_05958
fhaA		FHA domain-containing protein FhaA	73	73	1	1280	15611				815	932	878	JPAADEBK_01068	PBMHJKMJ_03896	MPDOBOAE_01396	OMFHLGEP_02779	PLONMBHP_06802	OIADIKGA_01798	CCACIENP_05313	LPGLNFCI_01959	NJCBGPGD_00925	PEMEHJDI_03505	FGNICHMD_02402	AENCCDBK_02299	KJGKBNHM_01117	EAAKKAHC_02711	AEDBFOLO_04357	AJKOJGHF_01188	IIHBEHFD_02714	KNFFLHBK_03253	JNLJKEAN_01478	DKLMNBCA_02795	MAIJIKNG_03515	PBCNADBC_01567	ACNHKNIK_04102	NHDALELB_01327	FBGCDJGC_00175	IFKFFCLE_04397	GCMNHKAO_04559	OMDGDNLI_06845	AEKFGIGJ_01450	PNAIHCIB_03378	BDBDIBHM_04906	IFHJLEIO_03532	BDGMODPG_02368	FDHAPOLO_00511	JOBMDCEJ_00196	HOCGCCAP_02967
mreB_2		Rod shape-determining protein MreB	73	73	1	1280	1555				1019	1046	1034	JPAADEBK_05197	PBMHJKMJ_01107	MPDOBOAE_04577	OMFHLGEP_03970	PLONMBHP_04786	OIADIKGA_04111	CCACIENP_02065	LPGLNFCI_06366	NJCBGPGD_06215	PEMEHJDI_05012	FGNICHMD_01348	AENCCDBK_04462	KJGKBNHM_03776	EAAKKAHC_03192	AEDBFOLO_02791	AJKOJGHF_05506	IIHBEHFD_07160	KNFFLHBK_02068	JNLJKEAN_04197	DKLMNBCA_01725	MAIJIKNG_04682	PBCNADBC_07845	ACNHKNIK_07389	NHDALELB_07382	FBGCDJGC_07816	IFKFFCLE_00988	GCMNHKAO_07436	OMDGDNLI_03160	AEKFGIGJ_05880	PNAIHCIB_01894	BDBDIBHM_02107	IFHJLEIO_02412	BDGMODPG_02562	FDHAPOLO_02873	JOBMDCEJ_05249	HOCGCCAP_01107
rbn		Ribonuclease BN	73	73	1	1280	23949				749	752	751	JPAADEBK_01340	PBMHJKMJ_00794	MPDOBOAE_01653	OMFHLGEP_03097	PLONMBHP_03637	OIADIKGA_06145	CCACIENP_01733	LPGLNFCI_06576	NJCBGPGD_04159	PEMEHJDI_07341	FGNICHMD_01600	AENCCDBK_04266	KJGKBNHM_04944	EAAKKAHC_07012	AEDBFOLO_05064	AJKOJGHF_04944	IIHBEHFD_04563	KNFFLHBK_06498	JNLJKEAN_05222	DKLMNBCA_06259	MAIJIKNG_06283	PBCNADBC_03790	ACNHKNIK_05251	NHDALELB_01022	FBGCDJGC_07050	IFKFFCLE_06311	GCMNHKAO_07410	OMDGDNLI_04657	AEKFGIGJ_04841	PNAIHCIB_01636	BDBDIBHM_05874	IFHJLEIO_03858	BDGMODPG_05707	FDHAPOLO_03097	JOBMDCEJ_02485	HOCGCCAP_03422
mec		CysO-cysteine peptidase	73	73	1	1280	23934				422	482	426	JPAADEBK_01345	PBMHJKMJ_00791	MPDOBOAE_01650	OMFHLGEP_03100	PLONMBHP_03633	OIADIKGA_06149	CCACIENP_01730	LPGLNFCI_06580	NJCBGPGD_04164	PEMEHJDI_07345	FGNICHMD_01608	AENCCDBK_04263	KJGKBNHM_04938	EAAKKAHC_07016	AEDBFOLO_05060	AJKOJGHF_04951	IIHBEHFD_04559	KNFFLHBK_06493	JNLJKEAN_05226	DKLMNBCA_06254	MAIJIKNG_06278	PBCNADBC_03785	ACNHKNIK_05246	NHDALELB_01029	FBGCDJGC_07054	IFKFFCLE_06307	GCMNHKAO_07415	OMDGDNLI_04652	AEKFGIGJ_04844	PNAIHCIB_01631	BDBDIBHM_05881	IFHJLEIO_03863	BDGMODPG_05712	FDHAPOLO_03092	JOBMDCEJ_02489	HOCGCCAP_03419
plsC_6		1-acyl-sn-glycerol-3-phosphate acyltransferase	73	73	1	1280	92034				719	815	750	JPAADEBK_01447	PBMHJKMJ_06643	MPDOBOAE_05129	OMFHLGEP_05472	PLONMBHP_07864	OIADIKGA_05880	CCACIENP_07395	LPGLNFCI_05748	NJCBGPGD_00607	PEMEHJDI_07714	FGNICHMD_02523	AENCCDBK_00988	KJGKBNHM_03102	EAAKKAHC_07613	AEDBFOLO_06574	AJKOJGHF_08744	IIHBEHFD_04868	KNFFLHBK_00654	JNLJKEAN_00202	DKLMNBCA_02642	MAIJIKNG_01722	PBCNADBC_03551	ACNHKNIK_01250	NHDALELB_07773	FBGCDJGC_05192	IFKFFCLE_08385	GCMNHKAO_05260	OMDGDNLI_03840	AEKFGIGJ_06891	PNAIHCIB_00286	BDBDIBHM_07088	IFHJLEIO_00944	BDGMODPG_02592	FDHAPOLO_02684	JOBMDCEJ_03089	HOCGCCAP_04728
tesB_1		Acyl-CoA thioesterase 2	73	73	1	1280	75940				869	935	894	JPAADEBK_01623	PBMHJKMJ_02494	MPDOBOAE_04036	OMFHLGEP_00413	PLONMBHP_03522	OIADIKGA_06289	CCACIENP_03801	LPGLNFCI_03408	NJCBGPGD_00660	PEMEHJDI_04766	FGNICHMD_02771	AENCCDBK_00887	KJGKBNHM_03051	EAAKKAHC_02099	AEDBFOLO_02342	AJKOJGHF_08910	IIHBEHFD_07398	KNFFLHBK_01346	JNLJKEAN_00060	DKLMNBCA_05434	MAIJIKNG_01780	PBCNADBC_03494	ACNHKNIK_01445	NHDALELB_04709	FBGCDJGC_05476	IFKFFCLE_02297	GCMNHKAO_03001	OMDGDNLI_03932	AEKFGIGJ_04708	PNAIHCIB_00453	BDBDIBHM_02566	IFHJLEIO_05569	BDGMODPG_05880	FDHAPOLO_05853	JOBMDCEJ_03023	HOCGCCAP_04588
ypbG_3		hypothetical protein	73	73	1	1280	77328				887	989	938	JPAADEBK_01861	PBMHJKMJ_03228	MPDOBOAE_04083	OMFHLGEP_00945	PLONMBHP_07942	OIADIKGA_06044	CCACIENP_05644	LPGLNFCI_06863	NJCBGPGD_05686	PEMEHJDI_05713	FGNICHMD_07515	AENCCDBK_00145	KJGKBNHM_01559	EAAKKAHC_07457	AEDBFOLO_03359	AJKOJGHF_01388	IIHBEHFD_02897	KNFFLHBK_06803	JNLJKEAN_07819	DKLMNBCA_07197	MAIJIKNG_03202	PBCNADBC_02329	ACNHKNIK_01660	NHDALELB_07039	FBGCDJGC_05170	IFKFFCLE_05970	GCMNHKAO_02510	OMDGDNLI_05543	AEKFGIGJ_02161	PNAIHCIB_05922	BDBDIBHM_06165	IFHJLEIO_02057	BDGMODPG_00204	FDHAPOLO_01473	JOBMDCEJ_00517	HOCGCCAP_03192
frdA		Fumarate reductase flavoprotein subunit	73	73	1	1280	54303				1949	2012	1966	JPAADEBK_02016	PBMHJKMJ_01849	MPDOBOAE_00636	OMFHLGEP_03634	PLONMBHP_00292	OIADIKGA_00186	CCACIENP_00393	LPGLNFCI_00560	NJCBGPGD_04508	PEMEHJDI_00497	FGNICHMD_04421	AENCCDBK_00807	KJGKBNHM_03659	EAAKKAHC_01713	AEDBFOLO_01581	AJKOJGHF_05846	IIHBEHFD_06956	KNFFLHBK_03740	JNLJKEAN_03260	DKLMNBCA_05350	MAIJIKNG_00703	PBCNADBC_02420	ACNHKNIK_03125	NHDALELB_08475	FBGCDJGC_03350	IFKFFCLE_07514	GCMNHKAO_01283	OMDGDNLI_00856	AEKFGIGJ_03975	PNAIHCIB_01516	BDBDIBHM_03151	IFHJLEIO_02828	BDGMODPG_00735	FDHAPOLO_01446	JOBMDCEJ_02034	HOCGCCAP_00771
leuS		Leucine--tRNA ligase	73	73	1	1280	115734				2861	2936	2882	JPAADEBK_02162	PBMHJKMJ_01148	MPDOBOAE_05350	OMFHLGEP_01238	PLONMBHP_02198	OIADIKGA_02567	CCACIENP_02108	LPGLNFCI_01629	NJCBGPGD_05777	PEMEHJDI_04970	FGNICHMD_01317	AENCCDBK_01437	KJGKBNHM_04856	EAAKKAHC_05969	AEDBFOLO_04250	AJKOJGHF_04782	IIHBEHFD_02419	KNFFLHBK_00929	JNLJKEAN_07188	DKLMNBCA_01136	MAIJIKNG_04715	PBCNADBC_01867	ACNHKNIK_00715	NHDALELB_06517	FBGCDJGC_07420	IFKFFCLE_00952	GCMNHKAO_07275	OMDGDNLI_03127	AEKFGIGJ_05207	PNAIHCIB_01927	BDBDIBHM_02071	IFHJLEIO_05095	BDGMODPG_06525	FDHAPOLO_07334	JOBMDCEJ_05319	HOCGCCAP_01151
pgl_2		6-phosphogluconolactonase	73	73	1	1280	51322				761	809	784	JPAADEBK_02892	PBMHJKMJ_05225	MPDOBOAE_03112	OMFHLGEP_04553	PLONMBHP_07794	OIADIKGA_02759	CCACIENP_02749	LPGLNFCI_04511	NJCBGPGD_06136	PEMEHJDI_02424	FGNICHMD_04698	AENCCDBK_03434	KJGKBNHM_04324	EAAKKAHC_05162	AEDBFOLO_02629	AJKOJGHF_07376	IIHBEHFD_01787	KNFFLHBK_04838	JNLJKEAN_06028	DKLMNBCA_00319	MAIJIKNG_04190	PBCNADBC_03225	ACNHKNIK_03480	NHDALELB_06599	FBGCDJGC_07567	IFKFFCLE_08263	GCMNHKAO_05122	OMDGDNLI_04760	AEKFGIGJ_04049	PNAIHCIB_04468	BDBDIBHM_06665	IFHJLEIO_04323	BDGMODPG_01814	FDHAPOLO_03250	JOBMDCEJ_03362	HOCGCCAP_05343
accD5_1		putative propionyl-CoA carboxylase beta chain 5	73	73	1	1280	69718				1595	1670	1600	JPAADEBK_03173	PBMHJKMJ_05768	MPDOBOAE_01927	OMFHLGEP_00095	PLONMBHP_01443	OIADIKGA_00596	CCACIENP_07153	LPGLNFCI_05902	NJCBGPGD_00182	PEMEHJDI_01429	FGNICHMD_02915	AENCCDBK_01886	KJGKBNHM_02270	EAAKKAHC_00610	AEDBFOLO_04080	AJKOJGHF_01773	IIHBEHFD_04343	KNFFLHBK_03413	JNLJKEAN_01166	DKLMNBCA_01316	MAIJIKNG_02982	PBCNADBC_00614	ACNHKNIK_03766	NHDALELB_01974	FBGCDJGC_01177	IFKFFCLE_02931	GCMNHKAO_03641	OMDGDNLI_02413	AEKFGIGJ_00428	PNAIHCIB_02432	BDBDIBHM_04508	IFHJLEIO_02975	BDGMODPG_03772	FDHAPOLO_01022	JOBMDCEJ_06400	HOCGCCAP_02596
ravA_2		hypothetical protein	73	73	1	1280	2922				1010	1148	1044	JPAADEBK_03661	PBMHJKMJ_04545	MPDOBOAE_03562	OMFHLGEP_06342	PLONMBHP_06779	OIADIKGA_05508	CCACIENP_02563	LPGLNFCI_04684	NJCBGPGD_05255	PEMEHJDI_02240	FGNICHMD_06548	AENCCDBK_04869	KJGKBNHM_03226	EAAKKAHC_07580	AEDBFOLO_03605	AJKOJGHF_06462	IIHBEHFD_01962	KNFFLHBK_04320	JNLJKEAN_07072	DKLMNBCA_00533	MAIJIKNG_04380	PBCNADBC_05259	ACNHKNIK_04635	NHDALELB_00110	FBGCDJGC_06568	IFKFFCLE_03289	GCMNHKAO_07574	OMDGDNLI_02129	AEKFGIGJ_02549	PNAIHCIB_06910	BDBDIBHM_05622	IFHJLEIO_07426	BDGMODPG_06726	FDHAPOLO_04303	JOBMDCEJ_04258	HOCGCCAP_06014
gabD2		Putative succinate-semialdehyde dehydrogenase [NADP(+)] 2	73	73	1	1280	98829				1616	1670	1627	JPAADEBK_03869	PBMHJKMJ_02025	MPDOBOAE_05426	OMFHLGEP_03349	PLONMBHP_07256	OIADIKGA_06912	CCACIENP_00881	LPGLNFCI_04202	NJCBGPGD_00444	PEMEHJDI_01878	FGNICHMD_00426	AENCCDBK_05008	KJGKBNHM_01604	EAAKKAHC_06099	AEDBFOLO_04882	AJKOJGHF_03081	IIHBEHFD_00789	KNFFLHBK_00027	JNLJKEAN_00958	DKLMNBCA_00282	MAIJIKNG_02702	PBCNADBC_00527	ACNHKNIK_00181	NHDALELB_07493	FBGCDJGC_07130	IFKFFCLE_02841	GCMNHKAO_01793	OMDGDNLI_06305	AEKFGIGJ_00110	PNAIHCIB_02740	BDBDIBHM_00262	IFHJLEIO_05738	BDGMODPG_02950	FDHAPOLO_06123	JOBMDCEJ_06192	HOCGCCAP_02936
narL_2		Transcriptional regulatory protein DegU	73	73	1	1280	7525				761	848	795	JPAADEBK_04312	PBMHJKMJ_04318	MPDOBOAE_00905	OMFHLGEP_02371	PLONMBHP_01113	OIADIKGA_02175	CCACIENP_04706	LPGLNFCI_00950	NJCBGPGD_03260	PEMEHJDI_02804	FGNICHMD_03165	AENCCDBK_05946	KJGKBNHM_05748	EAAKKAHC_02348	AEDBFOLO_06522	AJKOJGHF_01955	IIHBEHFD_07271	KNFFLHBK_07087	JNLJKEAN_07285	DKLMNBCA_01882	MAIJIKNG_05420	PBCNADBC_03056	ACNHKNIK_07998	NHDALELB_06257	FBGCDJGC_04457	IFKFFCLE_03929	GCMNHKAO_07500	OMDGDNLI_07850	AEKFGIGJ_02683	PNAIHCIB_02223	BDBDIBHM_08131	IFHJLEIO_06187	BDGMODPG_06938	FDHAPOLO_06437	JOBMDCEJ_07142	HOCGCCAP_02344
gsiD_3		Glutathione transport system permease protein GsiD	73	73	1	1280	66029				968	1064	992	JPAADEBK_04893	PBMHJKMJ_02336	MPDOBOAE_05402	OMFHLGEP_05326	PLONMBHP_01873	OIADIKGA_03164	CCACIENP_06630	LPGLNFCI_02475	NJCBGPGD_03184	PEMEHJDI_03813	FGNICHMD_07269	AENCCDBK_05300	KJGKBNHM_04440	EAAKKAHC_05851	AEDBFOLO_03883	AJKOJGHF_03188	IIHBEHFD_00462	KNFFLHBK_05556	JNLJKEAN_03193	DKLMNBCA_01525	MAIJIKNG_02410	PBCNADBC_05595	ACNHKNIK_07962	NHDALELB_02312	FBGCDJGC_00626	IFKFFCLE_04917	GCMNHKAO_03281	OMDGDNLI_06449	AEKFGIGJ_03330	PNAIHCIB_03725	BDBDIBHM_00598	IFHJLEIO_06415	BDGMODPG_07376	FDHAPOLO_06141	JOBMDCEJ_05349	HOCGCCAP_04036
mshA_2		D-inositol 3-phosphate glycosyltransferase	73	73	1	1280	39351				1250	1412	1363	JPAADEBK_04973	PBMHJKMJ_05917	MPDOBOAE_05704	OMFHLGEP_00759	PLONMBHP_04674	OIADIKGA_00781	CCACIENP_06206	LPGLNFCI_05558	NJCBGPGD_00061	PEMEHJDI_01199	FGNICHMD_03877	AENCCDBK_02857	KJGKBNHM_04643	EAAKKAHC_00777	AEDBFOLO_02911	AJKOJGHF_01629	IIHBEHFD_04226	KNFFLHBK_01153	JNLJKEAN_01328	DKLMNBCA_01454	MAIJIKNG_03119	PBCNADBC_00758	ACNHKNIK_02161	NHDALELB_06694	FBGCDJGC_03025	IFKFFCLE_03060	GCMNHKAO_03497	OMDGDNLI_02526	AEKFGIGJ_04293	PNAIHCIB_02530	BDBDIBHM_07286	IFHJLEIO_05034	BDGMODPG_04049	FDHAPOLO_05154	JOBMDCEJ_07455	HOCGCCAP_05688
group_2817		hypothetical protein	73	73	1	1280	52296				1094	1151	1121	JPAADEBK_05707	PBMHJKMJ_03141	MPDOBOAE_04987	OMFHLGEP_05404	PLONMBHP_06066	OIADIKGA_04357	CCACIENP_07070	LPGLNFCI_06942	NJCBGPGD_04398	PEMEHJDI_05785	FGNICHMD_05462	AENCCDBK_05843	KJGKBNHM_05094	EAAKKAHC_05739	AEDBFOLO_03284	AJKOJGHF_01464	IIHBEHFD_02997	KNFFLHBK_03312	JNLJKEAN_07372	DKLMNBCA_03112	MAIJIKNG_06982	PBCNADBC_02254	ACNHKNIK_02079	NHDALELB_07488	FBGCDJGC_02466	IFKFFCLE_06391	GCMNHKAO_05708	OMDGDNLI_05504	AEKFGIGJ_02059	PNAIHCIB_05433	BDBDIBHM_06078	IFHJLEIO_01071	BDGMODPG_00073	FDHAPOLO_06490	JOBMDCEJ_00589	HOCGCCAP_03269
ydaF_2		Putative ribosomal N-acetyltransferase YdaF	73	73	1	1280	68214				434	704	596	JPAADEBK_05775	PBMHJKMJ_04373	MPDOBOAE_01009	OMFHLGEP_06097	PLONMBHP_01027	OIADIKGA_02088	CCACIENP_04800	LPGLNFCI_00870	NJCBGPGD_03291	PEMEHJDI_02893	FGNICHMD_03117	AENCCDBK_00578	KJGKBNHM_04906	EAAKKAHC_02288	AEDBFOLO_01425	AJKOJGHF_01915	IIHBEHFD_07228	KNFFLHBK_00887	JNLJKEAN_05591	DKLMNBCA_01993	MAIJIKNG_05380	PBCNADBC_07070	ACNHKNIK_08457	NHDALELB_06211	FBGCDJGC_00916	IFKFFCLE_03977	GCMNHKAO_01638	OMDGDNLI_06401	AEKFGIGJ_02605	PNAIHCIB_02273	BDBDIBHM_04639	IFHJLEIO_03761	BDGMODPG_05647	FDHAPOLO_05494	JOBMDCEJ_05612	HOCGCCAP_02267
group_2831		hypothetical protein	73	73	1	1280	84443				779	941	814	JPAADEBK_06122	PBMHJKMJ_02702	MPDOBOAE_03338	OMFHLGEP_03898	PLONMBHP_05695	OIADIKGA_04812	CCACIENP_06962	LPGLNFCI_03181	NJCBGPGD_00776	PEMEHJDI_04525	FGNICHMD_06626	AENCCDBK_04214	KJGKBNHM_03574	EAAKKAHC_06157	AEDBFOLO_05970	AJKOJGHF_04392	IIHBEHFD_05001	KNFFLHBK_03474	JNLJKEAN_06477	DKLMNBCA_05106	MAIJIKNG_06335	PBCNADBC_07908	ACNHKNIK_07368	NHDALELB_04909	FBGCDJGC_03841	IFKFFCLE_05867	GCMNHKAO_06633	OMDGDNLI_01811	AEKFGIGJ_06819	PNAIHCIB_00780	BDBDIBHM_06334	IFHJLEIO_04467	BDGMODPG_03383	FDHAPOLO_05328	JOBMDCEJ_06657	HOCGCCAP_06295
tdcB		L-threonine ammonia-lyase	73	73	1	1280	100308				1163	1529	1244	JPAADEBK_06513	PBMHJKMJ_02178	MPDOBOAE_05784	OMFHLGEP_05105	PLONMBHP_05521	OIADIKGA_06454	CCACIENP_01067	LPGLNFCI_04014	NJCBGPGD_03069	PEMEHJDI_06760	FGNICHMD_00251	AENCCDBK_04657	KJGKBNHM_06908	EAAKKAHC_07242	AEDBFOLO_03451	AJKOJGHF_04233	IIHBEHFD_00622	KNFFLHBK_04214	JNLJKEAN_03547	DKLMNBCA_01052	MAIJIKNG_02550	PBCNADBC_00374	ACNHKNIK_07169	NHDALELB_08375	FBGCDJGC_06736	IFKFFCLE_02648	GCMNHKAO_01932	OMDGDNLI_05869	AEKFGIGJ_03526	PNAIHCIB_02602	BDBDIBHM_00448	IFHJLEIO_07088	BDGMODPG_07343	FDHAPOLO_03204	JOBMDCEJ_02655	HOCGCCAP_05031
group_2837		Maf-like protein	73	73	1	1280	104910				605	638	617	JPAADEBK_06538	PBMHJKMJ_02150	MPDOBOAE_03675	OMFHLGEP_02660	PLONMBHP_05494	OIADIKGA_06427	CCACIENP_01039	LPGLNFCI_04041	NJCBGPGD_03043	PEMEHJDI_06787	FGNICHMD_00278	AENCCDBK_03257	KJGKBNHM_04541	EAAKKAHC_07669	AEDBFOLO_03424	AJKOJGHF_04270	IIHBEHFD_00650	KNFFLHBK_04190	JNLJKEAN_03523	DKLMNBCA_01028	MAIJIKNG_02574	PBCNADBC_00398	ACNHKNIK_07193	NHDALELB_07924	FBGCDJGC_01886	IFKFFCLE_02684	GCMNHKAO_01907	OMDGDNLI_08000	AEKFGIGJ_03548	PNAIHCIB_02626	BDBDIBHM_00415	IFHJLEIO_03439	BDGMODPG_05108	FDHAPOLO_04108	JOBMDCEJ_07049	HOCGCCAP_05059
group_2838		D-hydantoinase	73	73	1	1280	19244				1388	1418	1399	JPAADEBK_06612	PBMHJKMJ_00368	MPDOBOAE_04662	OMFHLGEP_04298	PLONMBHP_07132	OIADIKGA_01456	CCACIENP_01272	LPGLNFCI_07158	NJCBGPGD_04272	PEMEHJDI_05568	FGNICHMD_01871	AENCCDBK_05235	KJGKBNHM_02374	EAAKKAHC_01252	AEDBFOLO_00836	AJKOJGHF_04007	IIHBEHFD_04121	KNFFLHBK_03140	JNLJKEAN_02424	DKLMNBCA_00727	MAIJIKNG_00247	PBCNADBC_02952	ACNHKNIK_01844	NHDALELB_01572	FBGCDJGC_01406	IFKFFCLE_00363	GCMNHKAO_00363	OMDGDNLI_06121	AEKFGIGJ_01943	PNAIHCIB_01033	BDBDIBHM_01138	IFHJLEIO_06097	BDGMODPG_07152	FDHAPOLO_02569	JOBMDCEJ_06913	HOCGCCAP_00226
tetC		Transposon Tn10 TetC protein	73	73	1	1280	70653				812	983	854	JPAADEBK_06643	PBMHJKMJ_00303	MPDOBOAE_04692	OMFHLGEP_03019	PLONMBHP_07510	OIADIKGA_01518	CCACIENP_01232	LPGLNFCI_00020	NJCBGPGD_04231	PEMEHJDI_05504	FGNICHMD_01933	AENCCDBK_03840	KJGKBNHM_02406	EAAKKAHC_01198	AEDBFOLO_00882	AJKOJGHF_04050	IIHBEHFD_04083	KNFFLHBK_05074	JNLJKEAN_02488	DKLMNBCA_00662	MAIJIKNG_00283	PBCNADBC_02784	ACNHKNIK_01883	NHDALELB_01610	FBGCDJGC_01345	IFKFFCLE_00294	GCMNHKAO_00430	OMDGDNLI_01115	AEKFGIGJ_06942	PNAIHCIB_01054	BDBDIBHM_01069	IFHJLEIO_06939	BDGMODPG_05363	FDHAPOLO_04323	JOBMDCEJ_04043	HOCGCCAP_00169
group_2843		Putative short-chain type dehydrogenase/reductase	73	73	1	1280	63578				938	983	946	JPAADEBK_06870	PBMHJKMJ_01408	MPDOBOAE_03410	OMFHLGEP_00330	PLONMBHP_02503	OIADIKGA_05095	CCACIENP_02390	LPGLNFCI_01306	NJCBGPGD_04035	PEMEHJDI_02037	FGNICHMD_03370	AENCCDBK_04322	KJGKBNHM_06954	EAAKKAHC_01016	AEDBFOLO_00522	AJKOJGHF_08857	IIHBEHFD_02175	KNFFLHBK_04714	JNLJKEAN_04652	DKLMNBCA_03618	MAIJIKNG_05781	PBCNADBC_04474	ACNHKNIK_04999	NHDALELB_08578	FBGCDJGC_02766	IFKFFCLE_00632	GCMNHKAO_02164	OMDGDNLI_02885	AEKFGIGJ_02330	PNAIHCIB_06742	BDBDIBHM_01816	IFHJLEIO_02763	BDGMODPG_02832	FDHAPOLO_06151	JOBMDCEJ_06336	HOCGCCAP_01487
def_1		Peptide deformylase	73	73	1	1280	59874				635	659	644	JPAADEBK_06933	PBMHJKMJ_05614	MPDOBOAE_02484	OMFHLGEP_00632	PLONMBHP_02005	OIADIKGA_03297	CCACIENP_06484	LPGLNFCI_02343	NJCBGPGD_05439	PEMEHJDI_03945	FGNICHMD_01199	AENCCDBK_02682	KJGKBNHM_04009	EAAKKAHC_04331	AEDBFOLO_04429	AJKOJGHF_03302	IIHBEHFD_00217	KNFFLHBK_02227	JNLJKEAN_06738	DKLMNBCA_02243	MAIJIKNG_02310	PBCNADBC_00025	ACNHKNIK_00666	NHDALELB_00752	FBGCDJGC_00757	IFKFFCLE_07324	GCMNHKAO_06731	OMDGDNLI_04068	AEKFGIGJ_00604	PNAIHCIB_03828	BDBDIBHM_00711	IFHJLEIO_01920	BDGMODPG_02180	FDHAPOLO_04685	JOBMDCEJ_06730	HOCGCCAP_04159
group_2862		hypothetical protein	73	73	1	1280	81937				731	803	735	JPAADEBK_07165	PBMHJKMJ_04618	MPDOBOAE_05069	OMFHLGEP_06065	PLONMBHP_07729	OIADIKGA_02864	CCACIENP_02634	LPGLNFCI_04611	NJCBGPGD_07362	PEMEHJDI_02313	FGNICHMD_04776	AENCCDBK_03182	KJGKBNHM_06210	EAAKKAHC_05194	AEDBFOLO_02507	AJKOJGHF_07196	IIHBEHFD_01895	KNFFLHBK_04015	JNLJKEAN_06218	DKLMNBCA_00459	MAIJIKNG_04302	PBCNADBC_06258	ACNHKNIK_06039	NHDALELB_00183	FBGCDJGC_08090	IFKFFCLE_03218	GCMNHKAO_07191	OMDGDNLI_02198	AEKFGIGJ_04137	PNAIHCIB_04570	BDBDIBHM_05549	IFHJLEIO_05687	BDGMODPG_06307	FDHAPOLO_04762	JOBMDCEJ_04218	HOCGCCAP_06324
polA_1		DNA polymerase I	73	73	1	1280	83049				2711	2753	2723	JPAADEBK_07252	PBMHJKMJ_06737	MPDOBOAE_04939	OMFHLGEP_03675	PLONMBHP_06657	OIADIKGA_02833	CCACIENP_02678	LPGLNFCI_04577	NJCBGPGD_06479	PEMEHJDI_02358	FGNICHMD_04751	AENCCDBK_03596	KJGKBNHM_05710	EAAKKAHC_05225	AEDBFOLO_02553	AJKOJGHF_07136	IIHBEHFD_01858	KNFFLHBK_03214	JNLJKEAN_07334	DKLMNBCA_00372	MAIJIKNG_04245	PBCNADBC_03168	ACNHKNIK_05798	NHDALELB_00252	FBGCDJGC_07351	IFKFFCLE_03177	GCMNHKAO_05178	OMDGDNLI_02258	AEKFGIGJ_04107	PNAIHCIB_04520	BDBDIBHM_05511	IFHJLEIO_04829	BDGMODPG_05842	FDHAPOLO_05137	JOBMDCEJ_06372	HOCGCCAP_06367
rpsC		30S ribosomal protein S3	73	73	1	1280	98415				833	848	839	JPAADEBK_03790	PBMHJKMJ_04819	MPDOBOAE_02348	OMFHLGEP_01463	PLONMBHP_01710	OIADIKGA_06782	CCACIENP_00798	LPGLNFCI_07559	NJCBGPGD_00379	PEMEHJDI_01791	FGNICHMD_00492	AENCCDBK_01958	KJGKBNHM_01669	EAAKKAHC_04058	AEDBFOLO_06376	AJKOJGHF_03015	IIHBEHFD_00853	KNFFLHBK_00099	JNLJKEAN_00882	DKLMNBCA_00209	MAIJIKNG_02776	PBCNADBC_04824	ACNHKNIK_00251	NHDALELB_06469	FBGCDJGC_07855	IFKFFCLE_03641	GCMNHKAO_01723	OMDGDNLI_04448	AEKFGIGJ_00209	PNAIHCIB_02810	BDBDIBHM_00197	IFHJLEIO_02282	BDGMODPG_03907	FDHAPOLO_04383	JOBMDCEJ_04497	HOCGCCAP_02857
rho_1		Transcription termination factor Rho	73	73	1	1280	107046				1424	2195	2077	JPAADEBK_07430	PBMHJKMJ_05040	MPDOBOAE_04380	OMFHLGEP_01977	PLONMBHP_02136	OIADIKGA_03424	CCACIENP_03506	LPGLNFCI_02200	NJCBGPGD_03398	PEMEHJDI_04083	FGNICHMD_01048	AENCCDBK_02146	KJGKBNHM_05982	EAAKKAHC_01508	AEDBFOLO_03738	AJKOJGHF_03410	IIHBEHFD_00088	KNFFLHBK_00531	JNLJKEAN_00706	DKLMNBCA_01857	MAIJIKNG_02188	PBCNADBC_00146	ACNHKNIK_00571	NHDALELB_00861	FBGCDJGC_04016	IFKFFCLE_05360	GCMNHKAO_03930	OMDGDNLI_07451	AEKFGIGJ_00792	PNAIHCIB_04707	BDBDIBHM_00815	IFHJLEIO_03465	BDGMODPG_00616	FDHAPOLO_00675	JOBMDCEJ_05084	HOCGCCAP_06436
purD		Phosphoribosylamine--glycine ligase	73	73	1	1280	47113				1250	1310	1258	JPAADEBK_07778	PBMHJKMJ_06186	MPDOBOAE_06199	OMFHLGEP_06454	PLONMBHP_07229	OIADIKGA_07163	CCACIENP_04171	LPGLNFCI_01749	NJCBGPGD_05858	PEMEHJDI_03261	FGNICHMD_02179	AENCCDBK_06636	KJGKBNHM_05165	EAAKKAHC_05757	AEDBFOLO_05884	AJKOJGHF_07821	IIHBEHFD_02506	KNFFLHBK_05380	JNLJKEAN_04657	DKLMNBCA_04848	MAIJIKNG_07375	PBCNADBC_06091	ACNHKNIK_07575	NHDALELB_05406	FBGCDJGC_05357	IFKFFCLE_08131	GCMNHKAO_07657	OMDGDNLI_07247	AEKFGIGJ_06367	PNAIHCIB_03595	BDBDIBHM_04718	IFHJLEIO_05500	BDGMODPG_04578	FDHAPOLO_05622	JOBMDCEJ_06986	HOCGCCAP_06499
purC		Phosphoribosylaminoimidazole-succinocarboxamide synthase	73	73	1	1280	47110				896	1106	910	JPAADEBK_07781	PBMHJKMJ_06189	MPDOBOAE_06202	OMFHLGEP_05600	PLONMBHP_07226	OIADIKGA_07166	CCACIENP_04174	LPGLNFCI_01746	NJCBGPGD_05861	PEMEHJDI_03258	FGNICHMD_02176	AENCCDBK_05773	KJGKBNHM_05162	EAAKKAHC_05760	AEDBFOLO_05881	AJKOJGHF_07824	IIHBEHFD_02503	KNFFLHBK_05377	JNLJKEAN_04660	DKLMNBCA_04845	MAIJIKNG_07372	PBCNADBC_06094	ACNHKNIK_07572	NHDALELB_05409	FBGCDJGC_05354	IFKFFCLE_08128	GCMNHKAO_07103	OMDGDNLI_07250	AEKFGIGJ_06370	PNAIHCIB_03598	BDBDIBHM_04715	IFHJLEIO_05503	BDGMODPG_04581	FDHAPOLO_05619	JOBMDCEJ_06983	HOCGCCAP_06502
cofD		2-phospho-L-lactate transferase	73	73	1	1280	90742				956	968	958	JPAADEBK_07828	PBMHJKMJ_06863	MPDOBOAE_02852	OMFHLGEP_01040	PLONMBHP_01270	OIADIKGA_06957	CCACIENP_07223	LPGLNFCI_01127	NJCBGPGD_06876	PEMEHJDI_02625	FGNICHMD_07458	AENCCDBK_02350	KJGKBNHM_03322	EAAKKAHC_06327	AEDBFOLO_02989	AJKOJGHF_06252	IIHBEHFD_06085	KNFFLHBK_06908	JNLJKEAN_02800	DKLMNBCA_06759	MAIJIKNG_06778	PBCNADBC_03153	ACNHKNIK_02985	NHDALELB_04415	FBGCDJGC_07166	IFKFFCLE_07105	GCMNHKAO_06005	OMDGDNLI_05080	AEKFGIGJ_02826	PNAIHCIB_02129	BDBDIBHM_06932	IFHJLEIO_01162	BDGMODPG_04821	FDHAPOLO_01858	JOBMDCEJ_04368	HOCGCCAP_02495
fprA_1		NADPH-ferredoxin reductase FprA	73	73	1	1280	55566				1361	1376	1364	JPAADEBK_00007	PBMHJKMJ_01874	MPDOBOAE_00612	OMFHLGEP_03609	PLONMBHP_00265	OIADIKGA_00161	CCACIENP_00367	LPGLNFCI_00534	NJCBGPGD_01536	PEMEHJDI_00471	FGNICHMD_04401	AENCCDBK_00782	KJGKBNHM_02503	EAAKKAHC_01738	AEDBFOLO_01606	AJKOJGHF_00521	IIHBEHFD_07381	KNFFLHBK_02905	JNLJKEAN_00545	DKLMNBCA_04455	MAIJIKNG_01502	PBCNADBC_07871	ACNHKNIK_04206	NHDALELB_05238	FBGCDJGC_03325	IFKFFCLE_03393	GCMNHKAO_00583	OMDGDNLI_00704	AEKFGIGJ_03950	PNAIHCIB_03219	BDBDIBHM_02617	IFHJLEIO_03604	BDGMODPG_07562	FDHAPOLO_03583	JOBMDCEJ_05425	HOCGCCAP_00746
cusS_1		Sensor kinase CusS	73	73	1	1280	109156				1115	1286	1228	JPAADEBK_00443	PBMHJKMJ_04142	MPDOBOAE_04714	OMFHLGEP_03558	PLONMBHP_05295	OIADIKGA_03783	CCACIENP_05408	LPGLNFCI_05474	NJCBGPGD_01207	PEMEHJDI_06611	FGNICHMD_05294	AENCCDBK_01570	KJGKBNHM_04572	EAAKKAHC_03071	AEDBFOLO_02218	AJKOJGHF_00389	IIHBEHFD_06201	KNFFLHBK_00406	JNLJKEAN_07083	DKLMNBCA_02306	MAIJIKNG_03862	PBCNADBC_03431	ACNHKNIK_05224	NHDALELB_00358	FBGCDJGC_04893	IFKFFCLE_01922	GCMNHKAO_07370	OMDGDNLI_06019	AEKFGIGJ_05134	PNAIHCIB_05657	BDBDIBHM_01564	IFHJLEIO_00700	BDGMODPG_00819	FDHAPOLO_00332	JOBMDCEJ_00765	HOCGCCAP_03870
pat		Putative phenylalanine aminotransferase	73	73	1	1280	14378				1079	1106	1080	JPAADEBK_00984	PBMHJKMJ_03979	MPDOBOAE_01479	OMFHLGEP_01714	PLONMBHP_07034	OIADIKGA_01709	CCACIENP_04004	LPGLNFCI_01859	NJCBGPGD_00844	PEMEHJDI_03403	FGNICHMD_02306	AENCCDBK_03752	KJGKBNHM_01035	EAAKKAHC_02623	AEDBFOLO_04563	AJKOJGHF_01099	IIHBEHFD_02631	KNFFLHBK_00733	JNLJKEAN_01388	DKLMNBCA_02720	MAIJIKNG_03600	PBCNADBC_04298	ACNHKNIK_04503	NHDALELB_07989	FBGCDJGC_00264	IFKFFCLE_05727	GCMNHKAO_04656	OMDGDNLI_03729	AEKFGIGJ_05996	PNAIHCIB_03491	BDBDIBHM_04817	IFHJLEIO_01853	BDGMODPG_02020	FDHAPOLO_02045	JOBMDCEJ_00108	HOCGCCAP_05895
pstP_1		PP2C-family Ser/Thr phosphatase	73	73	1	1280	15613				1457	1619	1515	JPAADEBK_01066	PBMHJKMJ_03898	MPDOBOAE_01398	OMFHLGEP_02781	PLONMBHP_06800	OIADIKGA_01796	CCACIENP_05315	LPGLNFCI_01957	NJCBGPGD_00923	PEMEHJDI_03503	FGNICHMD_02400	AENCCDBK_02301	KJGKBNHM_01115	EAAKKAHC_02709	AEDBFOLO_04359	AJKOJGHF_01186	IIHBEHFD_02712	KNFFLHBK_03255	JNLJKEAN_01476	DKLMNBCA_02793	MAIJIKNG_03517	PBCNADBC_01569	ACNHKNIK_04104	NHDALELB_01329	FBGCDJGC_00177	IFKFFCLE_04399	GCMNHKAO_04561	OMDGDNLI_06847	AEKFGIGJ_01448	PNAIHCIB_03380	BDBDIBHM_04904	IFHJLEIO_03534	BDGMODPG_02370	FDHAPOLO_00509	JOBMDCEJ_00194	HOCGCCAP_02965
group_2907		hypothetical protein	73	73	1	1280	92015				1286	1484	1298	JPAADEBK_01442	PBMHJKMJ_03641	MPDOBOAE_00301	OMFHLGEP_02572	PLONMBHP_07378	OIADIKGA_06608	CCACIENP_04271	LPGLNFCI_07909	NJCBGPGD_00602	PEMEHJDI_06495	FGNICHMD_04093	AENCCDBK_06069	KJGKBNHM_03107	EAAKKAHC_06175	AEDBFOLO_05953	AJKOJGHF_07441	IIHBEHFD_04862	KNFFLHBK_00649	JNLJKEAN_00207	DKLMNBCA_02637	MAIJIKNG_01717	PBCNADBC_03556	ACNHKNIK_01245	NHDALELB_07341	FBGCDJGC_07283	IFKFFCLE_02613	GCMNHKAO_05265	OMDGDNLI_03835	AEKFGIGJ_07534	PNAIHCIB_00281	BDBDIBHM_08189	IFHJLEIO_00949	BDGMODPG_02587	FDHAPOLO_02679	JOBMDCEJ_03094	HOCGCCAP_01617
obg		GTPase Obg	73	73	1	1280	115647				1439	1445	1440	JPAADEBK_02141	PBMHJKMJ_01122	MPDOBOAE_05375	OMFHLGEP_01214	PLONMBHP_04771	OIADIKGA_02593	CCACIENP_02080	LPGLNFCI_01656	NJCBGPGD_05756	PEMEHJDI_04997	FGNICHMD_01336	AENCCDBK_01412	KJGKBNHM_04877	EAAKKAHC_05995	AEDBFOLO_04278	AJKOJGHF_04804	IIHBEHFD_02442	KNFFLHBK_07209	JNLJKEAN_07167	DKLMNBCA_01737	MAIJIKNG_04694	PBCNADBC_01846	ACNHKNIK_00694	NHDALELB_06495	FBGCDJGC_07394	IFKFFCLE_00974	GCMNHKAO_07296	OMDGDNLI_03148	AEKFGIGJ_05894	PNAIHCIB_01906	BDBDIBHM_02093	IFHJLEIO_05074	BDGMODPG_06504	FDHAPOLO_06954	JOBMDCEJ_05340	HOCGCCAP_01122
proA		Gamma-glutamyl phosphate reductase	73	73	1	1280	115679				1274	1397	1290	JPAADEBK_02150	PBMHJKMJ_01133	MPDOBOAE_05365	OMFHLGEP_01224	PLONMBHP_04760	OIADIKGA_02582	CCACIENP_02091	LPGLNFCI_01645	NJCBGPGD_05765	PEMEHJDI_04986	FGNICHMD_01332	AENCCDBK_01422	KJGKBNHM_04868	EAAKKAHC_05984	AEDBFOLO_04267	AJKOJGHF_04800	IIHBEHFD_02438	KNFFLHBK_00917	JNLJKEAN_07176	DKLMNBCA_01124	MAIJIKNG_04703	PBCNADBC_01855	ACNHKNIK_00703	NHDALELB_06499	FBGCDJGC_07405	IFKFFCLE_00970	GCMNHKAO_07287	OMDGDNLI_03139	AEKFGIGJ_05193	PNAIHCIB_01915	BDBDIBHM_02089	IFHJLEIO_05083	BDGMODPG_06513	FDHAPOLO_06963	JOBMDCEJ_05331	HOCGCCAP_01133
corC_1		Magnesium and cobalt efflux protein CorC	73	73	1	1280	115850				1289	1310	1299	JPAADEBK_02187	PBMHJKMJ_01177	MPDOBOAE_04473	OMFHLGEP_01268	PLONMBHP_02226	OIADIKGA_02536	CCACIENP_02138	LPGLNFCI_01600	NJCBGPGD_05800	PEMEHJDI_04941	FGNICHMD_04983	AENCCDBK_01467	KJGKBNHM_04833	EAAKKAHC_04635	AEDBFOLO_04219	AJKOJGHF_04749	IIHBEHFD_02386	KNFFLHBK_00954	JNLJKEAN_03046	DKLMNBCA_01161	MAIJIKNG_04741	PBCNADBC_01891	ACNHKNIK_00739	NHDALELB_06284	FBGCDJGC_05061	IFKFFCLE_00921	GCMNHKAO_04517	OMDGDNLI_03103	AEKFGIGJ_05238	PNAIHCIB_01957	BDBDIBHM_02040	IFHJLEIO_04143	BDGMODPG_04993	FDHAPOLO_05907	JOBMDCEJ_05291	HOCGCCAP_01180
crr		PTS system glucose-specific EIIA component	73	73	1	1280	53515				449	449	449	JPAADEBK_02575	PBMHJKMJ_03642	MPDOBOAE_06288	OMFHLGEP_05867	PLONMBHP_05553	OIADIKGA_03427	CCACIENP_05865	LPGLNFCI_03724	NJCBGPGD_07202	PEMEHJDI_07862	FGNICHMD_03793	AENCCDBK_06230	KJGKBNHM_06746	EAAKKAHC_07458	AEDBFOLO_06762	AJKOJGHF_08944	IIHBEHFD_07554	KNFFLHBK_06184	JNLJKEAN_08300	DKLMNBCA_03683	MAIJIKNG_05149	PBCNADBC_08420	ACNHKNIK_08547	NHDALELB_06205	FBGCDJGC_08023	IFKFFCLE_04625	GCMNHKAO_06478	OMDGDNLI_07560	AEKFGIGJ_06602	PNAIHCIB_06261	BDBDIBHM_04933	IFHJLEIO_07170	BDGMODPG_07673	FDHAPOLO_07285	JOBMDCEJ_07696	HOCGCCAP_04484
group_2926		hypothetical protein	73	73	1	1280	53598				392	470	407	JPAADEBK_02599	PBMHJKMJ_03661	MPDOBOAE_05120	OMFHLGEP_04495	PLONMBHP_05575	OIADIKGA_03448	CCACIENP_05845	LPGLNFCI_03702	NJCBGPGD_02020	PEMEHJDI_07840	FGNICHMD_03771	AENCCDBK_04909	KJGKBNHM_01742	EAAKKAHC_05530	AEDBFOLO_02098	AJKOJGHF_02769	IIHBEHFD_03083	KNFFLHBK_05759	JNLJKEAN_01704	DKLMNBCA_03708	MAIJIKNG_05125	PBCNADBC_01841	ACNHKNIK_01466	NHDALELB_06167	FBGCDJGC_07870	IFKFFCLE_04662	GCMNHKAO_06456	OMDGDNLI_07534	AEKFGIGJ_06622	PNAIHCIB_06239	BDBDIBHM_04969	IFHJLEIO_05802	BDGMODPG_06971	FDHAPOLO_05359	JOBMDCEJ_07205	HOCGCCAP_04465
liaR_8		Transcriptional regulatory protein LiaR	73	73	1	1280	50661				623	707	656	JPAADEBK_02783	PBMHJKMJ_06421	MPDOBOAE_06300	OMFHLGEP_05505	PLONMBHP_05069	OIADIKGA_02610	CCACIENP_02893	LPGLNFCI_07659	NJCBGPGD_05032	PEMEHJDI_02599	FGNICHMD_04583	AENCCDBK_05148	KJGKBNHM_05484	EAAKKAHC_05010	AEDBFOLO_05149	AJKOJGHF_07100	IIHBEHFD_06881	KNFFLHBK_02354	JNLJKEAN_05302	DKLMNBCA_03276	MAIJIKNG_04075	PBCNADBC_05808	ACNHKNIK_04844	NHDALELB_05353	FBGCDJGC_06903	IFKFFCLE_06223	GCMNHKAO_06995	OMDGDNLI_04862	AEKFGIGJ_07262	PNAIHCIB_06102	BDBDIBHM_06509	IFHJLEIO_04404	BDGMODPG_06116	FDHAPOLO_04817	JOBMDCEJ_03471	HOCGCCAP_05191
uvrA_3		UvrABC system protein A	73	73	1	1280	51360				2960	3149	3033	JPAADEBK_02909	PBMHJKMJ_05242	MPDOBOAE_03097	OMFHLGEP_04538	PLONMBHP_06609	OIADIKGA_02789	CCACIENP_02719	LPGLNFCI_04529	NJCBGPGD_06467	PEMEHJDI_02406	FGNICHMD_04711	AENCCDBK_03449	KJGKBNHM_04341	EAAKKAHC_05269	AEDBFOLO_02599	AJKOJGHF_07394	IIHBEHFD_01805	KNFFLHBK_04821	JNLJKEAN_05818	DKLMNBCA_00336	MAIJIKNG_04207	PBCNADBC_03208	ACNHKNIK_03497	NHDALELB_06579	FBGCDJGC_06534	IFKFFCLE_08478	GCMNHKAO_05141	OMDGDNLI_02294	AEKFGIGJ_04066	PNAIHCIB_04487	BDBDIBHM_05440	IFHJLEIO_06003	BDGMODPG_01832	FDHAPOLO_07137	JOBMDCEJ_03342	HOCGCCAP_05374
tetR_5		Tetracycline repressor protein class E	73	73	1	1280	26376				650	719	664	JPAADEBK_03429	PBMHJKMJ_04723	MPDOBOAE_02671	OMFHLGEP_02608	PLONMBHP_04130	OIADIKGA_03994	CCACIENP_05101	LPGLNFCI_04331	NJCBGPGD_04325	PEMEHJDI_05249	FGNICHMD_06346	AENCCDBK_01669	KJGKBNHM_05947	EAAKKAHC_02422	AEDBFOLO_04828	AJKOJGHF_09086	IIHBEHFD_03383	KNFFLHBK_07346	JNLJKEAN_08065	DKLMNBCA_05680	MAIJIKNG_06555	PBCNADBC_01164	ACNHKNIK_00396	NHDALELB_05481	FBGCDJGC_02595	IFKFFCLE_04563	GCMNHKAO_03704	OMDGDNLI_03306	AEKFGIGJ_01212	PNAIHCIB_05543	BDBDIBHM_05745	IFHJLEIO_06217	BDGMODPG_05745	FDHAPOLO_07099	JOBMDCEJ_01678	HOCGCCAP_05478
ftsW_2		putative peptidoglycan glycosyltransferase FtsW	73	73	1	1280	99620				1226	1442	1378	JPAADEBK_03670	PBMHJKMJ_04554	MPDOBOAE_03571	OMFHLGEP_05059	PLONMBHP_07546	OIADIKGA_05517	CCACIENP_02572	LPGLNFCI_04675	NJCBGPGD_05505	PEMEHJDI_02249	FGNICHMD_06539	AENCCDBK_03238	KJGKBNHM_06525	EAAKKAHC_06501	AEDBFOLO_03614	AJKOJGHF_06471	IIHBEHFD_01953	KNFFLHBK_05631	JNLJKEAN_03658	DKLMNBCA_00524	MAIJIKNG_04371	PBCNADBC_08205	ACNHKNIK_06689	NHDALELB_00119	FBGCDJGC_06577	IFKFFCLE_03280	GCMNHKAO_06811	OMDGDNLI_02138	AEKFGIGJ_02558	PNAIHCIB_04630	BDBDIBHM_05613	IFHJLEIO_05213	BDGMODPG_04251	FDHAPOLO_03036	JOBMDCEJ_04143	HOCGCCAP_06005
hisI		Phosphoribosyl-AMP cyclohydrolase	73	73	1	1280	81892				356	449	388	JPAADEBK_03711	PBMHJKMJ_04600	MPDOBOAE_05052	OMFHLGEP_05292	PLONMBHP_07712	OIADIKGA_02882	CCACIENP_02617	LPGLNFCI_04628	NJCBGPGD_05465	PEMEHJDI_02296	FGNICHMD_04795	AENCCDBK_03199	KJGKBNHM_06173	EAAKKAHC_07546	AEDBFOLO_06702	AJKOJGHF_07214	IIHBEHFD_01912	KNFFLHBK_05907	JNLJKEAN_03731	DKLMNBCA_00477	MAIJIKNG_04319	PBCNADBC_06276	ACNHKNIK_06057	NHDALELB_00165	FBGCDJGC_08117	IFKFFCLE_03235	GCMNHKAO_06770	OMDGDNLI_02181	AEKFGIGJ_04154	PNAIHCIB_04588	BDBDIBHM_05568	IFHJLEIO_04782	BDGMODPG_04202	FDHAPOLO_07054	JOBMDCEJ_04200	HOCGCCAP_06970
glmM		Phosphoglucosamine mutase	73	73	1	1280	98450				1358	1367	1358	JPAADEBK_03818	PBMHJKMJ_04789	MPDOBOAE_02376	OMFHLGEP_01491	PLONMBHP_01739	OIADIKGA_06753	CCACIENP_00827	LPGLNFCI_07530	NJCBGPGD_00407	PEMEHJDI_01820	FGNICHMD_00465	AENCCDBK_01930	KJGKBNHM_01641	EAAKKAHC_04029	AEDBFOLO_06347	AJKOJGHF_03043	IIHBEHFD_00825	KNFFLHBK_00071	JNLJKEAN_00910	DKLMNBCA_00237	MAIJIKNG_02748	PBCNADBC_04852	ACNHKNIK_00223	NHDALELB_07529	FBGCDJGC_07825	IFKFFCLE_02876	GCMNHKAO_01751	OMDGDNLI_04420	AEKFGIGJ_00180	PNAIHCIB_02782	BDBDIBHM_00225	IFHJLEIO_06889	BDGMODPG_02905	FDHAPOLO_04355	JOBMDCEJ_04525	HOCGCCAP_02886
purE		N5-carboxyaminoimidazole ribonucleotide mutase	73	73	1	1280	91136				506	563	534	JPAADEBK_04241	PBMHJKMJ_06841	MPDOBOAE_02886	OMFHLGEP_01075	PLONMBHP_01221	OIADIKGA_02287	CCACIENP_04586	LPGLNFCI_01070	NJCBGPGD_06755	PEMEHJDI_02669	FGNICHMD_05882	AENCCDBK_02385	KJGKBNHM_03340	EAAKKAHC_04537	AEDBFOLO_03028	AJKOJGHF_06272	IIHBEHFD_06058	KNFFLHBK_03537	JNLJKEAN_02769	DKLMNBCA_04263	MAIJIKNG_06760	PBCNADBC_03135	ACNHKNIK_03003	NHDALELB_04395	FBGCDJGC_08150	IFKFFCLE_07129	GCMNHKAO_06025	OMDGDNLI_05099	AEKFGIGJ_02798	PNAIHCIB_02148	BDBDIBHM_06909	IFHJLEIO_01179	BDGMODPG_04838	FDHAPOLO_01878	JOBMDCEJ_04387	HOCGCCAP_02458
hexR		HTH-type transcriptional regulator HexR	73	73	1	1280	91539				833	848	840	JPAADEBK_04258	PBMHJKMJ_06888	MPDOBOAE_02907	OMFHLGEP_01096	PLONMBHP_01199	OIADIKGA_02266	CCACIENP_04607	LPGLNFCI_01048	NJCBGPGD_03196	PEMEHJDI_02691	FGNICHMD_05852	AENCCDBK_02406	KJGKBNHM_03355	EAAKKAHC_04516	AEDBFOLO_03049	AJKOJGHF_06299	IIHBEHFD_06032	KNFFLHBK_03552	JNLJKEAN_02752	DKLMNBCA_04278	MAIJIKNG_06745	PBCNADBC_03118	ACNHKNIK_03020	NHDALELB_04366	FBGCDJGC_04554	IFKFFCLE_07155	GCMNHKAO_06042	OMDGDNLI_05116	AEKFGIGJ_02780	PNAIHCIB_02166	BDBDIBHM_06883	IFHJLEIO_01194	BDGMODPG_06441	FDHAPOLO_01893	JOBMDCEJ_04404	HOCGCCAP_02437
group_2948		hypothetical protein	73	73	1	1280	7542				974	1031	989	JPAADEBK_04307	PBMHJKMJ_04311	MPDOBOAE_00900	OMFHLGEP_02377	PLONMBHP_01119	OIADIKGA_02181	CCACIENP_04700	LPGLNFCI_00956	NJCBGPGD_03255	PEMEHJDI_02798	FGNICHMD_03182	AENCCDBK_05952	KJGKBNHM_05744	EAAKKAHC_02354	AEDBFOLO_06515	AJKOJGHF_01960	IIHBEHFD_07276	KNFFLHBK_07081	JNLJKEAN_07291	DKLMNBCA_01876	MAIJIKNG_05424	PBCNADBC_03062	ACNHKNIK_08004	NHDALELB_06262	FBGCDJGC_04463	IFKFFCLE_03924	GCMNHKAO_07495	OMDGDNLI_07846	AEKFGIGJ_02690	PNAIHCIB_02217	BDBDIBHM_08136	IFHJLEIO_06182	BDGMODPG_06943	FDHAPOLO_06431	JOBMDCEJ_07148	HOCGCCAP_02350
group_2950	ettA_3	Energy-dependent translational throttle protein EttA	73	73	1	1280	7492				1796	1871	1815	JPAADEBK_04317	PBMHJKMJ_04329	MPDOBOAE_00916	OMFHLGEP_02360	PLONMBHP_01102	OIADIKGA_02164	CCACIENP_04717	LPGLNFCI_00939	NJCBGPGD_03265	PEMEHJDI_02815	FGNICHMD_03156	AENCCDBK_00638	KJGKBNHM_05753	EAAKKAHC_02337	AEDBFOLO_06533	AJKOJGHF_01945	IIHBEHFD_07260	KNFFLHBK_07446	JNLJKEAN_08233	DKLMNBCA_01887	MAIJIKNG_05415	PBCNADBC_08747	ACNHKNIK_08928	NHDALELB_06246	FBGCDJGC_00834	IFKFFCLE_03939	GCMNHKAO_07505	OMDGDNLI_07855	AEKFGIGJ_02674	PNAIHCIB_02227	BDBDIBHM_08120	IFHJLEIO_07664	BDGMODPG_07849	FDHAPOLO_07736	JOBMDCEJ_07137	HOCGCCAP_02333
dppA_1		D-aminopeptidase	73	73	1	1280	70710				833	836	833	JPAADEBK_04555	PBMHJKMJ_00289	MPDOBOAE_03770	OMFHLGEP_03008	PLONMBHP_07529	OIADIKGA_01531	CCACIENP_01214	LPGLNFCI_00038	NJCBGPGD_04225	PEMEHJDI_05487	FGNICHMD_01941	AENCCDBK_03829	KJGKBNHM_02412	EAAKKAHC_01184	AEDBFOLO_00896	AJKOJGHF_04065	IIHBEHFD_04031	KNFFLHBK_05067	JNLJKEAN_02496	DKLMNBCA_00655	MAIJIKNG_00290	PBCNADBC_02765	ACNHKNIK_08619	NHDALELB_01625	FBGCDJGC_01332	IFKFFCLE_00283	GCMNHKAO_00440	OMDGDNLI_01121	AEKFGIGJ_07073	PNAIHCIB_01062	BDBDIBHM_01059	IFHJLEIO_07476	BDGMODPG_05357	FDHAPOLO_04333	JOBMDCEJ_04051	HOCGCCAP_00150
dtd		D-aminoacyl-tRNA deacylase	73	73	1	1280	94005				416	494	437	JPAADEBK_04985	PBMHJKMJ_05944	MPDOBOAE_05721	OMFHLGEP_00746	PLONMBHP_04631	OIADIKGA_00837	CCACIENP_06923	LPGLNFCI_07363	NJCBGPGD_00049	PEMEHJDI_01155	FGNICHMD_03867	AENCCDBK_02844	KJGKBNHM_04655	EAAKKAHC_00817	AEDBFOLO_02878	AJKOJGHF_01599	IIHBEHFD_04201	KNFFLHBK_04027	JNLJKEAN_05507	DKLMNBCA_05310	MAIJIKNG_03132	PBCNADBC_00768	ACNHKNIK_02151	NHDALELB_06723	FBGCDJGC_02970	IFKFFCLE_03094	GCMNHKAO_03484	OMDGDNLI_02536	AEKFGIGJ_04312	PNAIHCIB_02544	BDBDIBHM_07330	IFHJLEIO_05021	BDGMODPG_04036	FDHAPOLO_05144	JOBMDCEJ_07466	HOCGCCAP_05653
ftsW_1		putative peptidoglycan glycosyltransferase FtsW	73	73	1	1280	1561				1190	1208	1197	JPAADEBK_05201	PBMHJKMJ_01111	MPDOBOAE_04581	OMFHLGEP_03966	PLONMBHP_04782	OIADIKGA_04107	CCACIENP_02069	LPGLNFCI_06362	NJCBGPGD_06219	PEMEHJDI_05008	FGNICHMD_01344	AENCCDBK_04466	KJGKBNHM_03780	EAAKKAHC_03188	AEDBFOLO_02795	AJKOJGHF_05502	IIHBEHFD_07156	KNFFLHBK_02064	JNLJKEAN_04193	DKLMNBCA_01729	MAIJIKNG_04686	PBCNADBC_07841	ACNHKNIK_07385	NHDALELB_07386	FBGCDJGC_07820	IFKFFCLE_00984	GCMNHKAO_07432	OMDGDNLI_03156	AEKFGIGJ_05884	PNAIHCIB_01898	BDBDIBHM_02103	IFHJLEIO_02416	BDGMODPG_02566	FDHAPOLO_02869	JOBMDCEJ_05253	HOCGCCAP_01111
nuoL_1		NADH-quinone oxidoreductase subunit L	73	73	1	1280	67165				1886	1964	1916	JPAADEBK_05446	PBMHJKMJ_04932	MPDOBOAE_02239	OMFHLGEP_05449	PLONMBHP_01588	OIADIKGA_05379	CCACIENP_00677	LPGLNFCI_06183	NJCBGPGD_00300	PEMEHJDI_01646	FGNICHMD_00620	AENCCDBK_05742	KJGKBNHM_05217	EAAKKAHC_05312	AEDBFOLO_05707	AJKOJGHF_02912	IIHBEHFD_00939	KNFFLHBK_00188	JNLJKEAN_02281	DKLMNBCA_00121	MAIJIKNG_02878	PBCNADBC_06682	ACNHKNIK_06645	NHDALELB_03705	FBGCDJGC_07105	IFKFFCLE_03723	GCMNHKAO_05005	OMDGDNLI_04100	AEKFGIGJ_00310	PNAIHCIB_02887	BDBDIBHM_00083	IFHJLEIO_07449	BDGMODPG_02793	FDHAPOLO_01156	JOBMDCEJ_02708	HOCGCCAP_02737
nuoM		NADH-quinone oxidoreductase subunit M	73	73	1	1280	67164				1571	1637	1589	JPAADEBK_05447	PBMHJKMJ_04931	MPDOBOAE_02240	OMFHLGEP_05448	PLONMBHP_01589	OIADIKGA_05378	CCACIENP_00678	LPGLNFCI_06182	NJCBGPGD_00301	PEMEHJDI_01647	FGNICHMD_00619	AENCCDBK_05741	KJGKBNHM_05216	EAAKKAHC_05311	AEDBFOLO_05708	AJKOJGHF_02913	IIHBEHFD_00938	KNFFLHBK_00187	JNLJKEAN_02280	DKLMNBCA_00122	MAIJIKNG_02877	PBCNADBC_06681	ACNHKNIK_06644	NHDALELB_03704	FBGCDJGC_07104	IFKFFCLE_03722	GCMNHKAO_05006	OMDGDNLI_04099	AEKFGIGJ_00309	PNAIHCIB_02886	BDBDIBHM_00084	IFHJLEIO_07448	BDGMODPG_02794	FDHAPOLO_01155	JOBMDCEJ_02707	HOCGCCAP_02738
lon_2		Lon protease	73	73	1	1280	59250				2393	2432	2414	JPAADEBK_05845	PBMHJKMJ_05079	MPDOBOAE_02418	OMFHLGEP_05954	PLONMBHP_02088	OIADIKGA_03379	CCACIENP_03571	LPGLNFCI_02251	NJCBGPGD_03366	PEMEHJDI_04033	FGNICHMD_01116	AENCCDBK_05082	KJGKBNHM_04188	EAAKKAHC_01552	AEDBFOLO_03778	AJKOJGHF_03369	IIHBEHFD_00157	KNFFLHBK_02515	JNLJKEAN_00801	DKLMNBCA_02181	MAIJIKNG_02238	PBCNADBC_00092	ACNHKNIK_00605	NHDALELB_00819	FBGCDJGC_03971	IFKFFCLE_05396	GCMNHKAO_03885	OMDGDNLI_03990	AEKFGIGJ_00681	PNAIHCIB_04642	BDBDIBHM_00770	IFHJLEIO_04126	BDGMODPG_05438	FDHAPOLO_06252	JOBMDCEJ_06624	HOCGCCAP_04232
mnmA		tRNA-specific 2-thiouridylase MnmA	73	73	1	1280	33108				1127	1163	1135	JPAADEBK_06033	PBMHJKMJ_05530	MPDOBOAE_04329	OMFHLGEP_04797	PLONMBHP_06357	OIADIKGA_00993	CCACIENP_03345	LPGLNFCI_05307	NJCBGPGD_04798	PEMEHJDI_07581	FGNICHMD_00922	AENCCDBK_03643	KJGKBNHM_02754	EAAKKAHC_01372	AEDBFOLO_01141	AJKOJGHF_06681	IIHBEHFD_05192	KNFFLHBK_02151	JNLJKEAN_08092	DKLMNBCA_00772	MAIJIKNG_02064	PBCNADBC_01239	ACNHKNIK_02601	NHDALELB_00525	FBGCDJGC_06686	IFKFFCLE_05460	GCMNHKAO_06602	OMDGDNLI_04918	AEKFGIGJ_06578	PNAIHCIB_05700	BDBDIBHM_04175	IFHJLEIO_02453	BDGMODPG_00490	FDHAPOLO_02471	JOBMDCEJ_06792	HOCGCCAP_04914
paaF_1		Short-chain-enoyl-CoA hydratase	73	73	1	1280	104900				782	845	807	JPAADEBK_06531	PBMHJKMJ_02156	MPDOBOAE_03681	OMFHLGEP_02654	PLONMBHP_05500	OIADIKGA_06433	CCACIENP_01045	LPGLNFCI_04035	NJCBGPGD_03049	PEMEHJDI_06781	FGNICHMD_00272	AENCCDBK_03251	KJGKBNHM_04547	EAAKKAHC_07221	AEDBFOLO_03430	AJKOJGHF_04264	IIHBEHFD_00644	KNFFLHBK_04196	JNLJKEAN_03529	DKLMNBCA_01034	MAIJIKNG_02568	PBCNADBC_00392	ACNHKNIK_07187	NHDALELB_07918	FBGCDJGC_01892	IFKFFCLE_02678	GCMNHKAO_01913	OMDGDNLI_08006	AEKFGIGJ_03542	PNAIHCIB_02620	BDBDIBHM_00421	IFHJLEIO_03446	BDGMODPG_07327	FDHAPOLO_04102	JOBMDCEJ_07056	HOCGCCAP_05053
group_3017		hypothetical protein	73	73	1	1280	70695				443	473	443	JPAADEBK_06648	PBMHJKMJ_00298	MPDOBOAE_03776	OMFHLGEP_03014	PLONMBHP_07516	OIADIKGA_01523	CCACIENP_01227	LPGLNFCI_00026	NJCBGPGD_04226	PEMEHJDI_05498	FGNICHMD_01938	AENCCDBK_03835	KJGKBNHM_02411	EAAKKAHC_01193	AEDBFOLO_00887	AJKOJGHF_04056	IIHBEHFD_04077	KNFFLHBK_05068	JNLJKEAN_02495	DKLMNBCA_00656	MAIJIKNG_00289	PBCNADBC_02766	ACNHKNIK_08618	NHDALELB_01616	FBGCDJGC_01340	IFKFFCLE_00290	GCMNHKAO_00438	OMDGDNLI_01120	AEKFGIGJ_07066	PNAIHCIB_01061	BDBDIBHM_01065	IFHJLEIO_07475	BDGMODPG_05358	FDHAPOLO_04332	JOBMDCEJ_04050	HOCGCCAP_00163
group_3018		hypothetical protein	73	73	1	1280	47015				3920	4049	3945	JPAADEBK_06766	PBMHJKMJ_06211	MPDOBOAE_06078	OMFHLGEP_05623	PLONMBHP_07200	OIADIKGA_06528	CCACIENP_04195	LPGLNFCI_01720	NJCBGPGD_05882	PEMEHJDI_03233	FGNICHMD_02154	AENCCDBK_05796	KJGKBNHM_05141	EAAKKAHC_05784	AEDBFOLO_05857	AJKOJGHF_07847	IIHBEHFD_02480	KNFFLHBK_05355	JNLJKEAN_04681	DKLMNBCA_04823	MAIJIKNG_07350	PBCNADBC_06115	ACNHKNIK_07551	NHDALELB_05434	FBGCDJGC_05330	IFKFFCLE_08104	GCMNHKAO_07123	OMDGDNLI_07271	AEKFGIGJ_06398	PNAIHCIB_03618	BDBDIBHM_04692	IFHJLEIO_05523	BDGMODPG_04601	FDHAPOLO_05599	JOBMDCEJ_06962	HOCGCCAP_06524
sigF_1		RNA polymerase sigma factor SigF	73	73	1	1280	59790				866	1154	1010	JPAADEBK_06910	PBMHJKMJ_05594	MPDOBOAE_02467	OMFHLGEP_00613	PLONMBHP_02025	OIADIKGA_03317	CCACIENP_06505	LPGLNFCI_02323	NJCBGPGD_03329	PEMEHJDI_03965	FGNICHMD_01181	AENCCDBK_02663	KJGKBNHM_03991	EAAKKAHC_06055	AEDBFOLO_04450	AJKOJGHF_03326	IIHBEHFD_00197	KNFFLHBK_02206	JNLJKEAN_06718	DKLMNBCA_02222	MAIJIKNG_02287	PBCNADBC_00046	ACNHKNIK_00645	NHDALELB_00776	FBGCDJGC_00777	IFKFFCLE_07301	GCMNHKAO_06751	OMDGDNLI_04045	AEKFGIGJ_00623	PNAIHCIB_03847	BDBDIBHM_00734	IFHJLEIO_01941	BDGMODPG_02201	FDHAPOLO_04665	JOBMDCEJ_06750	HOCGCCAP_04178
pigE		Aminotransferase PigE	73	73	1	1280	112986				1382	1481	1399	JPAADEBK_06947	PBMHJKMJ_00061	MPDOBOAE_01288	OMFHLGEP_00832	PLONMBHP_02862	OIADIKGA_05240	CCACIENP_00158	LPGLNFCI_00292	NJCBGPGD_02782	PEMEHJDI_00199	FGNICHMD_04571	AENCCDBK_02473	KJGKBNHM_03715	EAAKKAHC_00358	AEDBFOLO_00206	AJKOJGHF_06191	IIHBEHFD_06233	KNFFLHBK_04391	JNLJKEAN_06644	DKLMNBCA_05219	MAIJIKNG_00423	PBCNADBC_06626	ACNHKNIK_07522	NHDALELB_04516	FBGCDJGC_02158	IFKFFCLE_01018	GCMNHKAO_07533	OMDGDNLI_01248	AEKFGIGJ_04495	PNAIHCIB_01167	BDBDIBHM_06497	IFHJLEIO_01731	BDGMODPG_07744	FDHAPOLO_05832	JOBMDCEJ_01855	HOCGCCAP_00592
crtB_2		Phytoene synthase	73	73	1	1280	113004				938	998	953	JPAADEBK_06954	PBMHJKMJ_00069	MPDOBOAE_01295	OMFHLGEP_00839	PLONMBHP_02855	OIADIKGA_05233	CCACIENP_00150	LPGLNFCI_00285	NJCBGPGD_02776	PEMEHJDI_00192	FGNICHMD_02116	AENCCDBK_02466	KJGKBNHM_07031	EAAKKAHC_00365	AEDBFOLO_00200	AJKOJGHF_06183	IIHBEHFD_03813	KNFFLHBK_04384	JNLJKEAN_06650	DKLMNBCA_05226	MAIJIKNG_00416	PBCNADBC_06620	ACNHKNIK_07516	NHDALELB_04508	FBGCDJGC_02166	IFKFFCLE_01010	GCMNHKAO_07527	OMDGDNLI_01241	AEKFGIGJ_04488	PNAIHCIB_01161	BDBDIBHM_07395	IFHJLEIO_05893	BDGMODPG_07840	FDHAPOLO_05826	JOBMDCEJ_01849	HOCGCCAP_00584
tyrA_1		T-protein	73	73	1	1280	83384				311	422	338	JPAADEBK_07229	PBMHJKMJ_06707	MPDOBOAE_04956	OMFHLGEP_03658	PLONMBHP_06687	OIADIKGA_02849	CCACIENP_02649	LPGLNFCI_04596	NJCBGPGD_06500	PEMEHJDI_02328	FGNICHMD_04767	AENCCDBK_03613	KJGKBNHM_05730	EAAKKAHC_05209	AEDBFOLO_02522	AJKOJGHF_07157	IIHBEHFD_01879	KNFFLHBK_03191	JNLJKEAN_07225	DKLMNBCA_00395	MAIJIKNG_04266	PBCNADBC_06841	ACNHKNIK_05820	NHDALELB_00232	FBGCDJGC_07335	IFKFFCLE_03198	GCMNHKAO_05200	OMDGDNLI_02236	AEKFGIGJ_04124	PNAIHCIB_04540	BDBDIBHM_05531	IFHJLEIO_04848	BDGMODPG_05861	FDHAPOLO_05115	JOBMDCEJ_06393	HOCGCCAP_06338
entH		Proofreading thioesterase EntH	73	73	1	1280	83059				464	518	474	JPAADEBK_07250	PBMHJKMJ_06735	MPDOBOAE_04941	OMFHLGEP_03673	PLONMBHP_06659	OIADIKGA_02835	CCACIENP_02676	LPGLNFCI_04579	NJCBGPGD_06481	PEMEHJDI_02356	FGNICHMD_04753	AENCCDBK_03598	KJGKBNHM_05712	EAAKKAHC_05223	AEDBFOLO_02551	AJKOJGHF_07138	IIHBEHFD_01860	KNFFLHBK_03212	JNLJKEAN_07336	DKLMNBCA_00374	MAIJIKNG_04247	PBCNADBC_03166	ACNHKNIK_05800	NHDALELB_00250	FBGCDJGC_07349	IFKFFCLE_03179	GCMNHKAO_05180	OMDGDNLI_02256	AEKFGIGJ_04109	PNAIHCIB_04522	BDBDIBHM_05513	IFHJLEIO_04831	BDGMODPG_05844	FDHAPOLO_05135	JOBMDCEJ_06374	HOCGCCAP_06365
group_3027		Putative monooxygenase	73	73	1	1280	37972				1103	1142	1110	JPAADEBK_07599	PBMHJKMJ_03017	MPDOBOAE_00472	OMFHLGEP_02801	PLONMBHP_03110	OIADIKGA_04943	CCACIENP_04498	LPGLNFCI_04886	NJCBGPGD_00523	PEMEHJDI_04364	FGNICHMD_04232	AENCCDBK_00434	KJGKBNHM_03427	EAAKKAHC_02856	AEDBFOLO_05598	AJKOJGHF_05469	IIHBEHFD_05527	KNFFLHBK_01620	JNLJKEAN_02560	DKLMNBCA_03845	MAIJIKNG_01634	PBCNADBC_02564	ACNHKNIK_04458	NHDALELB_01506	FBGCDJGC_03534	IFKFFCLE_02398	GCMNHKAO_04714	OMDGDNLI_03587	AEKFGIGJ_03253	PNAIHCIB_00134	BDBDIBHM_03916	IFHJLEIO_04311	BDGMODPG_05328	FDHAPOLO_04539	JOBMDCEJ_04579	HOCGCCAP_01909
kstR_1		HTH-type transcriptional repressor KstR	73	73	1	1280	63933				611	791	640	JPAADEBK_07663	PBMHJKMJ_01383	MPDOBOAE_03437	OMFHLGEP_00305	PLONMBHP_02465	OIADIKGA_05124	CCACIENP_02364	LPGLNFCI_01353	NJCBGPGD_04054	PEMEHJDI_02000	FGNICHMD_03398	AENCCDBK_01290	KJGKBNHM_05923	EAAKKAHC_01046	AEDBFOLO_00493	AJKOJGHF_08876	IIHBEHFD_02195	KNFFLHBK_06876	JNLJKEAN_04618	DKLMNBCA_03594	MAIJIKNG_05805	PBCNADBC_08276	ACNHKNIK_07770	NHDALELB_07857	FBGCDJGC_02798	IFKFFCLE_00651	GCMNHKAO_02197	OMDGDNLI_02863	AEKFGIGJ_06137	PNAIHCIB_06721	BDBDIBHM_01834	IFHJLEIO_02739	BDGMODPG_02856	FDHAPOLO_05268	JOBMDCEJ_07184	HOCGCCAP_01456
group_3032		hypothetical protein	73	73	1	1280	110483				677	833	791	JPAADEBK_07860	PBMHJKMJ_04993	MPDOBOAE_04427	OMFHLGEP_03920	PLONMBHP_02183	OIADIKGA_06710	CCACIENP_03459	LPGLNFCI_02153	NJCBGPGD_03440	PEMEHJDI_04130	FGNICHMD_01002	AENCCDBK_02193	KJGKBNHM_02823	EAAKKAHC_01461	AEDBFOLO_03691	AJKOJGHF_03458	IIHBEHFD_00041	KNFFLHBK_00487	JNLJKEAN_00662	DKLMNBCA_01814	MAIJIKNG_02146	PBCNADBC_00192	ACNHKNIK_00526	NHDALELB_00909	FBGCDJGC_04063	IFKFFCLE_05311	GCMNHKAO_03973	OMDGDNLI_06579	AEKFGIGJ_00838	PNAIHCIB_04749	BDBDIBHM_00862	IFHJLEIO_07487	BDGMODPG_00574	FDHAPOLO_00718	JOBMDCEJ_05040	HOCGCCAP_06480
pspB		Acid phosphatase	73	73	1	1280	110151				659	659	659	JPAADEBK_00375	PBMHJKMJ_04205	MPDOBOAE_05531	OMFHLGEP_02182	PLONMBHP_05348	OIADIKGA_03721	CCACIENP_05461	LPGLNFCI_05423	NJCBGPGD_01255	PEMEHJDI_06561	FGNICHMD_05254	AENCCDBK_02957	KJGKBNHM_01196	EAAKKAHC_03122	AEDBFOLO_02166	AJKOJGHF_00454	IIHBEHFD_06647	KNFFLHBK_07718	JNLJKEAN_03343	DKLMNBCA_07655	MAIJIKNG_03784	PBCNADBC_02106	ACNHKNIK_01180	NHDALELB_00409	FBGCDJGC_05377	IFKFFCLE_01984	GCMNHKAO_04098	OMDGDNLI_03432	AEKFGIGJ_05180	PNAIHCIB_05603	BDBDIBHM_07678	IFHJLEIO_06859	BDGMODPG_07484	FDHAPOLO_00429	JOBMDCEJ_00689	HOCGCCAP_03918
group_3064		hypothetical protein	73	73	1	1280	9298				965	974	968	JPAADEBK_00948	PBMHJKMJ_04008	MPDOBOAE_01530	OMFHLGEP_05914	PLONMBHP_07064	OIADIKGA_01676	CCACIENP_04036	LPGLNFCI_01830	NJCBGPGD_00810	PEMEHJDI_03374	FGNICHMD_02277	AENCCDBK_06305	KJGKBNHM_01000	EAAKKAHC_02590	AEDBFOLO_04513	AJKOJGHF_01065	IIHBEHFD_02599	KNFFLHBK_00771	JNLJKEAN_01352	DKLMNBCA_02757	MAIJIKNG_03638	PBCNADBC_04263	ACNHKNIK_04538	NHDALELB_07955	FBGCDJGC_00297	IFKFFCLE_05694	GCMNHKAO_04691	OMDGDNLI_03764	AEKFGIGJ_05935	PNAIHCIB_03528	BDBDIBHM_04784	IFHJLEIO_07585	BDGMODPG_01983	FDHAPOLO_02081	JOBMDCEJ_00072	HOCGCCAP_05866
group_3074		putative ABC transporter ATP-binding protein	73	73	1	1280	75818				1805	1982	1855	JPAADEBK_01614	PBMHJKMJ_02487	MPDOBOAE_04045	OMFHLGEP_00405	PLONMBHP_03512	OIADIKGA_06279	CCACIENP_03811	LPGLNFCI_03418	NJCBGPGD_00649	PEMEHJDI_04776	FGNICHMD_02762	AENCCDBK_00894	KJGKBNHM_03058	EAAKKAHC_02089	AEDBFOLO_02325	AJKOJGHF_08901	IIHBEHFD_07386	KNFFLHBK_01270	JNLJKEAN_00136	DKLMNBCA_05441	MAIJIKNG_01773	PBCNADBC_03501	ACNHKNIK_01369	NHDALELB_04699	FBGCDJGC_05466	IFKFFCLE_02310	GCMNHKAO_02992	OMDGDNLI_03925	AEKFGIGJ_05516	PNAIHCIB_00443	BDBDIBHM_02575	IFHJLEIO_07323	BDGMODPG_05888	FDHAPOLO_05845	JOBMDCEJ_03031	HOCGCCAP_04595
group_3075		hypothetical protein	73	73	1	1280	75935				791	794	791	JPAADEBK_01621	PBMHJKMJ_02492	MPDOBOAE_04038	OMFHLGEP_00411	PLONMBHP_03520	OIADIKGA_06287	CCACIENP_03803	LPGLNFCI_03410	NJCBGPGD_00658	PEMEHJDI_04768	FGNICHMD_02769	AENCCDBK_00889	KJGKBNHM_03053	EAAKKAHC_02097	AEDBFOLO_02340	AJKOJGHF_08908	IIHBEHFD_07396	KNFFLHBK_01344	JNLJKEAN_00062	DKLMNBCA_05436	MAIJIKNG_01778	PBCNADBC_03496	ACNHKNIK_01443	NHDALELB_04707	FBGCDJGC_05474	IFKFFCLE_02299	GCMNHKAO_02999	OMDGDNLI_03930	AEKFGIGJ_04710	PNAIHCIB_00451	BDBDIBHM_02568	IFHJLEIO_05571	BDGMODPG_05882	FDHAPOLO_05851	JOBMDCEJ_03025	HOCGCCAP_04590
group_3076		hypothetical protein	73	73	1	1280	44955				539	608	561	JPAADEBK_01757	PBMHJKMJ_03293	MPDOBOAE_03927	OMFHLGEP_00986	PLONMBHP_06500	OIADIKGA_05989	CCACIENP_05550	LPGLNFCI_06764	NJCBGPGD_01059	PEMEHJDI_05631	FGNICHMD_06748	AENCCDBK_00099	KJGKBNHM_01517	EAAKKAHC_03378	AEDBFOLO_04655	AJKOJGHF_01310	IIHBEHFD_02815	KNFFLHBK_04987	JNLJKEAN_03858	DKLMNBCA_06306	MAIJIKNG_03308	PBCNADBC_06757	ACNHKNIK_01749	NHDALELB_01208	FBGCDJGC_05114	IFKFFCLE_04292	GCMNHKAO_02580	OMDGDNLI_05005	AEKFGIGJ_02266	PNAIHCIB_05246	BDBDIBHM_07570	IFHJLEIO_07793	BDGMODPG_07586	FDHAPOLO_03888	JOBMDCEJ_00426	HOCGCCAP_03133
group_3077		hypothetical protein	73	73	1	1280	44914				518	626	536	JPAADEBK_01760	PBMHJKMJ_03291	MPDOBOAE_03931	OMFHLGEP_00983	PLONMBHP_07438	OIADIKGA_05991	CCACIENP_05553	LPGLNFCI_06766	NJCBGPGD_01063	PEMEHJDI_05633	FGNICHMD_06757	AENCCDBK_00102	KJGKBNHM_01521	EAAKKAHC_03376	AEDBFOLO_04657	AJKOJGHF_01312	IIHBEHFD_02818	KNFFLHBK_04982	JNLJKEAN_03849	DKLMNBCA_06311	MAIJIKNG_03261	PBCNADBC_06754	ACNHKNIK_01746	NHDALELB_01206	FBGCDJGC_05116	IFKFFCLE_04290	GCMNHKAO_02576	OMDGDNLI_05009	AEKFGIGJ_02229	PNAIHCIB_05242	BDBDIBHM_07573	IFHJLEIO_07797	BDGMODPG_07590	FDHAPOLO_03865	JOBMDCEJ_00454	HOCGCCAP_03135
group_3080		Serine protease	73	73	1	1280	77353				1196	1211	1203	JPAADEBK_01876	PBMHJKMJ_03214	MPDOBOAE_04096	OMFHLGEP_00932	PLONMBHP_07956	OIADIKGA_06059	CCACIENP_05659	LPGLNFCI_06877	NJCBGPGD_05671	PEMEHJDI_05727	FGNICHMD_05367	AENCCDBK_00158	KJGKBNHM_01573	EAAKKAHC_07442	AEDBFOLO_03345	AJKOJGHF_01401	IIHBEHFD_02910	KNFFLHBK_02946	JNLJKEAN_07833	DKLMNBCA_04957	MAIJIKNG_03188	PBCNADBC_02315	ACNHKNIK_01646	NHDALELB_07026	FBGCDJGC_05185	IFKFFCLE_05957	GCMNHKAO_02496	OMDGDNLI_05558	AEKFGIGJ_02148	PNAIHCIB_05485	BDBDIBHM_06151	IFHJLEIO_02042	BDGMODPG_00189	FDHAPOLO_01459	JOBMDCEJ_00531	HOCGCCAP_03206
group_3081		putative phosphatase	73	73	1	1280	77374				824	932	859	JPAADEBK_01885	PBMHJKMJ_03205	MPDOBOAE_04106	OMFHLGEP_00923	PLONMBHP_06174	OIADIKGA_04457	CCACIENP_05668	LPGLNFCI_06991	NJCBGPGD_05662	PEMEHJDI_05736	FGNICHMD_05377	AENCCDBK_00167	KJGKBNHM_01582	EAAKKAHC_05672	AEDBFOLO_03336	AJKOJGHF_01411	IIHBEHFD_02919	KNFFLHBK_02955	JNLJKEAN_05885	DKLMNBCA_04966	MAIJIKNG_03179	PBCNADBC_02306	ACNHKNIK_01637	NHDALELB_07016	FBGCDJGC_02367	IFKFFCLE_05947	GCMNHKAO_02487	OMDGDNLI_05567	AEKFGIGJ_02139	PNAIHCIB_05475	BDBDIBHM_06142	IFHJLEIO_02032	BDGMODPG_00179	FDHAPOLO_01450	JOBMDCEJ_00540	HOCGCCAP_03215
yqeN		hypothetical protein	73	73	1	1280	115799				980	1364	1011	JPAADEBK_02170	PBMHJKMJ_01156	MPDOBOAE_05339	OMFHLGEP_01247	PLONMBHP_02206	OIADIKGA_02558	CCACIENP_02117	LPGLNFCI_01621	NJCBGPGD_05784	PEMEHJDI_04962	FGNICHMD_05013	AENCCDBK_01446	KJGKBNHM_04849	EAAKKAHC_05960	AEDBFOLO_04241	AJKOJGHF_04774	IIHBEHFD_02412	KNFFLHBK_00937	JNLJKEAN_03065	DKLMNBCA_01144	MAIJIKNG_04723	PBCNADBC_01874	ACNHKNIK_00722	NHDALELB_06524	FBGCDJGC_05083	IFKFFCLE_00944	GCMNHKAO_07267	OMDGDNLI_03120	AEKFGIGJ_05216	PNAIHCIB_01934	BDBDIBHM_02063	IFHJLEIO_08017	BDGMODPG_08006	FDHAPOLO_05887	JOBMDCEJ_05310	HOCGCCAP_01158
pdxT		Pyridoxal 5'-phosphate synthase subunit PdxT	73	73	1	1280	51732				590	632	597	JPAADEBK_02751	PBMHJKMJ_03764	MPDOBOAE_03019	OMFHLGEP_01386	PLONMBHP_04545	OIADIKGA_03539	CCACIENP_05752	LPGLNFCI_03572	NJCBGPGD_01876	PEMEHJDI_07108	FGNICHMD_03643	AENCCDBK_05120	KJGKBNHM_01849	EAAKKAHC_03880	AEDBFOLO_02007	AJKOJGHF_02658	IIHBEHFD_03178	KNFFLHBK_01128	JNLJKEAN_01544	DKLMNBCA_02440	MAIJIKNG_04975	PBCNADBC_01706	ACNHKNIK_01602	NHDALELB_02483	FBGCDJGC_03570	IFKFFCLE_04773	GCMNHKAO_05474	OMDGDNLI_07332	AEKFGIGJ_00966	PNAIHCIB_04021	BDBDIBHM_05078	IFHJLEIO_05060	BDGMODPG_01535	FDHAPOLO_02291	JOBMDCEJ_02855	HOCGCCAP_04360
tatA		Sec-independent protein translocase protein TatA	73	73	1	1280	43251				281	299	291	JPAADEBK_03501	PBMHJKMJ_06264	MPDOBOAE_02587	OMFHLGEP_01658	PLONMBHP_07611	OIADIKGA_03907	CCACIENP_05020	LPGLNFCI_04421	NJCBGPGD_04831	PEMEHJDI_05339	FGNICHMD_03522	AENCCDBK_01750	KJGKBNHM_05059	EAAKKAHC_02509	AEDBFOLO_05278	AJKOJGHF_02531	IIHBEHFD_03296	KNFFLHBK_05500	JNLJKEAN_01987	DKLMNBCA_06492	MAIJIKNG_04868	PBCNADBC_01075	ACNHKNIK_00307	NHDALELB_02609	FBGCDJGC_02510	IFKFFCLE_05037	GCMNHKAO_03776	OMDGDNLI_05259	AEKFGIGJ_01122	PNAIHCIB_03904	BDBDIBHM_08280	IFHJLEIO_02522	BDGMODPG_04095	FDHAPOLO_02938	JOBMDCEJ_01750	HOCGCCAP_05397
ybhR_1		hypothetical protein	73	73	1	1280	51294				767	788	771	JPAADEBK_02882	PBMHJKMJ_05217	MPDOBOAE_03120	OMFHLGEP_04561	PLONMBHP_07786	OIADIKGA_02751	CCACIENP_02757	LPGLNFCI_04503	NJCBGPGD_06126	PEMEHJDI_02449	FGNICHMD_04689	AENCCDBK_03426	KJGKBNHM_04314	EAAKKAHC_05154	AEDBFOLO_02637	AJKOJGHF_07367	IIHBEHFD_01778	KNFFLHBK_05220	JNLJKEAN_06018	DKLMNBCA_03183	MAIJIKNG_04180	PBCNADBC_03235	ACNHKNIK_03470	NHDALELB_06608	FBGCDJGC_07575	IFKFFCLE_08254	GCMNHKAO_05112	OMDGDNLI_04770	AEKFGIGJ_04039	PNAIHCIB_04458	BDBDIBHM_06656	IFHJLEIO_04333	BDGMODPG_01804	FDHAPOLO_03240	JOBMDCEJ_03372	HOCGCCAP_05335
amt		Ammonia channel	73	73	1	1280	31340				1340	1376	1353	JPAADEBK_03022	PBMHJKMJ_06952	MPDOBOAE_02749	OMFHLGEP_05438	PLONMBHP_03300	OIADIKGA_01145	CCACIENP_05986	LPGLNFCI_05166	NJCBGPGD_02356	PEMEHJDI_05949	FGNICHMD_00813	AENCCDBK_05889	KJGKBNHM_06749	EAAKKAHC_03500	AEDBFOLO_01007	AJKOJGHF_06820	IIHBEHFD_05083	KNFFLHBK_01414	JNLJKEAN_02147	DKLMNBCA_00888	MAIJIKNG_01954	PBCNADBC_01351	ACNHKNIK_02483	NHDALELB_00636	FBGCDJGC_02890	IFKFFCLE_08434	GCMNHKAO_04259	OMDGDNLI_04274	AEKFGIGJ_03671	PNAIHCIB_05062	BDBDIBHM_04295	IFHJLEIO_01295	BDGMODPG_01251	FDHAPOLO_02207	JOBMDCEJ_03937	HOCGCCAP_04784
group_3112		putative response regulatory protein	73	73	1	1280	3043				401	404	401	JPAADEBK_03604	PBMHJKMJ_04489	MPDOBOAE_03507	OMFHLGEP_02479	PLONMBHP_06722	OIADIKGA_05451	CCACIENP_07370	LPGLNFCI_01150	NJCBGPGD_05312	PEMEHJDI_02183	FGNICHMD_06607	AENCCDBK_04676	KJGKBNHM_03171	EAAKKAHC_06833	AEDBFOLO_03548	AJKOJGHF_06400	IIHBEHFD_02022	KNFFLHBK_03830	JNLJKEAN_04753	DKLMNBCA_02965	MAIJIKNG_04436	PBCNADBC_05318	ACNHKNIK_04694	NHDALELB_00048	FBGCDJGC_05901	IFKFFCLE_03352	GCMNHKAO_01986	OMDGDNLI_07970	AEKFGIGJ_02492	PNAIHCIB_04905	BDBDIBHM_01655	IFHJLEIO_02313	BDGMODPG_03095	FDHAPOLO_04888	JOBMDCEJ_04318	HOCGCCAP_06070
metF		5,10-methylenetetrahydrofolate reductase	73	73	1	1280	2948				863	968	887	JPAADEBK_03649	PBMHJKMJ_04533	MPDOBOAE_03550	OMFHLGEP_06142	PLONMBHP_06767	OIADIKGA_05496	CCACIENP_02551	LPGLNFCI_04696	NJCBGPGD_05267	PEMEHJDI_02228	FGNICHMD_06560	AENCCDBK_04857	KJGKBNHM_03214	EAAKKAHC_06774	AEDBFOLO_03593	AJKOJGHF_06450	IIHBEHFD_01972	KNFFLHBK_04308	JNLJKEAN_07060	DKLMNBCA_00545	MAIJIKNG_04392	PBCNADBC_05271	ACNHKNIK_04647	NHDALELB_00098	FBGCDJGC_05946	IFKFFCLE_03301	GCMNHKAO_07562	OMDGDNLI_02117	AEKFGIGJ_02537	PNAIHCIB_04954	BDBDIBHM_01604	IFHJLEIO_02358	BDGMODPG_06714	FDHAPOLO_04291	JOBMDCEJ_04270	HOCGCCAP_06026
hisH		Imidazole glycerol phosphate synthase subunit HisH	73	73	1	1280	81882				641	677	645	JPAADEBK_03706	PBMHJKMJ_04589	MPDOBOAE_05045	OMFHLGEP_05298	PLONMBHP_07581	OIADIKGA_05552	CCACIENP_02606	LPGLNFCI_04640	NJCBGPGD_05470	PEMEHJDI_02284	FGNICHMD_06506	AENCCDBK_03205	KJGKBNHM_06168	EAAKKAHC_06536	AEDBFOLO_03649	AJKOJGHF_07222	IIHBEHFD_01917	KNFFLHBK_05913	JNLJKEAN_03725	DKLMNBCA_00483	MAIJIKNG_04324	PBCNADBC_06282	ACNHKNIK_06063	NHDALELB_00157	FBGCDJGC_06612	IFKFFCLE_03243	GCMNHKAO_06776	OMDGDNLI_02176	AEKFGIGJ_04162	PNAIHCIB_04595	BDBDIBHM_05576	IFHJLEIO_04774	BDGMODPG_04210	FDHAPOLO_07048	JOBMDCEJ_04194	HOCGCCAP_05970
adk		Adenylate kinase	73	73	1	1280	98430				647	659	652	JPAADEBK_03805	PBMHJKMJ_04804	MPDOBOAE_02363	OMFHLGEP_01478	PLONMBHP_01725	OIADIKGA_06767	CCACIENP_00813	LPGLNFCI_07544	NJCBGPGD_00394	PEMEHJDI_01806	FGNICHMD_00477	AENCCDBK_01943	KJGKBNHM_01654	EAAKKAHC_04043	AEDBFOLO_06361	AJKOJGHF_03030	IIHBEHFD_00838	KNFFLHBK_00084	JNLJKEAN_00897	DKLMNBCA_00224	MAIJIKNG_02761	PBCNADBC_04839	ACNHKNIK_00236	NHDALELB_06484	FBGCDJGC_07840	IFKFFCLE_03626	GCMNHKAO_01738	OMDGDNLI_04433	AEKFGIGJ_00194	PNAIHCIB_02795	BDBDIBHM_00212	IFHJLEIO_02297	BDGMODPG_03922	FDHAPOLO_04368	JOBMDCEJ_04512	HOCGCCAP_02872
rbpA_2		RNA polymerase-binding protein RbpA	73	73	1	1280	53610				374	374	374	JPAADEBK_02605	PBMHJKMJ_03668	MPDOBOAE_05113	OMFHLGEP_04502	PLONMBHP_05582	OIADIKGA_03455	CCACIENP_05838	LPGLNFCI_03695	NJCBGPGD_02014	PEMEHJDI_07833	FGNICHMD_03764	AENCCDBK_04902	KJGKBNHM_01748	EAAKKAHC_05537	AEDBFOLO_02091	AJKOJGHF_02762	IIHBEHFD_03090	KNFFLHBK_05766	JNLJKEAN_01698	DKLMNBCA_03715	MAIJIKNG_05119	PBCNADBC_01835	ACNHKNIK_01472	NHDALELB_06160	FBGCDJGC_07877	IFKFFCLE_04669	GCMNHKAO_06450	OMDGDNLI_07528	AEKFGIGJ_06629	PNAIHCIB_06233	BDBDIBHM_04976	IFHJLEIO_05796	BDGMODPG_06965	FDHAPOLO_05365	JOBMDCEJ_07211	HOCGCCAP_04458
tig		Trigger factor	73	73	1	1280	1523				1376	1424	1394	JPAADEBK_05184	PBMHJKMJ_01098	MPDOBOAE_04568	OMFHLGEP_03979	PLONMBHP_04795	OIADIKGA_04120	CCACIENP_02056	LPGLNFCI_06376	NJCBGPGD_06203	PEMEHJDI_05022	FGNICHMD_01357	AENCCDBK_04453	KJGKBNHM_03764	EAAKKAHC_03201	AEDBFOLO_02782	AJKOJGHF_05520	IIHBEHFD_07174	KNFFLHBK_02082	JNLJKEAN_04209	DKLMNBCA_01711	MAIJIKNG_04670	PBCNADBC_07858	ACNHKNIK_07402	NHDALELB_07368	FBGCDJGC_07807	IFKFFCLE_07570	GCMNHKAO_07449	OMDGDNLI_03173	AEKFGIGJ_05871	PNAIHCIB_01884	BDBDIBHM_02120	IFHJLEIO_02401	BDGMODPG_02551	FDHAPOLO_02885	JOBMDCEJ_05237	HOCGCCAP_01098
group_31313		tRNA-Pro(tgg)	73	73	1	1280	1522				76	76	76	JPAADEBK_05183	PBMHJKMJ_01097	MPDOBOAE_04567	OMFHLGEP_03980	PLONMBHP_04796	OIADIKGA_04121	CCACIENP_02055	LPGLNFCI_06377	NJCBGPGD_06202	PEMEHJDI_05023	FGNICHMD_01358	AENCCDBK_04452	KJGKBNHM_03763	EAAKKAHC_03202	AEDBFOLO_02781	AJKOJGHF_05521	IIHBEHFD_07175	KNFFLHBK_02083	JNLJKEAN_04210	DKLMNBCA_01710	MAIJIKNG_04669	PBCNADBC_07859	ACNHKNIK_07403	NHDALELB_07367	FBGCDJGC_07806	IFKFFCLE_07569	GCMNHKAO_07450	OMDGDNLI_03174	AEKFGIGJ_05870	PNAIHCIB_01883	BDBDIBHM_02121	IFHJLEIO_02400	BDGMODPG_02550	FDHAPOLO_02886	JOBMDCEJ_05236	HOCGCCAP_01097
valS		Valine--tRNA ligase	73	73	1	1280	1551				2621	2669	2630	JPAADEBK_05190	PBMHJKMJ_01103	MPDOBOAE_04573	OMFHLGEP_03974	PLONMBHP_04790	OIADIKGA_04115	CCACIENP_02061	LPGLNFCI_06370	NJCBGPGD_06209	PEMEHJDI_05016	FGNICHMD_01352	AENCCDBK_04458	KJGKBNHM_03771	EAAKKAHC_03196	AEDBFOLO_02787	AJKOJGHF_05513	IIHBEHFD_07166	KNFFLHBK_02075	JNLJKEAN_04204	DKLMNBCA_01718	MAIJIKNG_04676	PBCNADBC_07852	ACNHKNIK_07396	NHDALELB_07375	FBGCDJGC_07812	IFKFFCLE_07577	GCMNHKAO_07443	OMDGDNLI_03167	AEKFGIGJ_05876	PNAIHCIB_01890	BDBDIBHM_02113	IFHJLEIO_02406	BDGMODPG_02556	FDHAPOLO_02880	JOBMDCEJ_05242	HOCGCCAP_01103
mreC		Cell shape-determining protein MreC	73	73	1	1280	1556				941	1100	996	JPAADEBK_05198	PBMHJKMJ_01108	MPDOBOAE_04578	OMFHLGEP_03969	PLONMBHP_04785	OIADIKGA_04110	CCACIENP_02066	LPGLNFCI_06365	NJCBGPGD_06216	PEMEHJDI_05011	FGNICHMD_01347	AENCCDBK_04463	KJGKBNHM_03777	EAAKKAHC_03191	AEDBFOLO_02792	AJKOJGHF_05505	IIHBEHFD_07159	KNFFLHBK_02067	JNLJKEAN_04196	DKLMNBCA_01726	MAIJIKNG_04683	PBCNADBC_07844	ACNHKNIK_07388	NHDALELB_07383	FBGCDJGC_07817	IFKFFCLE_00987	GCMNHKAO_07435	OMDGDNLI_03159	AEKFGIGJ_05881	PNAIHCIB_01895	BDBDIBHM_02106	IFHJLEIO_02413	BDGMODPG_02563	FDHAPOLO_02872	JOBMDCEJ_05250	HOCGCCAP_01108
icd		Isocitrate dehydrogenase [NADP]	73	73	1	1280	94568				2219	2222	2220	JPAADEBK_05340	PBMHJKMJ_03067	MPDOBOAE_00438	OMFHLGEP_04678	PLONMBHP_03165	OIADIKGA_07118	CCACIENP_04450	LPGLNFCI_03157	NJCBGPGD_02845	PEMEHJDI_04310	FGNICHMD_01902	AENCCDBK_05354	KJGKBNHM_03678	EAAKKAHC_07430	AEDBFOLO_06304	AJKOJGHF_05488	IIHBEHFD_03243	KNFFLHBK_03099	JNLJKEAN_05975	DKLMNBCA_04151	MAIJIKNG_00490	PBCNADBC_07522	ACNHKNIK_07345	NHDALELB_01523	FBGCDJGC_07998	IFKFFCLE_02414	GCMNHKAO_01149	OMDGDNLI_01328	AEKFGIGJ_03293	PNAIHCIB_01331	BDBDIBHM_03930	IFHJLEIO_07459	BDGMODPG_05016	FDHAPOLO_07526	JOBMDCEJ_01902	HOCGCCAP_01858
nuoE		NADH-quinone oxidoreductase subunit E	73	73	1	1280	67174				737	893	813	JPAADEBK_05439	PBMHJKMJ_04939	MPDOBOAE_02232	OMFHLGEP_05456	PLONMBHP_01581	OIADIKGA_05386	CCACIENP_00670	LPGLNFCI_06190	NJCBGPGD_00293	PEMEHJDI_01639	FGNICHMD_00627	AENCCDBK_05749	KJGKBNHM_05224	EAAKKAHC_05319	AEDBFOLO_05700	AJKOJGHF_02905	IIHBEHFD_00946	KNFFLHBK_00195	JNLJKEAN_02288	DKLMNBCA_00114	MAIJIKNG_02885	PBCNADBC_06689	ACNHKNIK_06652	NHDALELB_03712	FBGCDJGC_01041	IFKFFCLE_03730	GCMNHKAO_04998	OMDGDNLI_04107	AEKFGIGJ_00317	PNAIHCIB_02894	BDBDIBHM_00076	IFHJLEIO_01472	BDGMODPG_02786	FDHAPOLO_01163	JOBMDCEJ_02715	HOCGCCAP_02730
pta		Phosphate acetyltransferase	73	73	1	1280	110579				2072	2126	2090	JPAADEBK_06320	PBMHJKMJ_04975	MPDOBOAE_04445	OMFHLGEP_03937	PLONMBHP_06288	OIADIKGA_00922	CCACIENP_03441	LPGLNFCI_02134	NJCBGPGD_04736	PEMEHJDI_04155	FGNICHMD_00979	AENCCDBK_02210	KJGKBNHM_02807	EAAKKAHC_01442	AEDBFOLO_03674	AJKOJGHF_03486	IIHBEHFD_00022	KNFFLHBK_00464	JNLJKEAN_00638	DKLMNBCA_01791	MAIJIKNG_02128	PBCNADBC_00210	ACNHKNIK_00508	NHDALELB_00937	FBGCDJGC_08046	IFKFFCLE_05283	GCMNHKAO_03996	OMDGDNLI_06599	AEKFGIGJ_00856	PNAIHCIB_04767	BDBDIBHM_00887	IFHJLEIO_06318	BDGMODPG_00556	FDHAPOLO_00739	JOBMDCEJ_05018	HOCGCCAP_06495
cmk		Cytidylate kinase	73	73	1	1280	26706				662	836	725	JPAADEBK_06421	PBMHJKMJ_04663	MPDOBOAE_05542	OMFHLGEP_06154	PLONMBHP_04062	OIADIKGA_04053	CCACIENP_07280	LPGLNFCI_04266	NJCBGPGD_07307	PEMEHJDI_05185	FGNICHMD_06287	AENCCDBK_05533	KJGKBNHM_06808	EAAKKAHC_06852	AEDBFOLO_06755	AJKOJGHF_07686	IIHBEHFD_03446	KNFFLHBK_04091	JNLJKEAN_04514	DKLMNBCA_04729	MAIJIKNG_06504	PBCNADBC_01231	ACNHKNIK_00463	NHDALELB_07194	FBGCDJGC_07234	IFKFFCLE_04487	GCMNHKAO_07092	OMDGDNLI_03216	AEKFGIGJ_01271	PNAIHCIB_06145	BDBDIBHM_05664	IFHJLEIO_06962	BDGMODPG_06010	FDHAPOLO_06984	JOBMDCEJ_01617	HOCGCCAP_05537
oppD_3		Oligopeptide transport ATP-binding protein OppD	73	73	1	1280	66030				974	1064	993	JPAADEBK_04892	PBMHJKMJ_02337	MPDOBOAE_05401	OMFHLGEP_05327	PLONMBHP_01874	OIADIKGA_03165	CCACIENP_06631	LPGLNFCI_02474	NJCBGPGD_03185	PEMEHJDI_03814	FGNICHMD_07268	AENCCDBK_05299	KJGKBNHM_04439	EAAKKAHC_05852	AEDBFOLO_03882	AJKOJGHF_03189	IIHBEHFD_00461	KNFFLHBK_05555	JNLJKEAN_03194	DKLMNBCA_01524	MAIJIKNG_02409	PBCNADBC_05594	ACNHKNIK_07963	NHDALELB_02311	FBGCDJGC_00627	IFKFFCLE_04918	GCMNHKAO_03280	OMDGDNLI_06448	AEKFGIGJ_03329	PNAIHCIB_03726	BDBDIBHM_00599	IFHJLEIO_06416	BDGMODPG_07375	FDHAPOLO_06142	JOBMDCEJ_05348	HOCGCCAP_04037
group_3166		pH-sensitive adenylate cyclase	73	73	1	1280	104901				1148	1376	1182	JPAADEBK_06532	PBMHJKMJ_02155	MPDOBOAE_03680	OMFHLGEP_02655	PLONMBHP_05499	OIADIKGA_06432	CCACIENP_01044	LPGLNFCI_04036	NJCBGPGD_03048	PEMEHJDI_06782	FGNICHMD_00273	AENCCDBK_03252	KJGKBNHM_04546	EAAKKAHC_07220	AEDBFOLO_03429	AJKOJGHF_04265	IIHBEHFD_00645	KNFFLHBK_04195	JNLJKEAN_03528	DKLMNBCA_01033	MAIJIKNG_02569	PBCNADBC_00393	ACNHKNIK_07188	NHDALELB_07919	FBGCDJGC_01891	IFKFFCLE_02679	GCMNHKAO_01912	OMDGDNLI_08005	AEKFGIGJ_03543	PNAIHCIB_02621	BDBDIBHM_00420	IFHJLEIO_03445	BDGMODPG_05114	FDHAPOLO_04103	JOBMDCEJ_07055	HOCGCCAP_05054
group_3173		hypothetical protein	73	73	1	1280	113009				872	911	886	JPAADEBK_06958	PBMHJKMJ_00073	MPDOBOAE_01299	OMFHLGEP_00843	PLONMBHP_02851	OIADIKGA_05229	CCACIENP_00146	LPGLNFCI_00281	NJCBGPGD_02772	PEMEHJDI_00188	FGNICHMD_02112	AENCCDBK_02462	KJGKBNHM_07035	EAAKKAHC_00369	AEDBFOLO_00196	AJKOJGHF_06179	IIHBEHFD_03817	KNFFLHBK_04380	JNLJKEAN_06654	DKLMNBCA_05230	MAIJIKNG_00412	PBCNADBC_06616	ACNHKNIK_07512	NHDALELB_04504	FBGCDJGC_02170	IFKFFCLE_01006	GCMNHKAO_07523	OMDGDNLI_01237	AEKFGIGJ_04484	PNAIHCIB_01157	BDBDIBHM_07399	IFHJLEIO_05897	BDGMODPG_07836	FDHAPOLO_05822	JOBMDCEJ_01845	HOCGCCAP_00580
rsrA		Anti-sigma factor RsrA	73	73	1	1280	59885				302	356	326	JPAADEBK_07009	PBMHJKMJ_05618	MPDOBOAE_02488	OMFHLGEP_00636	PLONMBHP_02001	OIADIKGA_03293	CCACIENP_06480	LPGLNFCI_02347	NJCBGPGD_05435	PEMEHJDI_03941	FGNICHMD_01203	AENCCDBK_02686	KJGKBNHM_04013	EAAKKAHC_04327	AEDBFOLO_04425	AJKOJGHF_03298	IIHBEHFD_00221	KNFFLHBK_02231	JNLJKEAN_06540	DKLMNBCA_02247	MAIJIKNG_02314	PBCNADBC_00021	ACNHKNIK_00670	NHDALELB_00748	FBGCDJGC_00753	IFKFFCLE_07328	GCMNHKAO_06727	OMDGDNLI_04072	AEKFGIGJ_00600	PNAIHCIB_03824	BDBDIBHM_00707	IFHJLEIO_08077	BDGMODPG_06905	FDHAPOLO_04689	JOBMDCEJ_07348	HOCGCCAP_04155
aroA		3-phosphoshikimate 1-carboxyvinyltransferase	73	73	1	1280	59892				1316	1466	1349	JPAADEBK_07014	PBMHJKMJ_05623	MPDOBOAE_02493	OMFHLGEP_00641	PLONMBHP_01996	OIADIKGA_03288	CCACIENP_06475	LPGLNFCI_02352	NJCBGPGD_05430	PEMEHJDI_03936	FGNICHMD_01208	AENCCDBK_02691	KJGKBNHM_04019	EAAKKAHC_04322	AEDBFOLO_04420	AJKOJGHF_03293	IIHBEHFD_00359	KNFFLHBK_02236	JNLJKEAN_06535	DKLMNBCA_02252	MAIJIKNG_02319	PBCNADBC_00016	ACNHKNIK_00675	NHDALELB_00743	FBGCDJGC_00748	IFKFFCLE_07333	GCMNHKAO_06722	OMDGDNLI_04077	AEKFGIGJ_00595	PNAIHCIB_03819	BDBDIBHM_00702	IFHJLEIO_06639	BDGMODPG_06900	FDHAPOLO_06997	JOBMDCEJ_07353	HOCGCCAP_04150
group_3179		Putative glutaredoxin.1	73	73	1	1280	60152				239	260	253	JPAADEBK_07044	PBMHJKMJ_05652	MPDOBOAE_02521	OMFHLGEP_00669	PLONMBHP_01962	OIADIKGA_03255	CCACIENP_06442	LPGLNFCI_02385	NJCBGPGD_05400	PEMEHJDI_03903	FGNICHMD_01244	AENCCDBK_05812	KJGKBNHM_06074	EAAKKAHC_04290	AEDBFOLO_03797	AJKOJGHF_03260	IIHBEHFD_00389	KNFFLHBK_06580	JNLJKEAN_06503	DKLMNBCA_07129	MAIJIKNG_02350	PBCNADBC_05657	ACNHKNIK_05704	NHDALELB_08263	FBGCDJGC_00716	IFKFFCLE_08539	GCMNHKAO_06692	OMDGDNLI_05793	AEKFGIGJ_00562	PNAIHCIB_03787	BDBDIBHM_00669	IFHJLEIO_07552	BDGMODPG_06824	FDHAPOLO_07825	JOBMDCEJ_04753	HOCGCCAP_04121
nudC_1		NADH pyrophosphatase	73	73	1	1280	60166				929	1031	947	JPAADEBK_07045	PBMHJKMJ_05653	MPDOBOAE_02522	OMFHLGEP_00670	PLONMBHP_01961	OIADIKGA_03253	CCACIENP_06440	LPGLNFCI_02387	NJCBGPGD_05399	PEMEHJDI_03901	FGNICHMD_01245	AENCCDBK_05811	KJGKBNHM_06075	EAAKKAHC_04288	AEDBFOLO_03798	AJKOJGHF_03259	IIHBEHFD_00395	KNFFLHBK_06578	JNLJKEAN_06596	DKLMNBCA_07131	MAIJIKNG_02351	PBCNADBC_05659	ACNHKNIK_05706	NHDALELB_08264	FBGCDJGC_00714	IFKFFCLE_08540	GCMNHKAO_06690	OMDGDNLI_05794	AEKFGIGJ_00560	PNAIHCIB_03786	BDBDIBHM_00668	IFHJLEIO_07551	BDGMODPG_06823	FDHAPOLO_07921	JOBMDCEJ_04755	HOCGCCAP_04120
group_3185		hypothetical protein	73	73	1	1280	52122				812	974	831	JPAADEBK_07346	PBMHJKMJ_03090	MPDOBOAE_05929	OMFHLGEP_06189	PLONMBHP_07830	OIADIKGA_04306	CCACIENP_07318	LPGLNFCI_06891	NJCBGPGD_04452	PEMEHJDI_05838	FGNICHMD_05511	AENCCDBK_06484	KJGKBNHM_04994	EAAKKAHC_07561	AEDBFOLO_03234	AJKOJGHF_01529	IIHBEHFD_03052	KNFFLHBK_05849	JNLJKEAN_05777	DKLMNBCA_03171	MAIJIKNG_06921	PBCNADBC_02193	ACNHKNIK_02139	NHDALELB_08319	FBGCDJGC_07680	IFKFFCLE_06457	GCMNHKAO_05650	OMDGDNLI_05441	AEKFGIGJ_02008	PNAIHCIB_06825	BDBDIBHM_06016	IFHJLEIO_01134	BDGMODPG_00010	FDHAPOLO_04719	JOBMDCEJ_07554	HOCGCCAP_03319
group_3199		hypothetical protein	73	73	1	1280	110488				593	776	626	JPAADEBK_07862	PBMHJKMJ_04991	MPDOBOAE_04429	OMFHLGEP_03922	PLONMBHP_02185	OIADIKGA_06712	CCACIENP_03457	LPGLNFCI_02151	NJCBGPGD_03442	PEMEHJDI_04132	FGNICHMD_01000	AENCCDBK_02195	KJGKBNHM_02821	EAAKKAHC_01459	AEDBFOLO_03689	AJKOJGHF_03460	IIHBEHFD_00039	KNFFLHBK_00485	JNLJKEAN_00660	DKLMNBCA_01812	MAIJIKNG_02144	PBCNADBC_00194	ACNHKNIK_00524	NHDALELB_00911	FBGCDJGC_04065	IFKFFCLE_05309	GCMNHKAO_03975	OMDGDNLI_06581	AEKFGIGJ_00840	PNAIHCIB_04752	BDBDIBHM_00864	IFHJLEIO_07485	BDGMODPG_00572	FDHAPOLO_00720	JOBMDCEJ_05038	HOCGCCAP_06482
adhT_1		Alcohol dehydrogenase	73	73	1	1280	59430				962	1154	968	JPAADEBK_07873	PBMHJKMJ_05106	MPDOBOAE_02438	OMFHLGEP_00581	PLONMBHP_02062	OIADIKGA_03353	CCACIENP_03597	LPGLNFCI_02278	NJCBGPGD_03343	PEMEHJDI_04002	FGNICHMD_01135	AENCCDBK_02631	KJGKBNHM_03975	EAAKKAHC_06684	AEDBFOLO_04494	AJKOJGHF_03355	IIHBEHFD_00170	KNFFLHBK_02538	JNLJKEAN_00821	DKLMNBCA_02204	MAIJIKNG_02269	PBCNADBC_00065	ACNHKNIK_00626	NHDALELB_00806	FBGCDJGC_00822	IFKFFCLE_07274	GCMNHKAO_03863	OMDGDNLI_04019	AEKFGIGJ_00656	PNAIHCIB_03864	BDBDIBHM_00758	IFHJLEIO_01959	BDGMODPG_02219	FDHAPOLO_07671	JOBMDCEJ_06769	HOCGCCAP_04212
group_3217		hypothetical protein	73	73	1	1280	7211				536	617	551	JPAADEBK_04275	PBMHJKMJ_07173	MPDOBOAE_02932	OMFHLGEP_01120	PLONMBHP_01166	OIADIKGA_02235	CCACIENP_04653	LPGLNFCI_01004	NJCBGPGD_03222	PEMEHJDI_02735	FGNICHMD_05815	AENCCDBK_02429	KJGKBNHM_03370	EAAKKAHC_04485	AEDBFOLO_03078	AJKOJGHF_06346	IIHBEHFD_05987	KNFFLHBK_03567	JNLJKEAN_02708	DKLMNBCA_04293	MAIJIKNG_06730	PBCNADBC_03101	ACNHKNIK_03037	NHDALELB_04337	FBGCDJGC_04523	IFKFFCLE_03879	GCMNHKAO_06062	OMDGDNLI_05131	AEKFGIGJ_02750	PNAIHCIB_02182	BDBDIBHM_06852	IFHJLEIO_01211	BDGMODPG_06458	FDHAPOLO_01910	JOBMDCEJ_04420	HOCGCCAP_02399
rnc		Ribonuclease 3	73	73	1	1280	31376				800	905	843	JPAADEBK_03008	PBMHJKMJ_06964	MPDOBOAE_02762	OMFHLGEP_05843	PLONMBHP_03313	OIADIKGA_01132	CCACIENP_05999	LPGLNFCI_05181	NJCBGPGD_02370	PEMEHJDI_05936	FGNICHMD_00824	AENCCDBK_05483	KJGKBNHM_06221	EAAKKAHC_03513	AEDBFOLO_01020	AJKOJGHF_06833	IIHBEHFD_05096	KNFFLHBK_01429	JNLJKEAN_02160	DKLMNBCA_00873	MAIJIKNG_01968	PBCNADBC_01337	ACNHKNIK_02468	NHDALELB_00623	FBGCDJGC_02903	IFKFFCLE_08421	GCMNHKAO_04273	OMDGDNLI_04260	AEKFGIGJ_03658	PNAIHCIB_05075	BDBDIBHM_04282	IFHJLEIO_07364	BDGMODPG_01237	FDHAPOLO_05415	JOBMDCEJ_03924	HOCGCCAP_04797
arlR		Sensory transduction protein regX3	73	73	1	1280	110047				689	776	707	JPAADEBK_00346	PBMHJKMJ_04236	MPDOBOAE_05466	OMFHLGEP_02205	PLONMBHP_05374	OIADIKGA_03697	CCACIENP_05491	LPGLNFCI_05397	NJCBGPGD_01283	PEMEHJDI_06535	FGNICHMD_05228	AENCCDBK_02980	KJGKBNHM_01221	EAAKKAHC_03146	AEDBFOLO_02142	AJKOJGHF_00480	IIHBEHFD_06622	KNFFLHBK_02573	JNLJKEAN_03377	DKLMNBCA_04383	MAIJIKNG_03754	PBCNADBC_02070	ACNHKNIK_01144	NHDALELB_00444	FBGCDJGC_05401	IFKFFCLE_02013	GCMNHKAO_04062	OMDGDNLI_03463	AEKFGIGJ_06968	PNAIHCIB_05896	BDBDIBHM_07650	IFHJLEIO_05868	BDGMODPG_04347	FDHAPOLO_00462	JOBMDCEJ_00660	HOCGCCAP_03942
gyrA_2		DNA gyrase subunit A	73	73	1	1280	109350				2450	2477	2453	JPAADEBK_00403	PBMHJKMJ_04168	MPDOBOAE_05505	OMFHLGEP_03578	PLONMBHP_05318	OIADIKGA_03763	CCACIENP_05429	LPGLNFCI_05452	NJCBGPGD_01230	PEMEHJDI_06589	FGNICHMD_05275	AENCCDBK_01551	KJGKBNHM_01166	EAAKKAHC_03091	AEDBFOLO_02198	AJKOJGHF_00409	IIHBEHFD_06220	KNFFLHBK_02699	JNLJKEAN_03312	DKLMNBCA_04775	MAIJIKNG_03815	PBCNADBC_02137	ACNHKNIK_01211	NHDALELB_00378	FBGCDJGC_07636	IFKFFCLE_01942	GCMNHKAO_04139	OMDGDNLI_03395	AEKFGIGJ_05154	PNAIHCIB_05629	BDBDIBHM_01584	IFHJLEIO_03025	BDGMODPG_05261	FDHAPOLO_00390	JOBMDCEJ_00720	HOCGCCAP_03890
group_3226		hypothetical protein	73	73	1	1280	109148				533	611	571	JPAADEBK_00447	PBMHJKMJ_04138	MPDOBOAE_04718	OMFHLGEP_03554	PLONMBHP_05291	OIADIKGA_03787	CCACIENP_05404	LPGLNFCI_05478	NJCBGPGD_01203	PEMEHJDI_06615	FGNICHMD_05298	AENCCDBK_01574	KJGKBNHM_04568	EAAKKAHC_03067	AEDBFOLO_02222	AJKOJGHF_00385	IIHBEHFD_06197	KNFFLHBK_00402	JNLJKEAN_07087	DKLMNBCA_02310	MAIJIKNG_03866	PBCNADBC_03427	ACNHKNIK_05220	NHDALELB_00354	FBGCDJGC_04897	IFKFFCLE_01918	GCMNHKAO_07374	OMDGDNLI_06023	AEKFGIGJ_05130	PNAIHCIB_05661	BDBDIBHM_01560	IFHJLEIO_00696	BDGMODPG_00823	FDHAPOLO_00328	JOBMDCEJ_00769	HOCGCCAP_03866
trxA_3		Thioredoxin 1	73	73	1	1280	15911				329	347	334	JPAADEBK_01029	PBMHJKMJ_03936	MPDOBOAE_01436	OMFHLGEP_01755	PLONMBHP_08091	OIADIKGA_01752	CCACIENP_03962	LPGLNFCI_01905	NJCBGPGD_00885	PEMEHJDI_03450	FGNICHMD_02352	AENCCDBK_05374	KJGKBNHM_01076	EAAKKAHC_02666	AEDBFOLO_04606	AJKOJGHF_01148	IIHBEHFD_02675	KNFFLHBK_00690	JNLJKEAN_01434	DKLMNBCA_02677	MAIJIKNG_03558	PBCNADBC_01615	ACNHKNIK_04144	NHDALELB_01366	FBGCDJGC_00221	IFKFFCLE_04437	GCMNHKAO_04610	OMDGDNLI_03686	AEKFGIGJ_01330	PNAIHCIB_03450	BDBDIBHM_04867	IFHJLEIO_01810	BDGMODPG_02063	FDHAPOLO_04591	JOBMDCEJ_00153	HOCGCCAP_05949
group_3239	kstR2_1	HTH-type transcriptional repressor KstR2	73	73	1	1280	15567				587	692	595	JPAADEBK_01088	PBMHJKMJ_03879	MPDOBOAE_01379	OMFHLGEP_02762	PLONMBHP_06819	OIADIKGA_01815	CCACIENP_05296	LPGLNFCI_01976	NJCBGPGD_00943	PEMEHJDI_03522	FGNICHMD_02418	AENCCDBK_02282	KJGKBNHM_01135	EAAKKAHC_02728	AEDBFOLO_04339	AJKOJGHF_01204	IIHBEHFD_02730	KNFFLHBK_03234	JNLJKEAN_01496	DKLMNBCA_02814	MAIJIKNG_03495	PBCNADBC_01510	ACNHKNIK_02340	NHDALELB_01311	FBGCDJGC_00158	IFKFFCLE_04379	GCMNHKAO_02737	OMDGDNLI_06827	AEKFGIGJ_01467	PNAIHCIB_03360	BDBDIBHM_04922	IFHJLEIO_03515	BDGMODPG_02350	FDHAPOLO_00568	JOBMDCEJ_00219	HOCGCCAP_02984
bkdA_2		3-methyl-2-oxobutanoate dehydrogenase subunit alpha	73	73	1	1280	15537				1151	1331	1191	JPAADEBK_01106	PBMHJKMJ_03409	MPDOBOAE_05871	OMFHLGEP_02743	PLONMBHP_06838	OIADIKGA_01834	CCACIENP_05277	LPGLNFCI_01996	NJCBGPGD_00962	PEMEHJDI_03541	FGNICHMD_02434	AENCCDBK_02263	KJGKBNHM_07104	EAAKKAHC_07196	AEDBFOLO_04320	AJKOJGHF_01219	IIHBEHFD_02745	KNFFLHBK_06998	JNLJKEAN_05720	DKLMNBCA_02832	MAIJIKNG_03477	PBCNADBC_01466	ACNHKNIK_02385	NHDALELB_01296	FBGCDJGC_00139	IFKFFCLE_04363	GCMNHKAO_02718	OMDGDNLI_06809	AEKFGIGJ_01486	PNAIHCIB_03345	BDBDIBHM_07503	IFHJLEIO_07727	BDGMODPG_02332	FDHAPOLO_00588	JOBMDCEJ_00238	HOCGCCAP_03003
cysO_2		Sulfur carrier protein CysO	73	73	1	1280	23935				278	287	280	JPAADEBK_01344	PBMHJKMJ_00792	MPDOBOAE_01651	OMFHLGEP_03099	PLONMBHP_03635	OIADIKGA_06147	CCACIENP_01731	LPGLNFCI_06578	NJCBGPGD_04163	PEMEHJDI_07343	FGNICHMD_01606	AENCCDBK_04264	KJGKBNHM_04939	EAAKKAHC_07014	AEDBFOLO_05062	AJKOJGHF_04947	IIHBEHFD_04560	KNFFLHBK_06494	JNLJKEAN_05225	DKLMNBCA_06255	MAIJIKNG_06279	PBCNADBC_03786	ACNHKNIK_05247	NHDALELB_01025	FBGCDJGC_07052	IFKFFCLE_06308	GCMNHKAO_07414	OMDGDNLI_04653	AEKFGIGJ_04843	PNAIHCIB_01632	BDBDIBHM_05877	IFHJLEIO_03862	BDGMODPG_05711	FDHAPOLO_03093	JOBMDCEJ_02488	HOCGCCAP_03420
hpd		4-hydroxyphenylpyruvate dioxygenase	73	73	1	1280	89466				1145	1193	1152	JPAADEBK_01359	PBMHJKMJ_00775	MPDOBOAE_01636	OMFHLGEP_04062	PLONMBHP_06505	OIADIKGA_05779	CCACIENP_01715	LPGLNFCI_06596	NJCBGPGD_05913	PEMEHJDI_07359	FGNICHMD_01635	AENCCDBK_04150	KJGKBNHM_03959	EAAKKAHC_04227	AEDBFOLO_06212	AJKOJGHF_04968	IIHBEHFD_04543	KNFFLHBK_07238	JNLJKEAN_05952	DKLMNBCA_06240	MAIJIKNG_06264	PBCNADBC_06188	ACNHKNIK_05527	NHDALELB_01046	FBGCDJGC_04659	IFKFFCLE_06290	GCMNHKAO_06820	OMDGDNLI_06752	AEKFGIGJ_04867	PNAIHCIB_01617	BDBDIBHM_05898	IFHJLEIO_05348	BDGMODPG_06739	FDHAPOLO_03982	JOBMDCEJ_05934	HOCGCCAP_03405
group_3250		hypothetical protein	73	73	1	1280	89768				188	206	195	JPAADEBK_01401	PBMHJKMJ_06160	MPDOBOAE_01592	OMFHLGEP_04017	PLONMBHP_06552	OIADIKGA_05729	CCACIENP_01662	LPGLNFCI_07459	NJCBGPGD_05949	PEMEHJDI_08056	FGNICHMD_01694	AENCCDBK_04192	KJGKBNHM_03898	EAAKKAHC_04177	AEDBFOLO_06162	AJKOJGHF_09283	IIHBEHFD_04499	KNFFLHBK_04726	JNLJKEAN_06551	DKLMNBCA_05466	MAIJIKNG_06199	PBCNADBC_06148	ACNHKNIK_05567	NHDALELB_01103	FBGCDJGC_04609	IFKFFCLE_06235	GCMNHKAO_06869	OMDGDNLI_06798	AEKFGIGJ_07301	PNAIHCIB_01577	BDBDIBHM_05955	IFHJLEIO_05527	BDGMODPG_06495	FDHAPOLO_07629	JOBMDCEJ_05889	HOCGCCAP_03368
yqeY		hypothetical protein	73	73	1	1280	77329				461	590	467	JPAADEBK_01862	PBMHJKMJ_03227	MPDOBOAE_04084	OMFHLGEP_00944	PLONMBHP_07943	OIADIKGA_06045	CCACIENP_05645	LPGLNFCI_06864	NJCBGPGD_05685	PEMEHJDI_05714	FGNICHMD_07516	AENCCDBK_00146	KJGKBNHM_01560	EAAKKAHC_07456	AEDBFOLO_03358	AJKOJGHF_01389	IIHBEHFD_02898	KNFFLHBK_06802	JNLJKEAN_07820	DKLMNBCA_07198	MAIJIKNG_03201	PBCNADBC_02328	ACNHKNIK_01659	NHDALELB_07038	FBGCDJGC_05171	IFKFFCLE_05969	GCMNHKAO_02509	OMDGDNLI_05544	AEKFGIGJ_02160	PNAIHCIB_05921	BDBDIBHM_06164	IFHJLEIO_02056	BDGMODPG_00203	FDHAPOLO_01472	JOBMDCEJ_00518	HOCGCCAP_03193
group_3263		hypothetical protein	73	73	1	1280	77337				467	521	473	JPAADEBK_01868	PBMHJKMJ_03221	MPDOBOAE_04090	OMFHLGEP_00938	PLONMBHP_07949	OIADIKGA_06051	CCACIENP_05651	LPGLNFCI_06870	NJCBGPGD_05679	PEMEHJDI_05720	FGNICHMD_07522	AENCCDBK_00152	KJGKBNHM_01566	EAAKKAHC_07450	AEDBFOLO_03352	AJKOJGHF_01395	IIHBEHFD_02904	KNFFLHBK_06796	JNLJKEAN_07826	DKLMNBCA_07204	MAIJIKNG_03195	PBCNADBC_02322	ACNHKNIK_01653	NHDALELB_07032	FBGCDJGC_05177	IFKFFCLE_05963	GCMNHKAO_02503	OMDGDNLI_05550	AEKFGIGJ_02154	PNAIHCIB_05915	BDBDIBHM_06158	IFHJLEIO_02050	BDGMODPG_00197	FDHAPOLO_01466	JOBMDCEJ_00524	HOCGCCAP_03199
group_3275		hypothetical protein	73	73	1	1280	53544				605	638	613	JPAADEBK_02585	PBMHJKMJ_03650	MPDOBOAE_06296	OMFHLGEP_05875	PLONMBHP_05565	OIADIKGA_03437	CCACIENP_05855	LPGLNFCI_03712	NJCBGPGD_07211	PEMEHJDI_07850	FGNICHMD_03783	AENCCDBK_06222	KJGKBNHM_06737	EAAKKAHC_07468	AEDBFOLO_06770	AJKOJGHF_08955	IIHBEHFD_03061	KNFFLHBK_06195	JNLJKEAN_08479	DKLMNBCA_03694	MAIJIKNG_05140	PBCNADBC_08430	ACNHKNIK_08534	NHDALELB_06194	FBGCDJGC_08033	IFKFFCLE_04636	GCMNHKAO_06468	OMDGDNLI_07548	AEKFGIGJ_06612	PNAIHCIB_06251	BDBDIBHM_04944	IFHJLEIO_07180	BDGMODPG_07683	FDHAPOLO_07295	JOBMDCEJ_07678	HOCGCCAP_04476
rpe		Ribulose-phosphate 3-epimerase	73	73	1	1280	51841				683	848	704	JPAADEBK_02692	PBMHJKMJ_03713	MPDOBOAE_02968	OMFHLGEP_05032	PLONMBHP_05656	OIADIKGA_03489	CCACIENP_05802	LPGLNFCI_03622	NJCBGPGD_01929	PEMEHJDI_07058	FGNICHMD_03698	AENCCDBK_05704	KJGKBNHM_01798	EAAKKAHC_05572	AEDBFOLO_02057	AJKOJGHF_02713	IIHBEHFD_03128	KNFFLHBK_01070	JNLJKEAN_01603	DKLMNBCA_02498	MAIJIKNG_05029	PBCNADBC_01763	ACNHKNIK_01546	NHDALELB_06906	FBGCDJGC_06984	IFKFFCLE_04721	GCMNHKAO_05416	OMDGDNLI_07116	AEKFGIGJ_00915	PNAIHCIB_04072	BDBDIBHM_05026	IFHJLEIO_01351	BDGMODPG_01483	FDHAPOLO_03565	JOBMDCEJ_02912	HOCGCCAP_04410
group_3278		Putative methyltransferase	73	73	1	1280	51829				1373	1508	1446	JPAADEBK_02698	PBMHJKMJ_03714	MPDOBOAE_02969	OMFHLGEP_05033	PLONMBHP_05657	OIADIKGA_03490	CCACIENP_05801	LPGLNFCI_03621	NJCBGPGD_01924	PEMEHJDI_07059	FGNICHMD_03697	AENCCDBK_05703	KJGKBNHM_01799	EAAKKAHC_05573	AEDBFOLO_02056	AJKOJGHF_02711	IIHBEHFD_03130	KNFFLHBK_01071	JNLJKEAN_01602	DKLMNBCA_02497	MAIJIKNG_05027	PBCNADBC_01760	ACNHKNIK_01549	NHDALELB_06904	FBGCDJGC_06985	IFKFFCLE_04723	GCMNHKAO_05418	OMDGDNLI_07115	AEKFGIGJ_00916	PNAIHCIB_04070	BDBDIBHM_05028	IFHJLEIO_01352	BDGMODPG_01484	FDHAPOLO_03570	JOBMDCEJ_02911	HOCGCCAP_04409
pimA		Phosphatidyl-myo-inositol mannosyltransferase	73	73	1	1280	51728				1160	1298	1166	JPAADEBK_02755	PBMHJKMJ_03767	MPDOBOAE_03022	OMFHLGEP_01383	PLONMBHP_04542	OIADIKGA_03542	CCACIENP_05749	LPGLNFCI_03569	NJCBGPGD_01873	PEMEHJDI_07111	FGNICHMD_03640	AENCCDBK_05117	KJGKBNHM_01852	EAAKKAHC_03883	AEDBFOLO_02004	AJKOJGHF_02655	IIHBEHFD_03181	KNFFLHBK_01131	JNLJKEAN_01541	DKLMNBCA_02437	MAIJIKNG_04972	PBCNADBC_01703	ACNHKNIK_01605	NHDALELB_02486	FBGCDJGC_03573	IFKFFCLE_04776	GCMNHKAO_05477	OMDGDNLI_07329	AEKFGIGJ_00969	PNAIHCIB_04015	BDBDIBHM_05081	IFHJLEIO_05064	BDGMODPG_01539	FDHAPOLO_02288	JOBMDCEJ_02851	HOCGCCAP_04357
pgsA		CDP-diacylglycerol--inositol 3-phosphatidyltransferase	73	73	1	1280	51721				641	716	673	JPAADEBK_02757	PBMHJKMJ_03769	MPDOBOAE_03024	OMFHLGEP_01381	PLONMBHP_04540	OIADIKGA_03544	CCACIENP_05747	LPGLNFCI_03567	NJCBGPGD_01871	PEMEHJDI_07113	FGNICHMD_03638	AENCCDBK_05115	KJGKBNHM_01854	EAAKKAHC_03885	AEDBFOLO_02002	AJKOJGHF_02653	IIHBEHFD_03183	KNFFLHBK_01133	JNLJKEAN_01539	DKLMNBCA_02435	MAIJIKNG_04970	PBCNADBC_01701	ACNHKNIK_01607	NHDALELB_02488	FBGCDJGC_03575	IFKFFCLE_04778	GCMNHKAO_05479	OMDGDNLI_07327	AEKFGIGJ_00971	PNAIHCIB_04013	BDBDIBHM_05083	IFHJLEIO_05066	BDGMODPG_01541	FDHAPOLO_02286	JOBMDCEJ_02849	HOCGCCAP_04355
ctaB		Protoheme IX farnesyltransferase	73	73	1	1280	51316				857	968	880	JPAADEBK_02887	PBMHJKMJ_05220	MPDOBOAE_03117	OMFHLGEP_04558	PLONMBHP_07789	OIADIKGA_02754	CCACIENP_02754	LPGLNFCI_04506	NJCBGPGD_06131	PEMEHJDI_02429	FGNICHMD_04693	AENCCDBK_03429	KJGKBNHM_04319	EAAKKAHC_05157	AEDBFOLO_02634	AJKOJGHF_07371	IIHBEHFD_01782	KNFFLHBK_04843	JNLJKEAN_06023	DKLMNBCA_00314	MAIJIKNG_04185	PBCNADBC_03230	ACNHKNIK_03475	NHDALELB_06604	FBGCDJGC_07572	IFKFFCLE_08258	GCMNHKAO_05117	OMDGDNLI_04765	AEKFGIGJ_04044	PNAIHCIB_04463	BDBDIBHM_06660	IFHJLEIO_04328	BDGMODPG_01809	FDHAPOLO_03245	JOBMDCEJ_03367	HOCGCCAP_05338
fadM		Proline dehydrogenase 1	73	73	1	1280	31728				926	983	928	JPAADEBK_02944	PBMHJKMJ_05502	MPDOBOAE_02834	OMFHLGEP_02901	PLONMBHP_03409	OIADIKGA_01038	CCACIENP_03315	LPGLNFCI_05276	NJCBGPGD_06436	PEMEHJDI_07612	FGNICHMD_00892	AENCCDBK_04916	KJGKBNHM_07100	EAAKKAHC_03607	AEDBFOLO_01114	AJKOJGHF_06651	IIHBEHFD_05162	KNFFLHBK_05443	JNLJKEAN_02219	DKLMNBCA_00815	MAIJIKNG_02026	PBCNADBC_01277	ACNHKNIK_02641	NHDALELB_00555	FBGCDJGC_05629	IFKFFCLE_05492	GCMNHKAO_04330	OMDGDNLI_04883	AEKFGIGJ_03579	PNAIHCIB_05758	BDBDIBHM_04206	IFHJLEIO_06115	BDGMODPG_07247	FDHAPOLO_02515	JOBMDCEJ_07103	HOCGCCAP_04884
[truncated: 124,028 more rows]
[truncated: 37 more columns]
