# Supplementary material for: Unexpected genomic, biosynthetic and species diversity of Streptomyces bacteria from bats in Arizona and New Mexico, USA
Source: BMC Genomics. 2021 Apr 7;22:247. doi: 10.1186/s12864-021-07546-w (PMC8028829; doi:10.1186/s12864-021-07546-w)
Supplement: Supplementary file 6 — Additional file 6: Table S4. Biosynthetic gene clusters (BGCs) of all genomes of Streptomyces estimated using antiSMASH. [file 12864_2021_7546_MOESM6_ESM.xlsx]

## Sheet: Hybrids Split
Genome	amglyccycl	arylpolyene	bacteriocin	blactam	bottromycin	butyrolactone	cyanobactin	ectoine	fused	hserlactone	indole	ladderane	lantipeptide	lassopeptide	linaridin	melanin	nrps	nucleoside	oligosaccharide	other	otherks	phenazine	phosphonate	resorcinol	siderophore	t1pks	t2pks	t3pks	terpene	thiopeptide	transatpks
Sample_A0592	0	0	2	0	0	1	0	0	0	0	0	1	3	0	0	1	10	0	1	2	1	0	1	0	3	1	2	1	7	1	0
Sample_A0642	0	0	3	0	0	3	0	1	0	0	0	0	0	0	0	0	5	0	0	0	0	0	0	0	1	5	2	1	7	0	0
Sample_A0958	0	1	1	0	0	2	0	1	0	0	0	0	1	0	0	0	6	0	0	0	1	0	0	0	1	1	2	2	4	0	0
Sample_A0959	0	0	1	0	0	2	0	1	0	0	0	0	1	0	0	0	8	0	1	1	2	0	0	0	1	4	2	2	3	1	0
Sample_A1013	0	0	2	0	0	2	0	1	0	0	0	0	1	0	0	0	9	0	0	1	0	0	0	0	1	3	2	1	5	0	0
Sample_A1032	0	1	2	0	0	4	0	1	0	0	0	0	0	0	0	0	9	0	0	0	1	0	0	0	1	3	2	1	5	0	0
Sample_A1058	0	0	2	0	0	2	0	1	0	0	0	0	1	0	0	0	5	0	1	0	2	0	0	0	1	4	2	1	5	0	0
Sample_A1071	0	0	2	0	0	2	0	1	0	0	0	0	1	0	0	0	10	0	0	1	0	0	0	0	1	4	2	1	6	1	0
Sample_A1136	1	0	4	0	0	1	0	0	1	0	0	0	1	0	0	3	7	0	0	2	0	0	0	0	3	3	3	2	6	1	0
Sample_A1143	0	0	2	0	0	3	0	1	0	0	0	0	1	0	0	0	8	0	0	2	1	0	0	0	1	4	3	1	5	1	0
Sample_A1186	0	1	5	0	0	1	0	1	0	0	0	1	1	0	0	1	4	0	0	0	0	0	0	0	2	2	1	2	3	1	0
Sample_A1277	0	0	1	0	0	2	0	1	0	0	0	0	1	0	0	0	7	0	0	1	2	0	0	0	1	5	2	3	4	1	0
Sample_A1280	0	0	1	0	1	0	0	1	0	0	0	0	2	1	2	1	8	0	0	4	2	0	0	0	4	9	3	1	7	0	2
Sample_A1347	0	0	2	0	0	4	0	1	0	0	0	0	2	1	0	0	8	0	0	0	1	0	0	0	1	4	2	1	5	0	0
Sample_A1379	0	0	2	0	0	3	0	1	0	0	1	0	0	0	0	0	5	0	0	0	0	0	0	0	1	3	2	1	5	0	0
Sample_A1414	0	1	3	0	0	3	0	1	1	0	0	1	1	1	1	1	6	0	0	2	0	0	0	0	3	8	1	3	6	0	0
Sample_A1499	0	1	4	0	0	3	0	1	0	0	2	1	1	1	0	1	16	1	0	3	1	0	0	0	1	10	0	4	7	0	2
Sample_A1533	0	0	2	0	0	2	0	0	0	0	0	0	0	0	0	2	4	0	0	5	3	0	0	0	3	10	2	0	5	1	0
Sample_A1537	0	0	1	1	0	3	0	1	0	0	0	0	1	0	0	2	9	0	0	4	2	1	0	1	2	4	2	2	4	2	0
Sample_A1550	0	0	2	0	0	2	0	0	0	0	0	0	0	0	0	2	4	0	0	5	3	0	0	0	3	9	2	0	5	2	0
Sample_A1554	0	0	1	0	0	3	0	4	0	0	0	0	2	1	0	1	10	0	0	4	1	0	0	0	4	6	3	1	10	0	0
Sample_A1560	0	1	1	0	0	4	0	1	0	0	0	0	3	1	0	2	7	0	0	7	2	0	0	1	2	4	1	2	7	1	0
Sample_A1565	0	0	1	0	0	3	0	1	0	0	0	0	1	1	0	2	7	1	0	6	2	0	0	1	2	3	2	2	8	1	0
Sample_A1573	0	0	2	0	0	3	0	2	0	0	0	0	1	0	0	1	6	0	0	0	0	0	0	0	3	6	2	3	5	0	0
Sample_A1574	0	1	2	0	0	4	0	1	0	0	0	0	2	0	0	0	9	0	0	0	1	0	0	0	1	3	2	1	7	0	0
Sample_A1616	0	0	2	0	0	3	0	3	0	0	0	1	1	3	0	1	10	1	1	1	1	0	0	0	3	6	2	4	5	0	0
Sample_A1668	1	1	1	0	0	3	0	1	0	0	1	1	3	1	0	1	4	0	0	4	1	1	0	0	3	4	2	2	6	1	0
Sample_A1691	0	0	2	0	0	3	0	2	0	0	1	0	1	1	0	2	14	0	0	3	1	0	0	0	2	3	2	1	9	1	0
Sample_A1716	0	0	3	0	0	2	0	1	0	0	1	0	4	1	0	0	10	0	0	0	2	0	1	0	1	7	2	1	6	1	3
Sample_A1722	0	0	1	0	0	1	0	0	0	0	0	0	2	0	0	1	5	0	0	6	0	0	0	0	4	4	2	1	3	0	0
Sample_A1790	0	0	2	0	0	2	0	2	0	0	1	0	1	2	0	1	5	0	0	1	1	0	0	0	3	6	0	1	6	0	0
Sample_A1924	0	1	1	0	0	2	0	0	0	0	0	1	0	0	0	1	9	0	0	5	1	1	0	0	2	3	2	1	8	1	0
Sample_A1925	0	1	1	0	0	2	0	0	0	0	0	1	0	0	0	1	7	0	0	4	1	1	0	0	2	2	2	1	7	1	0
Sample_A1933	0	1	4	0	0	2	0	0	0	0	0	0	3	0	0	2	7	0	0	3	1	0	0	0	3	6	2	2	5	1	0
Sample_A1936	0	0	1	0	0	0	0	0	0	0	0	0	2	0	2	2	5	1	0	4	0	1	0	0	2	2	0	4	5	1	0
Sample_A1969	0	0	3	0	0	4	0	1	0	0	0	0	1	0	0	0	5	0	0	0	0	0	0	0	1	2	2	1	4	1	0
Sample_A1974	0	0	2	0	0	2	0	1	1	0	1	0	3	1	0	0	17	0	0	0	3	0	0	0	1	9	2	1	5	0	2
Sample_A2045	0	0	4	0	0	2	0	1	0	0	2	1	0	1	0	1	15	1	0	2	1	0	0	0	1	10	0	4	7	0	2
Sample_A2181	0	0	3	0	0	4	0	1	0	0	0	0	1	0	0	0	5	0	0	0	0	0	0	0	1	2	2	1	4	1	0
Sample_A2188	0	1	2	0	0	2	0	1	0	0	0	1	0	0	0	1	6	0	0	1	1	0	0	0	3	3	0	2	6	0	0
Sample_A2206	0	1	3	0	0	2	0	1	0	0	0	1	2	0	2	1	6	0	0	1	0	0	0	0	3	4	1	2	7	0	1
Sample_A2236	0	1	2	0	0	2	0	2	0	0	0	1	2	0	0	1	5	0	0	1	0	0	0	0	3	3	2	2	6	0	0
Sample_A2247	0	0	3	0	0	4	0	1	0	0	1	0	1	0	0	0	6	0	1	2	3	0	0	0	1	6	4	1	4	0	0
Sample_A2318	0	0	1	0	0	2	1	0	0	0	0	0	2	0	1	2	2	0	0	3	2	0	0	0	3	6	1	2	11	0	0
Sample_A2375	0	0	2	0	0	2	0	0	0	0	0	0	1	0	0	1	4	0	0	4	0	0	0	0	4	4	2	1	6	0	0
Sample_A2423	0	0	2	0	0	1	0	2	0	1	1	0	1	0	0	1	8	0	0	3	0	1	0	0	3	8	1	2	4	0	0
Sample_A2495	0	0	5	0	0	2	0	1	0	0	2	1	4	0	0	1	18	1	0	0	0	0	0	0	2	9	0	3	6	0	2
Sample_A2564	0	0	3	0	0	4	0	1	0	0	0	0	1	0	0	0	5	0	0	0	0	0	0	0	1	2	2	1	4	1	0
Sample_A2605	0	0	1	0	0	2	0	1	0	0	0	0	4	0	0	0	8	0	0	1	2	0	0	0	1	6	2	3	4	1	0
Sample_A2636	0	1	0	0	0	2	0	0	1	0	1	0	3	1	0	3	5	0	0	5	3	0	0	0	2	3	3	2	4	1	1
Sample_A2670	0	0	3	0	0	2	0	2	1	0	0	0	2	1	0	0	8	1	0	1	3	1	0	0	1	11	2	1	5	1	1
Sample_A2700	0	0	3	0	0	2	0	2	1	0	0	0	2	1	0	0	9	1	0	0	3	1	0	0	1	11	2	1	5	1	1
Sample_A2701	0	0	3	0	0	2	0	1	0	0	0	1	1	1	0	1	8	0	1	0	0	0	0	0	3	4	1	2	7	0	0
Sample_A2736	0	0	2	0	0	2	0	1	0	0	0	0	0	0	0	0	5	0	2	0	2	0	0	0	1	5	2	1	5	0	0
Sample_A2746	0	0	3	0	0	3	0	1	0	0	0	0	1	0	1	2	8	0	0	3	0	0	0	0	3	4	2	3	5	0	1
Sample_A2749	0	0	2	0	0	3	0	1	0	0	1	0	2	0	0	1	4	0	0	2	1	1	0	0	3	3	1	3	5	0	0
Sample_A2751	0	1	2	0	0	6	0	3	0	0	0	0	1	0	0	0	16	0	0	4	1	0	0	0	2	7	3	2	14	1	0
Sample_A2756	0	0	3	0	0	3	0	1	0	0	0	0	1	0	1	2	8	0	0	3	0	0	0	0	3	5	2	3	5	0	1
Sample_A2758	0	0	3	0	0	3	0	1	0	0	0	0	1	1	0	1	8	0	1	3	0	0	0	0	3	5	2	1	6	0	1
Sample_A2767	0	0	2	0	0	3	0	1	0	0	1	1	1	1	0	0	10	0	0	0	1	0	0	0	1	6	2	1	6	1	0
Sample_A2769	0	0	2	0	0	2	0	1	0	0	0	0	1	0	0	0	10	0	0	1	0	0	0	0	1	4	2	1	6	1	0
Sample_A2784	0	0	2	0	0	2	0	1	0	0	0	0	0	0	0	0	10	0	0	1	0	0	0	0	1	5	2	1	6	1	0
Sample_A2825	0	0	4	0	0	1	0	1	1	0	1	0	3	0	0	1	2	0	0	1	0	0	0	0	2	0	0	3	3	1	0
Sample_A2833	0	0	2	0	0	3	0	0	0	0	0	0	3	1	0	2	5	0	0	5	1	0	0	0	3	2	2	1	5	1	0
Sample_A2841	0	0	2	0	0	2	0	0	0	0	0	0	0	0	0	2	4	0	0	5	3	0	0	0	3	10	2	0	5	1	0
Sample_A2843	0	0	2	0	0	4	0	0	0	0	0	1	4	1	0	3	8	1	0	6	1	0	0	0	3	5	2	2	7	2	0
Sample_A2865	0	0	1	0	0	3	0	1	0	0	0	0	4	3	0	2	5	1	0	7	2	0	0	1	2	3	2	2	7	1	0
Sample_A3015	0	0	3	0	0	2	0	1	0	0	0	0	1	0	0	2	4	0	0	1	1	1	1	0	3	2	3	4	5	0	1
Sample_A3097	0	1	1	0	0	4	0	1	0	0	0	0	1	0	0	2	6	0	0	6	2	0	0	1	2	2	1	2	10	1	0
Sample_A3113	0	1	1	0	0	4	0	1	0	0	0	0	1	0	0	2	6	0	0	4	2	0	0	1	2	2	1	2	10	1	0
Sample_A3151	0	0	3	0	0	1	0	1	0	0	1	0	6	0	0	0	12	0	0	0	2	0	1	0	1	7	2	1	6	1	1
Sample_A3207	0	1	1	0	0	3	0	1	1	0	1	1	1	0	0	1	8	0	0	2	0	0	0	0	2	6	2	1	7	0	0
Sample_A3286	2	3	0	0	4	0	0	0	0	0	2	1	0	1	1	5	0	0	3	2	0	0	0	3	2	1	1	6	0	0

## Sheet: Hybrids Maintained
Supplementary Table S4. BGC of all genomes estimated using antiSMASH
	amglyccycl	amglyccycl-butyrolactone	arylpolyene	arylpolyene-ladderane	arylpolyene-nrps	bacteriocin	bacteriocin-nrps	bacteriocin-t1pks-nrps	bacteriocin-t2pks	bacteriocin-terpene	blactam	bottromycin	butyrolactone	butyrolactone-arylpolyene-nrps	butyrolactone-ectoine-nrps	butyrolactone-linaridin	butyrolactone-nrps	butyrolactone-otherks	butyrolactone-otherks-amglyccycl-ladderane-nrps	butyrolactone-otherks-t1pks-nrps	butyrolactone-t1pks-terpene	cyanobactin	ectoine	ectoine-nrps	ectoine-otherks-t1pks-nrps	ectoine-t2pks-t1pks-nrps	fused	hserlactone	indole	indole-ectoine	indole-t1pks	indole-t1pks-lassopeptide	indole-terpene-bacteriocin-t1pks-nrps	indole-transatpks-t1pks-nrps	ladderane-nrps	lantipeptide	lantipeptide-fused	lantipeptide-ladderane-t1pks-nrps	lantipeptide-linaridin	lantipeptide-nrps	lantipeptide-otherks	lantipeptide-t1pks	lantipeptide-terpene	lassopeptide	linaridin	melanin	melanin-ladderane-arylpolyene-nrps	melanin-ladderane-nrps	melanin-nrps
Sample_A1277	0	0	0	0	0	1	0	0	0	0	0	0	0	0	0	0	0	1	0	0	0	0	1	0	0	0	0	0	0	0	0	0	0	0	0	0	0	0	0	0	1	0	0	0	0	0	0	0	0
Sample_A2736	0	0	0	0	0	2	0	0	0	0	0	0	2	0	0	0	0	0	0	0	0	0	1	0	0	0	0	0	0	0	0	0	0	0	0	0	0	0	0	0	0	0	0	0	0	0	0	0	0
Sample_A1925	0	0	0	1	0	1	0	0	0	0	0	0	2	0	0	0	0	0	0	0	0	0	0	0	0	0	0	0	0	0	0	0	0	0	0	0	0	0	0	0	0	0	0	0	0	0	0	0	0
Sample_A1560	0	0	0	0	0	1	0	0	0	0	0	0	2	1	0	0	0	1	0	0	0	0	1	0	0	0	0	0	0	0	0	0	0	0	0	3	0	0	0	0	0	0	0	1	0	2	0	0	0
Sample_A1573	0	0	0	0	0	2	0	0	0	0	0	0	2	0	0	0	0	0	0	0	0	0	2	0	0	0	0	0	0	0	0	0	0	0	0	1	0	0	0	0	0	0	0	0	0	1	0	0	0
Sample_A1933	0	0	0	0	0	4	0	0	0	0	0	0	1	0	0	0	0	0	0	0	0	0	0	0	0	0	0	0	0	0	0	0	0	0	0	3	0	0	0	0	0	0	0	0	0	2	0	0	0
Sample_A2188	0	0	0	1	0	2	0	0	0	0	0	0	1	0	0	0	1	0	0	0	0	0	1	0	0	0	0	0	0	0	0	0	0	0	0	0	0	0	0	0	0	0	0	0	0	1	0	0	0
Sample_A2767	0	0	0	0	0	2	0	0	0	0	0	0	3	0	0	0	0	0	0	0	0	0	1	0	0	0	0	0	1	0	0	0	0	0	1	1	0	0	0	0	0	0	0	1	0	0	0	0	0
Sample_A2495	0	0	0	0	0	2	2	0	0	0	0	0	0	0	0	0	1	0	0	0	0	0	1	0	0	0	0	0	0	0	0	0	1	1	1	4	0	0	0	0	0	0	0	0	0	1	0	0	0
Sample_A1143	0	0	0	0	0	2	0	0	0	0	0	0	2	0	0	0	0	0	0	0	0	0	1	0	0	0	0	0	0	0	0	0	0	0	0	1	0	0	0	0	0	0	0	0	0	0	0	0	0
Sample_A2247	0	0	0	0	0	3	0	0	0	0	0	0	1	0	0	0	0	2	0	0	0	0	1	0	0	0	0	0	1	0	0	0	0	0	0	1	0	0	0	0	0	0	0	0	0	0	0	0	0
Sample_A1550	0	0	0	0	0	1	0	0	0	0	0	0	0	0	0	0	0	0	0	0	0	0	0	0	0	0	0	0	0	0	0	0	0	0	0	0	0	0	0	0	0	0	0	0	0	2	0	0	0
Sample_A2746	0	0	0	0	0	3	0	0	0	0	0	0	2	0	0	0	0	0	0	0	0	0	1	0	0	0	0	0	0	0	0	0	0	0	0	1	0	0	0	0	0	0	0	0	1	1	0	0	1
Sample_A1499	0	0	1	0	0	1	2	0	0	0	0	0	1	0	0	0	0	0	0	1	0	0	1	0	0	0	0	0	0	0	0	0	1	1	1	1	0	0	0	0	0	0	0	1	0	1	0	0	0
Sample_A1554	0	0	0	0	0	1	0	0	0	0	0	0	1	0	0	0	0	0	0	0	1	0	2	0	0	1	0	0	0	0	0	0	0	0	0	1	0	0	0	1	0	0	0	1	0	0	0	0	0
Sample_A1691	0	0	0	0	0	1	1	0	0	0	0	0	3	0	0	0	0	0	0	0	0	0	0	1	0	0	0	0	0	1	0	0	0	0	0	0	0	0	0	1	0	0	0	1	0	2	0	0	0
Sample_A1716	0	0	0	0	0	3	0	0	0	0	0	0	2	0	0	0	0	0	0	0	0	0	1	0	0	0	0	0	1	0	0	0	0	0	0	4	0	0	0	0	0	0	0	1	0	0	0	0	0
Sample_A2636	0	0	1	0	0	0	0	0	0	0	0	0	2	0	0	0	0	0	0	0	0	0	0	0	0	0	1	0	1	0	0	0	0	0	0	3	0	0	0	0	0	0	0	1	0	3	0	0	0
Sample_A1379	0	0	0	0	0	2	0	0	0	0	0	0	1	0	0	0	0	0	0	0	0	0	1	0	0	0	0	0	1	0	0	0	0	0	0	0	0	0	0	0	0	0	0	0	0	0	0	0	0
Sample_A1032	0	0	1	0	0	2	0	0	0	0	0	0	1	0	0	0	0	0	0	0	0	0	1	0	0	0	0	0	0	0	0	0	0	0	0	0	0	0	0	0	0	0	0	0	0	0	0	0	0
Sample_A1722	0	0	0	0	0	1	0	0	0	0	0	0	0	0	0	0	0	0	0	0	0	0	0	0	0	0	0	0	0	0	0	0	0	0	0	2	0	0	0	0	0	0	0	0	0	1	0	0	0
Sample_A2670	0	0	0	0	0	3	0	0	0	0	0	0	1	0	0	0	0	0	0	0	0	0	1	0	0	0	1	0	0	0	0	0	0	0	0	2	0	0	0	0	0	0	0	1	0	0	0	0	0
Sample_A1565	0	0	0	0	0	1	0	0	0	0	0	0	2	0	0	0	0	1	0	0	0	0	1	0	0	0	0	0	0	0	0	0	0	0	0	1	0	0	0	0	0	0	0	1	0	2	0	0	0
Sample_A2236	0	0	0	0	0	2	0	0	0	0	0	0	2	0	0	0	0	0	0	0	0	0	2	0	0	0	0	0	0	0	0	0	0	0	0	2	0	0	0	0	0	0	0	0	0	0	1	0	0
Sample_A2769	0	0	0	0	0	2	0	0	0	0	0	0	1	0	0	0	0	0	0	0	0	0	1	0	0	0	0	0	0	0	0	0	0	0	0	1	0	0	0	0	0	0	0	0	0	0	0	0	0
Sample_A0592	0	0	0	0	0	1	1	0	0	0	0	0	1	0	0	0	0	0	0	0	0	0	0	0	0	0	0	0	0	0	0	0	0	0	1	3	0	0	0	0	0	0	0	0	0	1	0	0	0
Sample_A2749	0	0	0	0	0	2	0	0	0	0	0	0	2	0	0	0	0	1	0	0	0	0	1	0	0	0	0	0	1	0	0	0	0	0	0	2	0	0	0	0	0	0	0	0	0	1	0	0	0
Sample_A2843	0	0	0	0	0	2	0	0	0	0	0	0	3	0	0	0	0	0	0	0	0	0	0	0	0	0	0	0	0	0	0	0	0	0	0	2	0	1	0	0	0	0	0	1	0	3	0	0	0
Sample_A1924	0	0	0	1	0	1	0	0	0	0	0	0	2	0	0	0	0	0	0	0	0	0	0	0	0	0	0	0	0	0	0	0	0	0	0	0	0	0	0	0	0	0	0	0	0	0	0	0	0
Sample_A2833	0	0	0	0	0	2	0	0	0	0	0	0	3	0	0	0	0	0	0	0	0	0	0	0	0	0	0	0	0	0	0	0	0	0	0	2	0	0	0	0	0	1	0	1	0	2	0	0	0
Sample_A2784	0	0	0	0	0	2	0	0	0	0	0	0	1	0	0	0	0	0	0	0	0	0	1	0	0	0	0	0	0	0	0	0	0	0	0	0	0	0	0	0	0	0	0	0	0	0	0	0	0
Sample_A2825	0	0	0	0	0	4	0	0	0	0	0	0	1	0	0	0	0	0	0	0	0	0	1	0	0	0	0	0	1	0	0	0	0	0	0	2	1	0	0	0	0	0	0	0	0	1	0	0	0
Sample_A1013	0	0	0	0	0	2	0	0	0	0	0	0	2	0	0	0	0	0	0	0	0	0	1	0	0	0	0	0	0	0	0	0	0	0	0	1	0	0	0	0	0	0	0	0	0	0	0	0	0
Sample_A0959	0	0	0	0	0	1	0	0	0	0	0	0	0	0	0	0	0	1	0	0	0	0	1	0	0	0	0	0	0	0	0	0	0	0	0	0	0	0	0	0	1	0	0	0	0	0	0	0	0
Sample_A3097	0	0	0	0	0	1	0	0	0	0	0	0	2	1	0	0	0	1	0	0	0	0	1	0	0	0	0	0	0	0	0	0	0	0	0	1	0	0	0	0	0	0	0	0	0	2	0	0	0
Sample_A1668	0	1	0	0	0	1	0	0	0	0	0	0	2	0	0	0	0	0	0	0	0	0	1	0	0	0	0	0	0	0	0	1	0	0	0	1	0	0	0	0	0	1	0	0	0	1	0	0	0
Sample_A1969	0	0	0	0	0	2	0	0	1	0	0	0	2	0	0	0	0	0	0	0	0	0	1	0	0	0	0	0	0	0	0	0	0	0	0	1	0	0	0	0	0	0	0	0	0	0	0	0	0
Sample_A1280	0	0	0	0	0	1	0	0	0	0	0	1	0	0	0	0	0	0	0	0	0	0	1	0	0	0	0	0	0	0	0	0	0	0	0	1	0	0	1	0	0	0	0	1	1	0	0	0	0
Sample_A2751	0	0	1	0	0	2	0	0	0	0	0	0	5	0	0	0	0	0	0	0	0	0	3	0	0	0	0	0	0	0	0	0	0	0	0	1	0	0	0	0	0	0	0	0	0	0	0	0	0
Sample_A1058	0	0	0	0	0	2	0	0	0	0	0	0	2	0	0	0	0	0	0	0	0	0	1	0	0	0	0	0	0	0	0	0	0	0	0	1	0	0	0	0	0	0	0	0	0	0	0	0	0
Sample_A0642	0	0	0	0	0	3	0	0	0	0	0	0	3	0	0	0	0	0	0	0	0	0	1	0	0	0	0	0	0	0	0	0	0	0	0	0	0	0	0	0	0	0	0	0	0	0	0	0	0
Sample_A3015	0	0	0	0	0	3	0	0	0	0	0	0	2	0	0	0	0	0	0	0	0	0	1	0	0	0	0	0	0	0	0	0	0	0	0	1	0	0	0	0	0	0	0	0	0	1	0	0	1
Sample_A1136	1	0	0	0	0	4	0	0	0	0	0	0	0	0	0	0	0	0	0	0	0	0	0	0	0	0	1	0	0	0	0	0	0	0	0	1	0	0	0	0	0	0	0	0	0	3	0	0	0
Sample_A1414	0	0	0	0	0	3	0	0	0	0	0	0	2	0	0	0	0	0	0	0	0	0	1	0	0	0	1	0	0	0	0	0	0	0	0	1	0	0	0	0	0	0	0	1	0	0	1	0	0
Sample_A2318	0	0	0	0	0	1	0	0	0	0	0	0	0	0	0	1	0	0	0	0	0	1	0	0	0	0	0	0	0	0	0	0	0	0	0	1	0	0	0	1	0	0	0	0	0	2	0	0	0
Sample_A2865	0	0	0	0	0	1	0	0	0	0	0	0	2	0	0	0	0	1	0	0	0	0	1	0	0	0	0	0	0	0	0	0	0	0	0	4	0	0	0	0	0	0	0	3	0	2	0	0	0
Sample_A1537	0	0	0	0	0	1	0	0	0	0	1	0	3	0	0	0	0	0	0	0	0	0	1	0	0	0	0	0	0	0	0	0	0	0	0	1	0	0	0	0	0	0	0	0	0	2	0	0	0
Sample_A2423	0	0	0	0	0	2	0	0	0	0	0	0	1	0	0	0	0	0	0	0	0	0	2	0	0	0	0	1	1	0	0	0	0	0	0	1	0	0	0	0	0	0	0	0	0	1	0	0	0
Sample_A2700	0	0	0	0	0	3	0	0	0	0	0	0	1	0	0	0	0	0	0	0	0	0	1	0	0	0	1	0	0	0	0	0	0	0	0	2	0	0	0	0	0	0	0	1	0	0	0	0	0
Sample_A2375	0	0	0	0	0	2	0	0	0	0	0	0	2	0	0	0	0	0	0	0	0	0	0	0	0	0	0	0	0	0	0	0	0	0	0	1	0	0	0	0	0	0	0	0	0	1	0	0	0
Sample_A3113	0	0	0	0	0	1	0	0	0	0	0	0	2	1	0	0	0	1	0	0	0	0	1	0	0	0	0	0	0	0	0	0	0	0	0	1	0	0	0	0	0	0	0	0	0	2	0	0	0
Sample_A3151	0	0	0	0	0	2	0	0	0	1	0	0	1	0	0	0	0	0	0	0	0	0	1	0	0	0	0	0	1	0	0	0	0	0	0	5	0	0	0	0	0	0	1	0	0	0	0	0	0
Sample_A3286	0	0	0	0	0	3	0	0	0	0	0	0	2	0	0	0	0	0	1	0	0	0	0	0	0	0	0	0	0	0	0	0	0	0	0	1	0	0	0	0	0	0	0	0	0	1	0	0	0
Sample_A2181	0	0	0	0	0	2	0	0	1	0	0	0	2	0	0	0	0	0	0	0	0	0	1	0	0	0	0	0	0	0	0	0	0	0	0	1	0	0	0	0	0	0	0	0	0	0	0	0	0
Sample_A3207	0	0	1	0	0	1	0	0	0	0	0	0	1	0	1	0	0	0	0	0	0	0	0	0	0	0	1	0	1	0	0	0	0	0	1	0	0	0	0	1	0	0	0	0	0	1	0	0	0
Sample_A0958	0	0	0	0	1	1	0	0	0	0	0	0	2	0	0	0	0	0	0	0	0	0	1	0	0	0	0	0	0	0	0	0	0	0	0	0	0	0	0	0	1	0	0	0	0	0	0	0	0
Sample_A2045	0	0	0	0	0	1	2	0	0	0	0	0	0	0	0	0	0	0	0	1	0	0	1	0	0	0	0	0	0	0	0	0	1	1	1	0	0	0	0	0	0	0	0	1	0	1	0	0	0
Sample_A1936	0	0	0	0	0	1	0	0	0	0	0	0	0	0	0	0	0	0	0	0	0	0	0	0	0	0	0	0	0	0	0	0	0	0	0	1	0	0	0	0	0	0	0	0	2	2	0	0	0
Sample_A1974	0	0	0	0	0	1	1	0	0	0	0	0	1	0	0	0	1	0	0	0	0	0	1	0	0	0	1	0	0	0	1	0	0	0	0	2	0	0	0	1	0	0	0	1	0	0	0	0	0
Sample_A2206	0	0	0	0	0	3	0	0	0	0	0	0	1	0	0	0	0	0	0	0	0	0	1	0	0	0	0	0	0	0	0	0	0	0	0	2	0	0	0	0	0	0	0	0	0	0	1	0	0
Sample_A1347	0	0	0	0	0	2	0	0	0	0	0	0	2	0	0	0	0	0	0	0	0	0	1	0	0	0	0	0	0	0	0	0	0	0	0	2	0	0	0	0	0	0	0	1	0	0	0	0	0
Sample_A2841	0	0	0	0	0	2	0	0	0	0	0	0	0	0	0	0	0	0	0	0	0	0	0	0	0	0	0	0	0	0	0	0	0	0	0	0	0	0	0	0	0	0	0	0	0	2	0	0	0
Sample_A1533	0	0	0	0	0	2	0	0	0	0	0	0	0	0	0	0	0	1	0	0	0	0	0	0	0	0	0	0	0	0	0	0	0	0	0	0	0	0	0	0	0	0	0	0	0	2	0	0	0
Sample_A2758	0	0	0	0	0	3	0	0	0	0	0	0	1	0	0	0	0	0	0	0	0	0	1	0	0	0	0	0	0	0	0	0	0	0	0	1	0	0	0	0	0	0	0	1	0	1	0	0	0
Sample_A2701	0	0	0	0	0	3	0	0	0	0	0	0	0	0	0	0	0	0	0	0	0	0	1	0	0	0	0	0	0	0	0	0	0	0	0	1	0	0	0	0	0	0	0	1	0	0	0	1	0
Sample_A1071	0	0	0	0	0	2	0	0	0	0	0	0	1	0	0	0	0	0	0	0	0	0	1	0	0	0	0	0	0	0	0	0	0	0	0	1	0	0	0	0	0	0	0	0	0	0	0	0	0
Sample_A2756	0	0	0	0	0	3	0	0	0	0	0	0	2	0	0	0	0	0	0	0	0	0	1	0	0	0	0	0	0	0	0	0	0	0	0	1	0	0	0	0	0	0	0	0	1	1	0	0	1
Sample_A2605	0	0	0	0	0	1	0	0	0	0	0	0	0	0	0	0	0	1	0	0	0	0	1	0	0	0	0	0	0	0	0	0	0	0	0	3	0	0	0	0	1	0	0	0	0	0	0	0	0
Sample_A1790	0	0	0	0	0	2	0	0	0	0	0	0	1	0	0	0	0	0	0	0	0	0	1	0	1	0	0	0	1	0	0	0	0	0	0	1	0	0	0	0	0	0	0	2	0	1	0	0	0
Sample_A2564	0	0	0	0	0	2	0	0	1	0	0	0	2	0	0	0	0	0	0	0	0	0	1	0	0	0	0	0	0	0	0	0	0	0	0	1	0	0	0	0	0	0	0	0	0	0	0	0	0
Sample_A1616	0	0	0	0	0	2	0	0	0	0	0	0	1	0	0	0	0	0	0	0	0	0	1	0	1	0	0	0	0	0	0	0	0	0	0	1	0	0	0	0	0	0	0	2	0	1	0	0	0
Sample_A1574	0	0	1	0	0	2	0	0	0	0	0	0	1	0	0	0	0	0	0	0	0	0	1	0	0	0	0	0	0	0	0	0	0	0	0	2	0	0	0	0	0	0	0	0	0	0	0	0	0
Sample_A1186	0	0	0	1	0	4	0	1	0	0	0	0	1	0	0	0	0	0	0	0	0	0	1	0	0	0	0	0	0	0	0	0	0	0	0	1	0	0	0	0	0	0	0	0	0	1	0	0	0
[truncated: 71 more columns]
