# Supplementary material for: Unexpected genomic, biosynthetic and species diversity of Streptomyces bacteria from bats in Arizona and New Mexico, USA
Source: BMC Genomics. 2021 Apr 7;22:247. doi: 10.1186/s12864-021-07546-w (PMC8028829; doi:10.1186/s12864-021-07546-w)
Supplement: Supplementary file 7 — Additional file 7: Table S5. Pan-genome analyses of Streptomyces sp. 20, 29 and 38 in Fig. 2 estimated using Roary. [file 12864_2021_7546_MOESM7_ESM.xlsx]

## Sheet: sp20
Supplementary Table S5. Pan-genome analyses of sp. 20, 29 and 38 in Fig. 2 estimated using Roary (3 tabs)
Gene	Non-unique Gene name	Annotation	No. isolates	No. sequences	Avg sequences per isolate	Genome Fragment	Order within Fragment	Accessory Fragment	Accessory Order with Fragment	QC	Min group size nuc	Max group size nuc	Avg group size nuc	Sample_A1560	Sample_A1565	Sample_A2865	Sample_A3097	Sample_A3113
group_1		hypothetical protein	5	5	1	4	109				839	875	846	PBCNADBC_03213	ACNHKNIK_03492	JFBLIOPG_04255	FGHIMEME_07877	BNFPPAMD_04126
group_100		hypothetical protein	5	5	1	1	7768				1208	3452	2231	PBCNADBC_04242	ACNHKNIK_03929	JFBLIOPG_05480	FGHIMEME_05783	BNFPPAMD_04420
group_10000		hypothetical protein	5	5	1	8	100				1106	1106	1106	PBCNADBC_05649	ACNHKNIK_05696	JFBLIOPG_03970	FGHIMEME_04473	BNFPPAMD_02683
gltC_5		HTH-type transcriptional regulator GltC	5	5	1	1	3706				908	908	908	PBCNADBC_02598	ACNHKNIK_04424	JFBLIOPG_00900	FGHIMEME_05596	BNFPPAMD_05622
group_10002		hypothetical protein	5	5	1	1	6302				986	986	986	PBCNADBC_06972	ACNHKNIK_01057	JFBLIOPG_08985	FGHIMEME_00693	BNFPPAMD_07252
group_10003		hypothetical protein	5	5	1	1	603				1670	1670	1670	PBCNADBC_05782	ACNHKNIK_01977	JFBLIOPG_00554	FGHIMEME_00619	BNFPPAMD_00340
group_10004		hypothetical protein	5	5	1	1	1084				581	581	581	PBCNADBC_05738	ACNHKNIK_03298	JFBLIOPG_05827	FGHIMEME_01998	BNFPPAMD_05247
desR_2		Transcriptional regulatory protein DesR	5	5	1	1	7713				1040	1040	1040	PBCNADBC_05035	ACNHKNIK_03874	JFBLIOPG_05425	FGHIMEME_03314	BNFPPAMD_07034
czcO_2		putative oxidoreductase CzcO	5	5	1	1	3169				1106	1106	1106	PBCNADBC_03503	ACNHKNIK_01367	JFBLIOPG_06038	FGHIMEME_03284	BNFPPAMD_03889
group_10007	rsbU_18	Phosphoserine phosphatase RsbU	5	5	1	2	200				2462	2462	2462	PBCNADBC_05376	ACNHKNIK_08834	JFBLIOPG_04886	FGHIMEME_02995	BNFPPAMD_04584
ephD_2		putative oxidoreductase EphD	5	5	1	1	7811				1781	1781	1781	PBCNADBC_04284	ACNHKNIK_04517	JFBLIOPG_05147	FGHIMEME_03718	BNFPPAMD_04377
wcaJ		UDP-glucose:undecaprenyl-phosphate glucose-1-phosphate transferase	5	5	1	1	1603				1559	1559	1559	PBCNADBC_04628	ACNHKNIK_05833	JFBLIOPG_00026	FGHIMEME_05666	BNFPPAMD_03135
typA		GTP-binding protein TypA/BipA	5	5	1	1	1034				1907	1907	1907	PBCNADBC_05604	ACNHKNIK_07953	JFBLIOPG_07819	FGHIMEME_06834	BNFPPAMD_07062
cycA		D-serine/D-alanine/glycine transporter	5	5	1	7	144				1427	1427	1427	PBCNADBC_03784	ACNHKNIK_05245	JFBLIOPG_06950	FGHIMEME_06526	BNFPPAMD_05879
group_10012		hypothetical protein	5	5	1	1	3206				935	935	935	PBCNADBC_03539	ACNHKNIK_01331	JFBLIOPG_00682	FGHIMEME_03248	BNFPPAMD_03853
sdhC		Succinate dehydrogenase 2 membrane subunit SdhC	5	5	1	1	1369				380	380	380	PBCNADBC_00453	ACNHKNIK_00030	JFBLIOPG_02650	FGHIMEME_03871	BNFPPAMD_00194
cseC_5		Sensor protein CseC	5	5	1	1	8066				1256	1256	1256	PBCNADBC_06414	ACNHKNIK_02430	JFBLIOPG_04106	FGHIMEME_01400	BNFPPAMD_04508
galE_1		UDP-glucose 4-epimerase	5	5	1	1	5838				989	989	989	PBCNADBC_01848	ACNHKNIK_00696	JFBLIOPG_01340	FGHIMEME_05048	BNFPPAMD_05700
group_10016		hypothetical protein	5	5	1	1	5325				692	692	692	PBCNADBC_06796	ACNHKNIK_04032	JFBLIOPG_03776	FGHIMEME_07187	BNFPPAMD_02418
adaA		Bifunctional transcriptional activator/DNA repair enzyme AdaA	5	5	1	5	10				428	428	428	PBCNADBC_01640	ACNHKNIK_05892	JFBLIOPG_02868	FGHIMEME_04580	BNFPPAMD_05490
cdhR_10		HTH-type transcriptional regulator CdhR	5	5	1	1	7088				1079	1079	1079	PBCNADBC_06444	ACNHKNIK_06964	JFBLIOPG_04136	FGHIMEME_01740	BNFPPAMD_00760
metB_1		Cystathionine gamma-synthase	5	5	1	1	1447				1157	1157	1157	PBCNADBC_00378	ACNHKNIK_07173	JFBLIOPG_04347	FGHIMEME_02925	BNFPPAMD_00118
group_10020		hypothetical protein	5	5	1	1	963				638	638	638	PBCNADBC_00562	ACNHKNIK_03708	JFBLIOPG_00161	FGHIMEME_01188	BNFPPAMD_01581
group_10021		hypothetical protein	5	5	1	7	123				944	944	944	PBCNADBC_03805	ACNHKNIK_05266	JFBLIOPG_06971	FGHIMEME_06505	BNFPPAMD_05900
ves		Protein Ves	5	5	1	2	319				593	593	593	PBCNADBC_04950	ACNHKNIK_08434	JFBLIOPG_01900	FGHIMEME_03526	BNFPPAMD_01736
eccB1		ESX-1 secretion system ATPase EccB1	5	5	1	15	27				1583	1583	1583	PBCNADBC_07403	ACNHKNIK_08325	JFBLIOPG_06924	FGHIMEME_06363	BNFPPAMD_06615
kstR2_4		HTH-type transcriptional repressor KstR2	5	5	1	1	241				602	602	602	PBCNADBC_00690	ACNHKNIK_02229	JFBLIOPG_03610	FGHIMEME_03412	BNFPPAMD_05042
amy		Alpha-amylase	5	5	1	1	5386				5384	5384	5384	PBCNADBC_06484	ACNHKNIK_04077	JFBLIOPG_05080	FGHIMEME_03686	BNFPPAMD_04147
group_10026		hypothetical protein	5	5	1	1	1359				1424	1424	1424	PBCNADBC_00463	ACNHKNIK_00040	JFBLIOPG_02660	FGHIMEME_03881	BNFPPAMD_00204
group_10027		hypothetical protein	5	5	1	1	8961				1904	1904	1904	PBCNADBC_04769	ACNHKNIK_05676	JFBLIOPG_03321	FGHIMEME_02683	BNFPPAMD_03137
barA_2		Signal transduction histidine-protein kinase BarA	5	5	1	2	544				4016	4016	4016	PBCNADBC_04161	ACNHKNIK_05578	JFBLIOPG_08724	FGHIMEME_01825	BNFPPAMD_02033
group_10029		hypothetical protein	5	5	1	1	9095				566	566	566	PBCNADBC_05577	ACNHKNIK_02826	JFBLIOPG_04642	FGHIMEME_07479	BNFPPAMD_07578
gyrA_1		DNA gyrase subunit A	5	5	1	1	750				2456	2456	2456	PBCNADBC_02137	ACNHKNIK_01211	JFBLIOPG_02409	FGHIMEME_00503	BNFPPAMD_01272
tcrA_2		Transcriptional regulatory protein TcrA	5	5	1	2	351				677	677	677	PBCNADBC_04982	ACNHKNIK_03582	JFBLIOPG_01868	FGHIMEME_03493	BNFPPAMD_01703
recN		DNA repair protein RecN	5	5	1	1	4214				1772	1772	1772	PBCNADBC_07265	ACNHKNIK_08046	JFBLIOPG_07568	FGHIMEME_07548	BNFPPAMD_07680
tcrA_6		Transcriptional regulatory protein TcrA	5	5	1	3	249				695	695	695	PBCNADBC_03305	ACNHKNIK_08179	JFBLIOPG_02058	FGHIMEME_08311	BNFPPAMD_04227
group_10034		hypothetical protein	5	5	1	3	154				947	947	947	PBCNADBC_03639	ACNHKNIK_04987	JFBLIOPG_05492	FGHIMEME_02146	BNFPPAMD_00840
ipuC		Glutamate--isopropylamine ligase	5	5	1	1	4420				1379	1379	1379	PBCNADBC_01058	ACNHKNIK_00290	JFBLIOPG_01608	FGHIMEME_01453	BNFPPAMD_02712
group_10036		hypothetical protein	5	5	1	1	5468				899	899	899	PBCNADBC_04459	ACNHKNIK_05016	JFBLIOPG_05362	FGHIMEME_06008	BNFPPAMD_05203
nuoJ_2		NADH-quinone oxidoreductase subunit J	5	5	1	1	1950				608	608	608	PBCNADBC_08337	ACNHKNIK_06456	JFBLIOPG_08657	FGHIMEME_01092	BNFPPAMD_06418
group_10038	pcpB_2	Pentachlorophenol 4-monooxygenase	5	5	1	1	1765				1613	1613	1613	PBCNADBC_04519	ACNHKNIK_03982	JFBLIOPG_04690	FGHIMEME_03193	BNFPPAMD_04456
group_10039		hypothetical protein	5	5	1	1	2191				842	842	842	PBCNADBC_03754	ACNHKNIK_03198	JFBLIOPG_07264	FGHIMEME_04753	BNFPPAMD_05372
desK_10		Sensor histidine kinase DesK	5	5	1	12	9				1244	1244	1244	PBCNADBC_06097	ACNHKNIK_07569	JFBLIOPG_07702	FGHIMEME_07702	BNFPPAMD_06924
group_10041		hypothetical protein	5	5	1	8	27				329	329	329	PBCNADBC_07358	ACNHKNIK_06021	JFBLIOPG_04039	FGHIMEME_06737	BNFPPAMD_02616
group_10042		hypothetical protein	5	5	1	1	7464				686	686	686	PBCNADBC_00229	ACNHKNIK_00489	JFBLIOPG_00949	FGHIMEME_07643	BNFPPAMD_01948
hflK_2		Modulator of FtsH protease HflK	5	5	1	4	219				980	980	980	PBCNADBC_05803	ACNHKNIK_04849	JFBLIOPG_07460	FGHIMEME_08118	BNFPPAMD_08152
group_10044		hypothetical protein	5	5	1	1	1605				1121	1121	1121	PBCNADBC_04630	ACNHKNIK_05835	JFBLIOPG_00028	FGHIMEME_05664	BNFPPAMD_03133
group_10045		hypothetical protein	5	5	1	1	6792				1289	1289	1289	PBCNADBC_02388	ACNHKNIK_03101	JFBLIOPG_05616	FGHIMEME_04563	BNFPPAMD_02562
malL_3		Oligo-1_6-glucosidase	5	5	1	1	5405				1754	1754	1754	PBCNADBC_06496	ACNHKNIK_04089	JFBLIOPG_05092	FGHIMEME_06800	BNFPPAMD_06977
kanE_1		Alpha-D-kanosaminyltransferase	5	5	1	1	7462				1121	1121	1121	PBCNADBC_00231	ACNHKNIK_00487	JFBLIOPG_00947	FGHIMEME_07645	BNFPPAMD_01950
hcaR_1		Hca operon transcriptional activator HcaR	5	5	1	5	8				779	779	779	PBCNADBC_01638	ACNHKNIK_05890	JFBLIOPG_02866	FGHIMEME_04578	BNFPPAMD_05492
group_10049		hypothetical protein	5	5	1	1	4339				1580	1580	1580	PBCNADBC_01137	ACNHKNIK_00369	JFBLIOPG_01687	FGHIMEME_01516	BNFPPAMD_02775
yhdN_2		General stress protein 69	5	5	1	1	5683				1016	1016	1016	PBCNADBC_01996	ACNHKNIK_00845	JFBLIOPG_01192	FGHIMEME_01254	BNFPPAMD_00448
group_10051		hypothetical protein	5	5	1	1	2123				701	701	701	PBCNADBC_08905	ACNHKNIK_09080	JFBLIOPG_09176	FGHIMEME_08447	BNFPPAMD_08480
group_10052		hypothetical protein	5	5	1	7	124				836	836	836	PBCNADBC_03804	ACNHKNIK_05265	JFBLIOPG_06970	FGHIMEME_06506	BNFPPAMD_05899
group_10053		hypothetical protein	5	5	1	1	181				623	623	623	PBCNADBC_00749	ACNHKNIK_02170	JFBLIOPG_08433	FGHIMEME_07111	BNFPPAMD_03347
malL_1		Oligo-1_6-glucosidase	5	5	1	3	319				1679	1679	1679	PBCNADBC_03345	ACNHKNIK_03798	JFBLIOPG_02098	FGHIMEME_03779	BNFPPAMD_04268
group_10055		hypothetical protein	5	5	1	1	2166				647	647	647	PBCNADBC_07952	ACNHKNIK_03219	JFBLIOPG_06686	FGHIMEME_04774	BNFPPAMD_05351
rsbW_2		Serine-protein kinase RsbW	5	5	1	1	6888				440	440	440	PBCNADBC_02296	ACNHKNIK_02013	JFBLIOPG_03019	FGHIMEME_06073	BNFPPAMD_06391
puuB_2		Gamma-glutamylputrescine oxidoreductase	5	5	1	1	194				1382	1382	1382	PBCNADBC_00736	ACNHKNIK_02183	JFBLIOPG_03656	FGHIMEME_03456	BNFPPAMD_03334
bacC_2		Dihydroanticapsin 7-dehydrogenase	5	5	1	2	510				833	833	833	PBCNADBC_04194	ACNHKNIK_05610	JFBLIOPG_01792	FGHIMEME_01856	BNFPPAMD_02002
proA_2		Gamma-glutamyl phosphate reductase	5	5	1	1	5831				1283	1283	1283	PBCNADBC_01855	ACNHKNIK_00703	JFBLIOPG_01333	FGHIMEME_05041	BNFPPAMD_05707
kch		Voltage-gated potassium channel Kch	5	5	1	1	7986				1067	1115	1076	PBCNADBC_01501	ACNHKNIK_02349	JFBLIOPG_02462	FGHIMEME_01348	BNFPPAMD_06197
group_10060		hypothetical protein	5	5	1	1	5657				1247	1247	1247	PBCNADBC_02020	ACNHKNIK_00870	JFBLIOPG_01167	FGHIMEME_01279	BNFPPAMD_00473
valS		Valine--tRNA ligase	5	5	1	1	5862				2648	2648	2648	PBCNADBC_07852	ACNHKNIK_07396	JFBLIOPG_01362	FGHIMEME_05857	BNFPPAMD_03547
group_10062		4-hydroxy-2-oxovalerate aldolase	5	5	1	4	20				1028	1028	1028	PBCNADBC_06824	ACNHKNIK_08642	JFBLIOPG_08735	FGHIMEME_07383	BNFPPAMD_07548
group_10063		hypothetical protein	5	5	1	6	137				818	818	818	PBCNADBC_03078	ACNHKNIK_08969	JFBLIOPG_03550	FGHIMEME_05671	BNFPPAMD_08266
ddn_1		Deazaflavin-dependent nitroreductase	5	5	1	1	3675				443	443	443	PBCNADBC_02568	ACNHKNIK_04454	JFBLIOPG_00930	FGHIMEME_07919	BNFPPAMD_02868
bdbD_1		Disulfide bond formation protein D	5	5	1	9	23				1019	1019	1019	PBCNADBC_06268	ACNHKNIK_06049	JFBLIOPG_04863	FGHIMEME_03023	BNFPPAMD_06832
group_10066		hypothetical protein	5	5	1	1	3986				806	806	806	PBCNADBC_06197	ACNHKNIK_05328	JFBLIOPG_05895	FGHIMEME_01920	BNFPPAMD_02156
ispE		4-diphosphocytidyl-2-C-methyl-D-erythritol kinase	5	5	1	6	107				905	905	905	PBCNADBC_08744	ACNHKNIK_08931	JFBLIOPG_09036	FGHIMEME_05701	BNFPPAMD_06727
pepN_5		Aminopeptidase N	5	5	1	1	5926				2555	2555	2555	PBCNADBC_05488	ACNHKNIK_05159	JFBLIOPG_05578	FGHIMEME_04100	BNFPPAMD_03523
group_10069		hypothetical protein	5	5	1	4	222				785	785	785	PBCNADBC_05806	ACNHKNIK_04846	JFBLIOPG_07463	FGHIMEME_08115	BNFPPAMD_08149
group_1007		tRNA-Gly(gcc)	5	5	1	1	7980				94	94	94	PBCNADBC_01507	ACNHKNIK_02343	JFBLIOPG_02468	FGHIMEME_01342	BNFPPAMD_06203
dapD		2_3_4_5-tetrahydropyridine-2_6-dicarboxylate N-succinyltransferase	5	5	1	4	151				980	980	980	PBCNADBC_03253	ACNHKNIK_03452	JFBLIOPG_04295	FGHIMEME_04062	BNFPPAMD_04085
group_10071		(2E_6E)-farnesyl diphosphate synthase	5	5	1	1	7608				1046	1046	1046	PBCNADBC_00055	ACNHKNIK_00636	JFBLIOPG_01097	FGHIMEME_00261	BNFPPAMD_01118
pra		Proline-rich antigen	5	5	1	2	342				620	620	620	PBCNADBC_04973	ACNHKNIK_03591	JFBLIOPG_01877	FGHIMEME_03502	BNFPPAMD_01712
comB		putative 2-phosphosulfolactate phosphatase	5	5	1	6	97				734	734	734	PBCNADBC_03085	ACNHKNIK_03052	JFBLIOPG_03543	FGHIMEME_07368	BNFPPAMD_07526
ilvE_1		Branched-chain-amino-acid aminotransferase	5	5	1	1	7363				1100	1100	1100	PBCNADBC_01288	ACNHKNIK_02652	JFBLIOPG_01497	FGHIMEME_04244	BNFPPAMD_00924
desK_6		Sensor histidine kinase DesK	5	5	1	3	151				1256	1256	1256	PBCNADBC_03636	ACNHKNIK_04984	JFBLIOPG_05495	FGHIMEME_02149	BNFPPAMD_00837
rsgA_2		Small ribosomal subunit biogenesis GTPase RsgA	5	5	1	1	451				1130	1130	1130	PBCNADBC_04902	ACNHKNIK_07826	JFBLIOPG_05695	FGHIMEME_06732	BNFPPAMD_03804
group_10077		hypothetical protein	5	5	1	1	7782				953	953	953	PBCNADBC_04255	ACNHKNIK_04546	JFBLIOPG_05118	FGHIMEME_03747	BNFPPAMD_04406
hpd		4-hydroxyphenylpyruvate dioxygenase	5	5	1	11	11				1148	1148	1148	PBCNADBC_06188	ACNHKNIK_05527	JFBLIOPG_05908	FGHIMEME_04340	BNFPPAMD_05005
group_10079		hypothetical protein	5	5	1	1	3094				428	428	428	PBCNADBC_03490	ACNHKNIK_01449	JFBLIOPG_06025	FGHIMEME_03297	BNFPPAMD_03902
acpP_2		Acyl carrier protein	5	5	1	1	7938				95	275	239	PBCNADBC_01548	ACNHKNIK_02302	JFBLIOPG_02509	FGHIMEME_02594	BNFPPAMD_07371
benM		HTH-type transcriptional regulator BenM	5	5	1	1	3535				959	959	959	PBCNADBC_02871	ACNHKNIK_02696	JFBLIOPG_04487	FGHIMEME_03561	BNFPPAMD_02346
mrdA_2		Peptidoglycan D_D-transpeptidase MrdA	5	5	1	1	6697				2075	2075	2075	PBCNADBC_02262	ACNHKNIK_02071	JFBLIOPG_03052	FGHIMEME_06573	BNFPPAMD_03998
atpG		ATP synthase gamma chain	5	5	1	1	7530				917	917	917	PBCNADBC_00162	ACNHKNIK_00555	JFBLIOPG_01016	FGHIMEME_00342	BNFPPAMD_01199
mdtH_1		Multidrug resistance protein MdtH	5	5	1	1	891				1190	1190	1190	PBCNADBC_00630	ACNHKNIK_02287	JFBLIOPG_00229	FGHIMEME_01125	BNFPPAMD_01644
betP_1		Glycine betaine transporter BetP	5	5	1	1	8511				1730	1730	1730	PBCNADBC_02797	ACNHKNIK_01870	JFBLIOPG_00367	FGHIMEME_04278	BNFPPAMD_03434
group_10085		hypothetical protein	5	5	1	1	1118				695	695	695	PBCNADBC_05704	ACNHKNIK_03332	JFBLIOPG_05793	FGHIMEME_02032	BNFPPAMD_00016
group_10086		hypothetical protein	5	5	1	1	5249				608	608	608	PBCNADBC_05268	ACNHKNIK_04644	JFBLIOPG_03852	FGHIMEME_03096	BNFPPAMD_02494
azoB_1		NAD(P)H azoreductase	5	5	1	2	548				878	878	878	PBCNADBC_04157	ACNHKNIK_05574	JFBLIOPG_08728	FGHIMEME_01821	BNFPPAMD_02037
hemN_3		Oxygen-independent coproporphyrinogen-III oxidase-like protein YqeR	5	5	1	1	3743				1328	1328	1328	PBCNADBC_02630	ACNHKNIK_06332	JFBLIOPG_00869	FGHIMEME_05298	BNFPPAMD_06331
cmdD_1		Chondramide synthase cmdD	5	5	1	2	438				1631	1637	1634	PBCNADBC_07491	ACNHKNIK_07543	JFBLIOPG_07676	FGHIMEME_05972	BNFPPAMD_06247
tdh_1		L-threonine 3-dehydrogenase	5	5	1	1	3726				1031	1031	1031	PBCNADBC_02615	ACNHKNIK_06318	JFBLIOPG_00884	FGHIMEME_05283	BNFPPAMD_05641
narB		Nitrate reductase	5	5	1	2	168				4157	4190	4183	PBCNADBC_05340	ACNHKNIK_05108	JFBLIOPG_04922	FGHIMEME_02970	BNFPPAMD_04559
moeA		Molybdopterin molybdenumtransferase	5	5	1	1	7987				1337	1337	1337	PBCNADBC_01500	ACNHKNIK_02350	JFBLIOPG_02461	FGHIMEME_01349	BNFPPAMD_06196
fadI		3-ketoacyl-CoA thiolase	5	5	1	1	974				1214	1214	1214	PBCNADBC_00552	ACNHKNIK_03699	JFBLIOPG_00151	FGHIMEME_01198	BNFPPAMD_01571
drrB_1		Daunorubicin/doxorubicin resistance ABC transporter permease protein DrrB	5	5	1	1	4295				788	788	788	PBCNADBC_01180	ACNHKNIK_00412	JFBLIOPG_01729	FGHIMEME_05429	BNFPPAMD_03720
cusR		Transcriptional regulatory protein CusR	5	5	1	2	491				656	656	656	PBCNADBC_04212	ACNHKNIK_03524	JFBLIOPG_01810	FGHIMEME_08066	BNFPPAMD_07632
ureF_1		Urease accessory protein UreF	5	5	1	1	6321				716	716	716	PBCNADBC_01033	ACNHKNIK_01039	JFBLIOPG_02745	FGHIMEME_00714	BNFPPAMD_07231
znuA_1		High-affinity zinc uptake system binding-protein ZnuA	5	5	1	1	5767				980	980	980	PBCNADBC_01915	ACNHKNIK_00764	JFBLIOPG_01274	FGHIMEME_05202	BNFPPAMD_05747
group_10098		putative SURF1-like protein	5	5	1	4	198				800	803	801	PBCNADBC_05845	ACNHKNIK_04807	JFBLIOPG_07947	FGHIMEME_04924	BNFPPAMD_06778
crcB_1		Putative fluoride ion transporter CrcB	5	5	1	12	32				515	515	515	PBCNADBC_06123	ACNHKNIK_07655	JFBLIOPG_07792	FGHIMEME_08431	BNFPPAMD_07002
rsmG		Ribosomal RNA small subunit methyltransferase G	5	5	1	1	7875				668	710	693	PBCNADBC_01611	ACNHKNIK_04140	JFBLIOPG_02572	FGHIMEME_02639	BNFPPAMD_03275
phnF_2		HTH-type transcriptional repressor PhnF	5	5	1	7	95				782	782	782	PBCNADBC_03843	ACNHKNIK_05291	JFBLIOPG_07085	FGHIMEME_05554	BNFPPAMD_05974
cobK		Precorrin-6A reductase	5	5	1	1	423				767	767	767	PBCNADBC_04931	ACNHKNIK_07698	JFBLIOPG_09246	FGHIMEME_07981	BNFPPAMD_03775
group_10102		hypothetical protein	5	5	1	1	667				461	461	461	PBCNADBC_03428	ACNHKNIK_05221	JFBLIOPG_00618	FGHIMEME_00555	BNFPPAMD_00276
mviN_2		putative peptidoglycan biosynthesis protein MviN	5	5	1	1	8472				1685	1697	1687	PBCNADBC_02966	ACNHKNIK_01830	JFBLIOPG_00406	FGHIMEME_06397	BNFPPAMD_03473
lacF_6		Lactose transport system permease protein LacF	5	5	1	14	10				1394	1394	1394	PBCNADBC_07280	ACNHKNIK_07754	JFBLIOPG_06811	FGHIMEME_06919	BNFPPAMD_07793
ydaF_4		Putative ribosomal N-acetyltransferase YdaF	5	5	1	1	7720				1586	1586	1586	PBCNADBC_05042	ACNHKNIK_03881	JFBLIOPG_05432	FGHIMEME_03321	BNFPPAMD_07041
group_10106		hypothetical protein	5	5	1	1	171				893	893	893	PBCNADBC_00759	ACNHKNIK_02160	JFBLIOPG_08423	FGHIMEME_07121	BNFPPAMD_03357
group_10107		putative AAA domain-containing protein	5	5	1	5	105				1352	1352	1352	PBCNADBC_01721	ACNHKNIK_01587	JFBLIOPG_02956	FGHIMEME_02560	BNFPPAMD_06286
group_10108		hypothetical protein	5	5	1	1	5818				674	674	674	PBCNADBC_01868	ACNHKNIK_00716	JFBLIOPG_01320	FGHIMEME_05028	BNFPPAMD_05720
group_10109		hypothetical protein	5	5	1	1	8461				632	632	632	PBCNADBC_02977	ACNHKNIK_01819	JFBLIOPG_00417	FGHIMEME_06386	BNFPPAMD_03484
group_1011		hypothetical protein	5	5	1	5	5				809	836	819	PBCNADBC_01635	ACNHKNIK_05887	JFBLIOPG_02863	FGHIMEME_04575	BNFPPAMD_05495
moaE2		Molybdopterin molybdenumtransferase 2	5	5	1	1	4751				1355	1355	1355	PBCNADBC_07067	ACNHKNIK_08454	JFBLIOPG_06721	FGHIMEME_07300	BNFPPAMD_07479
radA		DNA repair protein RadA	5	5	1	1	6626				1424	1424	1424	PBCNADBC_02197	ACNHKNIK_02135	JFBLIOPG_03117	FGHIMEME_05499	BNFPPAMD_04064
nos		Nitric oxide synthase oxygenase	5	5	1	1	3193				1181	1181	1181	PBCNADBC_03526	ACNHKNIK_01344	JFBLIOPG_06062	FGHIMEME_03261	BNFPPAMD_03866
efeO		Iron uptake system component EfeO	5	5	1	1	5455				1139	1139	1139	PBCNADBC_04446	ACNHKNIK_05029	JFBLIOPG_05375	FGHIMEME_05995	BNFPPAMD_05190
xylH_2		Xylose transport system permease protein XylH	5	5	1	1	536				1271	1271	1271	PBCNADBC_04571	ACNHKNIK_01911	JFBLIOPG_05190	FGHIMEME_06227	BNFPPAMD_03619
group_10115		hypothetical protein	5	5	1	1	3294				1052	1052	1052	PBCNADBC_04027	ACNHKNIK_03365	JFBLIOPG_07109	FGHIMEME_03918	BNFPPAMD_04633
group_10116		hypothetical protein	5	5	1	1	8385				815	815	815	PBCNADBC_03051	ACNHKNIK_06766	JFBLIOPG_07859	FGHIMEME_08340	BNFPPAMD_08398
rip3_1		Putative zinc metalloprotease Rip3	5	5	1	1	4383				1199	1199	1199	PBCNADBC_01094	ACNHKNIK_00326	JFBLIOPG_01644	FGHIMEME_01488	BNFPPAMD_02747
narH		Respiratory nitrate reductase 1 beta chain	5	5	1	8	78				1553	1553	1553	PBCNADBC_05668	ACNHKNIK_05715	JFBLIOPG_03989	FGHIMEME_04455	BNFPPAMD_02665
dapF		Diaminopimelate epimerase	5	5	1	1	800				875	875	875	PBCNADBC_02088	ACNHKNIK_01162	JFBLIOPG_02361	FGHIMEME_00455	BNFPPAMD_01224
group_1012		hypothetical protein	5	5	1	5	7				323	473	413	PBCNADBC_01637	ACNHKNIK_05889	JFBLIOPG_02865	FGHIMEME_04577	BNFPPAMD_05493
group_10120		Putative ATPase	5	5	1	1	6931				1043	1043	1043	PBCNADBC_02324	ACNHKNIK_01655	JFBLIOPG_03747	FGHIMEME_06914	BNFPPAMD_00635
group_10121		hypothetical protein	5	5	1	1	415				1241	1250	1248	PBCNADBC_04939	ACNHKNIK_07690	JFBLIOPG_09025	FGHIMEME_07973	BNFPPAMD_03767
group_10122		Putative glyoxylase CFP32	5	5	1	3	278				779	779	779	PBCNADBC_03386	ACNHKNIK_03839	JFBLIOPG_07199	FGHIMEME_06191	BNFPPAMD_06514
group_10123		hypothetical protein	5	5	1	1	6456				1268	1268	1268	PBCNADBC_00907	ACNHKNIK_04325	JFBLIOPG_02118	FGHIMEME_04798	BNFPPAMD_05553
group_10124		hypothetical protein	5	5	1	1	6658				923	923	923	PBCNADBC_02226	ACNHKNIK_02107	JFBLIOPG_03088	FGHIMEME_05529	BNFPPAMD_04034
group_10125		hypothetical protein	5	5	1	1	3954				626	626	626	PBCNADBC_06229	ACNHKNIK_07313	JFBLIOPG_05864	FGHIMEME_01889	BNFPPAMD_02125
ybiT_2		putative ABC transporter ATP-binding protein YbiT	5	5	1	1	8291				1676	1676	1676	PBCNADBC_08344	ACNHKNIK_04868	JFBLIOPG_07916	FGHIMEME_07199	BNFPPAMD_07406
group_10127		hypothetical protein	5	5	1	4	41				449	449	449	PBCNADBC_06843	ACNHKNIK_05818	JFBLIOPG_06077	FGHIMEME_05358	BNFPPAMD_05834
ppiB_2		putative peptidyl-prolyl cis-trans isomerase B	5	5	1	1	1107				803	803	803	PBCNADBC_05715	ACNHKNIK_03321	JFBLIOPG_05804	FGHIMEME_02021	BNFPPAMD_00005
group_10129		hypothetical protein	5	5	1	1	6473				944	944	944	PBCNADBC_00890	ACNHKNIK_04342	JFBLIOPG_02135	FGHIMEME_04815	BNFPPAMD_05536
plsC_5		1-acyl-sn-glycerol-3-phosphate acyltransferase	5	5	1	5	36				629	671	645	PBCNADBC_01656	ACNHKNIK_05908	JFBLIOPG_02890	FGHIMEME_04605	BNFPPAMD_05465
group_10130		hypothetical protein	5	5	1	1	6683				485	485	485	PBCNADBC_02249	ACNHKNIK_02084	JFBLIOPG_03065	FGHIMEME_06586	BNFPPAMD_04011
davT		5-aminovalerate aminotransferase DavT	5	5	1	1	7099				1433	1433	1433	PBCNADBC_06434	ACNHKNIK_06954	JFBLIOPG_04126	FGHIMEME_01749	BNFPPAMD_00769
group_10132		Aminodeoxyfutalosine deaminase	5	5	1	1	3700				1589	1589	1589	PBCNADBC_02592	ACNHKNIK_04430	JFBLIOPG_00906	FGHIMEME_05602	BNFPPAMD_05616
group_10133		hypothetical protein	5	5	1	1	4425				830	833	831	PBCNADBC_01053	ACNHKNIK_00285	JFBLIOPG_01603	FGHIMEME_01448	BNFPPAMD_02707
group_10134		N-carbamoyl-D-amino acid hydrolase	5	5	1	1	8484				842	842	842	PBCNADBC_02954	ACNHKNIK_01842	JFBLIOPG_00394	FGHIMEME_04251	BNFPPAMD_03461
group_10135		hypothetical protein	5	5	1	1	3566				884	884	884	PBCNADBC_02909	ACNHKNIK_07473	JFBLIOPG_06569	FGHIMEME_03590	BNFPPAMD_07341
chiA2_1		Chitinase	5	5	1	1	3508				1679	1679	1679	PBCNADBC_02847	ACNHKNIK_02721	JFBLIOPG_04462	FGHIMEME_04397	BNFPPAMD_02373
spsI_2		Bifunctional IPC transferase and DIPP synthase	5	5	1	1	6136				1775	1775	1775	PBCNADBC_06612	ACNHKNIK_07508	JFBLIOPG_03900	FGHIMEME_06695	BNFPPAMD_04303
group_10138		hypothetical protein	5	5	1	1	2894				1070	1076	1072	PBCNADBC_04141	ACNHKNIK_07125	JFBLIOPG_05026	FGHIMEME_03961	BNFPPAMD_01371
rocA1		1-pyrroline-5-carboxylate dehydrogenase 1	5	5	1	1	7975				1682	1682	1682	PBCNADBC_01512	ACNHKNIK_02338	JFBLIOPG_02473	FGHIMEME_01338	BNFPPAMD_06207
group_1014		hypothetical protein	5	5	1	5	38				557	605	576	PBCNADBC_01658	ACNHKNIK_05910	JFBLIOPG_02892	FGHIMEME_04607	BNFPPAMD_05463
group_10140		hypothetical protein	5	5	1	1	3822				977	977	977	PBCNADBC_06022	ACNHKNIK_06613	JFBLIOPG_00798	FGHIMEME_01572	BNFPPAMD_01823
group_10141		55.5 kDa and 49.5 kDa sporulation proteins	5	5	1	7	62				1352	1352	1352	PBCNADBC_03877	ACNHKNIK_07805	JFBLIOPG_09133	FGHIMEME_06938	BNFPPAMD_07200
truB		tRNA pseudouridine synthase B	5	5	1	15	20				908	908	908	PBCNADBC_07409	ACNHKNIK_08318	JFBLIOPG_06918	FGHIMEME_06369	BNFPPAMD_06621
dhbF_2		Dimodular nonribosomal peptide synthase	5	5	1	1	6444				1895	1895	1895	PBCNADBC_00916	ACNHKNIK_00923	JFBLIOPG_02860	FGHIMEME_08144	BNFPPAMD_07519
group_10144	glmS_3	Glutamine--fructose-6-phosphate aminotransferase [isomerizing]	5	5	1	1	3720				902	902	902	PBCNADBC_02609	ACNHKNIK_04413	JFBLIOPG_00889	FGHIMEME_05582	BNFPPAMD_05636
mprA_3		Response regulator MprA	5	5	1	9	69				734	734	734	PBCNADBC_08799	ACNHKNIK_06671	JFBLIOPG_04827	FGHIMEME_03060	BNFPPAMD_06011
eccA1		ESX-1 secretion system protein EccA1	5	5	1	5	206				1985	1985	1985	PBCNADBC_01815	ACNHKNIK_01492	JFBLIOPG_06533	FGHIMEME_04661	BNFPPAMD_05308
dat_1		Diaminobutyrate--2-oxoglutarate aminotransferase	5	5	1	1	795				1418	1418	1418	PBCNADBC_02093	ACNHKNIK_01167	JFBLIOPG_02366	FGHIMEME_00460	BNFPPAMD_01229
pheT		Phenylalanine--tRNA ligase beta subunit	5	5	1	1	4435				2570	2570	2570	PBCNADBC_01043	ACNHKNIK_00275	JFBLIOPG_01593	FGHIMEME_01438	BNFPPAMD_02697
group_10149		Microbial collagenase	5	5	1	1	9006				2327	2327	2327	PBCNADBC_04727	ACNHKNIK_07009	JFBLIOPG_03278	FGHIMEME_02728	BNFPPAMD_03182
yfbT_3		Sugar phosphatase YfbT	5	5	1	5	42				527	728	647	PBCNADBC_01662	ACNHKNIK_05914	JFBLIOPG_02896	FGHIMEME_04611	BNFPPAMD_05459
rutG_1		Putative pyrimidine permease RutG	5	5	1	5	189				1412	1412	1412	PBCNADBC_01798	ACNHKNIK_01509	JFBLIOPG_08297	FGHIMEME_04644	BNFPPAMD_05325
group_10151		hypothetical protein	5	5	1	1	1697				542	542	542	PBCNADBC_04808	ACNHKNIK_06496	JFBLIOPG_05288	FGHIMEME_01054	BNFPPAMD_03909
pknL		Serine/threonine-protein kinase PknL	5	5	1	1	8387				2456	2465	2459	PBCNADBC_03049	ACNHKNIK_06768	JFBLIOPG_07861	FGHIMEME_08001	BNFPPAMD_08082
pgaB		Poly-beta-1_6-N-acetyl-D-glucosamine N-deacetylase	5	5	1	1	1600				776	776	776	PBCNADBC_07482	ACNHKNIK_06792	JFBLIOPG_00023	FGHIMEME_06108	BNFPPAMD_06358
group_10154		hypothetical protein	5	5	1	1	225				1031	1031	1031	PBCNADBC_00706	ACNHKNIK_02213	JFBLIOPG_03626	FGHIMEME_03428	BNFPPAMD_05026
group_10155		hypothetical protein	5	5	1	1	1579				1094	1094	1094	PBCNADBC_07461	ACNHKNIK_06813	JFBLIOPG_00002	FGHIMEME_06087	BNFPPAMD_06379
group_10156		3 beta-hydroxysteroid dehydrogenase/Delta 5-->4-isomerase	5	5	1	1	2134				920	920	920	PBCNADBC_08574	ACNHKNIK_03252	JFBLIOPG_06654	FGHIMEME_07783	BNFPPAMD_07911
group_10157		hypothetical protein	5	5	1	1	893				1661	1661	1661	PBCNADBC_00628	ACNHKNIK_02289	JFBLIOPG_00227	FGHIMEME_01127	BNFPPAMD_01642
hoxN		High-affinity nickel transport protein	5	5	1	1	2674				1139	1139	1139	PBCNADBC_04086	ACNHKNIK_06250	JFBLIOPG_04971	FGHIMEME_05008	BNFPPAMD_04717
group_10159		hypothetical protein	5	5	1	13	4				389	389	389	PBCNADBC_07591	ACNHKNIK_07051	JFBLIOPG_07212	FGHIMEME_08184	BNFPPAMD_08193
group_1016		hypothetical protein	5	5	1	5	69				506	530	515	PBCNADBC_01689	ACNHKNIK_05941	JFBLIOPG_02923	FGHIMEME_04638	BNFPPAMD_05432
cysD		Sulfate adenylyltransferase subunit 2	5	5	1	1	463				938	938	938	PBCNADBC_04890	ACNHKNIK_08124	JFBLIOPG_05683	FGHIMEME_07026	BNFPPAMD_03816
ddc_2		L-2_4-diaminobutyrate decarboxylase	5	5	1	4	42				1400	1400	1400	PBCNADBC_06844	ACNHKNIK_05817	JFBLIOPG_06078	FGHIMEME_05357	BNFPPAMD_05835
group_10162		hypothetical protein	5	5	1	2	295				1709	1718	1716	PBCNADBC_04392	ACNHKNIK_03624	JFBLIOPG_01925	FGHIMEME_02346	BNFPPAMD_01758
group_10163		hypothetical protein	5	5	1	1	4394				1286	1286	1286	PBCNADBC_01083	ACNHKNIK_00315	JFBLIOPG_01633	FGHIMEME_01478	BNFPPAMD_02737
ssuD_1		Alkanesulfonate monooxygenase	5	5	1	1	3170				1094	1094	1094	PBCNADBC_03504	ACNHKNIK_01366	JFBLIOPG_06039	FGHIMEME_03283	BNFPPAMD_03888
satP_1		Succinate-acetate/proton symporter SatP	5	5	1	1	4327				635	635	635	PBCNADBC_01148	ACNHKNIK_00380	JFBLIOPG_01698	FGHIMEME_01527	BNFPPAMD_08136
rsbU_13		Phosphoserine phosphatase RsbU	5	5	1	1	4070				2828	2837	2833	PBCNADBC_06718	ACNHKNIK_06521	JFBLIOPG_04182	FGHIMEME_01960	BNFPPAMD_02196
nimR		HTH-type transcriptional regulator NimR	5	5	1	1	6025				752	752	752	PBCNADBC_08054	ACNHKNIK_07667	JFBLIOPG_07286	FGHIMEME_05106	BNFPPAMD_04778
group_10168		Putative ribonuclease VapC50	5	5	1	1	6719				554	554	554	PBCNADBC_02284	ACNHKNIK_02050	JFBLIOPG_03031	FGHIMEME_06062	BNFPPAMD_06402
kanE_2		Alpha-D-kanosaminyltransferase	5	5	1	1	4215				1160	1160	1160	PBCNADBC_07264	ACNHKNIK_08045	JFBLIOPG_07569	FGHIMEME_07547	BNFPPAMD_07681
aroE		Shikimate dehydrogenase (NADP(+))	5	5	1	5	116				827	827	827	PBCNADBC_01732	ACNHKNIK_01577	JFBLIOPG_02966	FGHIMEME_02550	BNFPPAMD_05127
acuI		Acrylyl-CoA reductase AcuI	5	5	1	1	1772				992	992	992	PBCNADBC_04526	ACNHKNIK_03975	JFBLIOPG_04683	FGHIMEME_03200	BNFPPAMD_04449
group_10171		hypothetical protein	5	5	1	1	1073				1637	1637	1637	PBCNADBC_05747	ACNHKNIK_03289	JFBLIOPG_05837	FGHIMEME_01988	BNFPPAMD_05257
rcdA_1		HTH-type transcriptional regulator RcdA	5	5	1	4	148				548	548	548	PBCNADBC_03250	ACNHKNIK_03455	JFBLIOPG_04292	FGHIMEME_04059	BNFPPAMD_04088
frdA		Fumarate reductase flavoprotein subunit	5	5	1	1	6823				1976	1976	1976	PBCNADBC_02420	ACNHKNIK_03125	JFBLIOPG_02288	FGHIMEME_05464	BNFPPAMD_02539
group_10174		KsdD-like steroid dehydrogenase	5	5	1	1	4336				1655	1655	1655	PBCNADBC_01140	ACNHKNIK_00372	JFBLIOPG_01690	FGHIMEME_01519	BNFPPAMD_02778
iolD		3D-(3_5/4)-trihydroxycyclohexane-1_2-dione hydrolase	5	5	1	1	4537				1886	1892	1890	PBCNADBC_03942	ACNHKNIK_02903	JFBLIOPG_03433	FGHIMEME_00086	BNFPPAMD_07291
prpE		Bis(5'-nucleosyl)-tetraphosphatase PrpE [asymmetrical]	5	5	1	1	582				2546	2546	2546	PBCNADBC_06515	ACNHKNIK_01957	JFBLIOPG_00531	FGHIMEME_00642	BNFPPAMD_00363
tlp		Trypsin-like protease	5	5	1	4	33				845	845	845	PBCNADBC_06835	ACNHKNIK_05825	JFBLIOPG_06070	FGHIMEME_07373	BNFPPAMD_07558
group_10178	hsrA_1	putative transport protein HsrA	5	5	1	1	240				1499	1499	1499	PBCNADBC_00691	ACNHKNIK_02228	JFBLIOPG_03611	FGHIMEME_03413	BNFPPAMD_05041
hdl IVa		(S)-2-haloacid dehalogenase 4A	5	5	1	1	905				755	755	755	PBCNADBC_00617	ACNHKNIK_03769	JFBLIOPG_00216	FGHIMEME_01139	BNFPPAMD_01630
aroC_1		Chorismate synthase	5	5	1	5	119				1184	1184	1184	PBCNADBC_01734	ACNHKNIK_01575	JFBLIOPG_02967	FGHIMEME_02549	BNFPPAMD_05128
epsJ_1		putative glycosyltransferase EpsJ	5	5	1	1	1377				1049	1049	1049	PBCNADBC_00445	ACNHKNIK_00022	JFBLIOPG_02642	FGHIMEME_03863	BNFPPAMD_00186
pmfR		Transcriptional activator PmfR	5	5	1	1	439				1679	1679	1679	PBCNADBC_04915	ACNHKNIK_07814	JFBLIOPG_05707	FGHIMEME_06720	BNFPPAMD_03792
novJ		Short-chain reductase protein NovJ	5	5	1	1	2845				761	761	761	PBCNADBC_07750	ACNHKNIK_04301	JFBLIOPG_07623	FGHIMEME_03979	BNFPPAMD_01353
group_10183		hypothetical protein	5	5	1	1	4251				1073	1073	1073	PBCNADBC_01223	ACNHKNIK_00455	JFBLIOPG_07901	FGHIMEME_06651	BNFPPAMD_03762
group_10184	rsbU_4	Phosphoserine phosphatase RsbU	5	5	1	1	8509				2060	2060	2060	PBCNADBC_02799	ACNHKNIK_01868	JFBLIOPG_00369	FGHIMEME_04276	BNFPPAMD_03436
group_10185		putative glycosyltransferase	5	5	1	1	1957				1007	1007	1007	PBCNADBC_08330	ACNHKNIK_06463	JFBLIOPG_08650	FGHIMEME_01085	BNFPPAMD_06425
degU_1		Transcriptional regulatory protein DegU	5	5	1	1	1137				707	707	707	PBCNADBC_00284	ACNHKNIK_08232	JFBLIOPG_08349	FGHIMEME_02050	BNFPPAMD_00034
mccF_1		Microcin C7 self-immunity protein MccF	5	5	1	1	7719				1070	1070	1070	PBCNADBC_05041	ACNHKNIK_03880	JFBLIOPG_05431	FGHIMEME_03320	BNFPPAMD_07040
group_10188		hypothetical protein	5	5	1	2	509				983	983	983	PBCNADBC_04195	ACNHKNIK_05611	JFBLIOPG_01793	FGHIMEME_01857	BNFPPAMD_02001
group_10189		hypothetical protein	5	5	1	1	8416				1139	1139	1139	PBCNADBC_03021	ACNHKNIK_01775	JFBLIOPG_00461	FGHIMEME_06116	BNFPPAMD_04890
pyrD_1		Dihydroorotate dehydrogenase (quinone)	5	5	1	5	133				1109	1145	1116	PBCNADBC_01748	ACNHKNIK_01561	JFBLIOPG_02981	FGHIMEME_02535	BNFPPAMD_05142
group_10190		hypothetical protein	5	5	1	2	603				1259	1259	1259	PBCNADBC_07036	ACNHKNIK_09107	JFBLIOPG_06386	FGHIMEME_01771	BNFPPAMD_02087
tycC_1		Tyrocidine synthase 3	5	5	1	1	4010				2549	2549	2549	PBCNADBC_07182	ACNHKNIK_05357	JFBLIOPG_04216	FGHIMEME_01939	BNFPPAMD_02175
group_10192		Ureidoglycolate lyase	5	5	1	7	99				857	857	857	PBCNADBC_03839	ACNHKNIK_05287	JFBLIOPG_07081	FGHIMEME_05558	BNFPPAMD_05978
bmr3_3		Multidrug resistance protein 3	5	5	1	2	316				1541	1541	1541	PBCNADBC_04944	ACNHKNIK_08440	JFBLIOPG_01906	FGHIMEME_03529	BNFPPAMD_01739
group_10194		putative 5-dehydro-4-deoxyglucarate dehydratase	5	5	1	1	6409				923	923	923	PBCNADBC_00947	ACNHKNIK_00954	JFBLIOPG_02831	FGHIMEME_00803	BNFPPAMD_01477
group_10195		hypothetical protein	5	5	1	1	6625				1838	1850	1842	PBCNADBC_02196	ACNHKNIK_02136	JFBLIOPG_03118	FGHIMEME_05498	BNFPPAMD_04065
group_10196		hypothetical protein	5	5	1	1	4439				1268	1268	1268	PBCNADBC_01039	ACNHKNIK_00271	JFBLIOPG_01589	FGHIMEME_01434	BNFPPAMD_02693
qacA_4		Antiseptic resistance protein	5	5	1	5	34				1544	1544	1544	PBCNADBC_01654	ACNHKNIK_05906	JFBLIOPG_02888	FGHIMEME_04603	BNFPPAMD_05467
group_10198		hypothetical protein	5	5	1	1	4524				578	578	578	PBCNADBC_03929	ACNHKNIK_02916	JFBLIOPG_03420	FGHIMEME_00073	BNFPPAMD_08345
group_10199		hypothetical protein	5	5	1	1	7569				713	713	713	PBCNADBC_00017	ACNHKNIK_00674	JFBLIOPG_01136	FGHIMEME_00223	BNFPPAMD_01080
priA_1		putative primosomal protein N'	5	5	1	5	142				2147	2192	2183	PBCNADBC_01757	ACNHKNIK_01552	JFBLIOPG_02990	FGHIMEME_02526	BNFPPAMD_05151
spk1		Serine/threonine-protein kinase PK-1	5	5	1	1	5259				1910	1910	1910	PBCNADBC_05278	ACNHKNIK_04654	JFBLIOPG_03842	FGHIMEME_03106	BNFPPAMD_02484
def_2		Peptide deformylase	5	5	1	1	3549				554	554	554	PBCNADBC_02893	ACNHKNIK_02682	JFBLIOPG_06585	FGHIMEME_03574	BNFPPAMD_02333
group_10202		putative signaling protein	5	5	1	1	6816				2204	2204	2204	PBCNADBC_02414	ACNHKNIK_03119	JFBLIOPG_02294	FGHIMEME_05458	BNFPPAMD_02545
ydjH		putative sugar kinase YdjH	5	5	1	1	3688				953	953	953	PBCNADBC_02580	ACNHKNIK_04442	JFBLIOPG_00918	FGHIMEME_05614	BNFPPAMD_05604
gsiA_1		Glutathione import ATP-binding protein GsiA	5	5	1	1	7418				1115	1115	1115	PBCNADBC_00275	ACNHKNIK_02596	JFBLIOPG_01552	FGHIMEME_02202	BNFPPAMD_05557
group_10205		hypothetical protein	5	5	1	2	410				1352	1352	1352	PBCNADBC_04216	ACNHKNIK_03528	JFBLIOPG_01814	FGHIMEME_08276	BNFPPAMD_07638
group_10206		hypothetical protein	5	5	1	1	6812				620	620	620	PBCNADBC_02410	ACNHKNIK_03115	JFBLIOPG_02298	FGHIMEME_05454	BNFPPAMD_02549
phnA		Anthranilate synthase component 1_ pyocyanine specific	5	5	1	1	6423				1886	1886	1886	PBCNADBC_00934	ACNHKNIK_00941	JFBLIOPG_02843	FGHIMEME_00818	BNFPPAMD_01462
pstA1		Phosphate transport system permease protein PstA 1	5	5	1	1	133				1082	1082	1082	PBCNADBC_00796	ACNHKNIK_06379	JFBLIOPG_06622	FGHIMEME_05082	BNFPPAMD_03394
bacD_5		Alanine--anticapsin ligase	5	5	1	1	3704				1286	1286	1286	PBCNADBC_02596	ACNHKNIK_04426	JFBLIOPG_00902	FGHIMEME_05598	BNFPPAMD_05620
yjgH		RutC family protein YjgH	5	5	1	5	146				449	449	449	PBCNADBC_01761	ACNHKNIK_01548	JFBLIOPG_02994	FGHIMEME_02522	BNFPPAMD_05155
pimB_1		GDP-mannose-dependent alpha-(1-6)-phosphatidylinositol monomannoside mannosyltransferase	5	5	1	1	5283				1142	1142	1142	PBCNADBC_05302	ACNHKNIK_04678	JFBLIOPG_03818	FGHIMEME_03130	BNFPPAMD_02460
crt_2		Short-chain-enoyl-CoA hydratase	5	5	1	4	15				770	770	770	PBCNADBC_06819	ACNHKNIK_08637	JFBLIOPG_08740	FGHIMEME_07388	BNFPPAMD_07543
bmr3_1		Multidrug resistance protein 3	5	5	1	1	5534				2054	2054	2054	PBCNADBC_02032	ACNHKNIK_08277	JFBLIOPG_01155	FGHIMEME_01291	BNFPPAMD_00579
group_10213		hypothetical protein	5	5	1	1	3572				641	641	641	PBCNADBC_02915	ACNHKNIK_07479	JFBLIOPG_06563	FGHIMEME_03596	BNFPPAMD_07335
nphR_2		Transcriptional activator NphR	5	5	1	1	2185				947	947	947	PBCNADBC_03760	ACNHKNIK_03204	JFBLIOPG_07270	FGHIMEME_04759	BNFPPAMD_05366
group_10215		Epimerase family protein	5	5	1	1	5362				902	902	902	PBCNADBC_06461	ACNHKNIK_04054	JFBLIOPG_05057	FGHIMEME_03662	BNFPPAMD_04170
group_10216		hypothetical protein	5	5	1	4	156				1463	1463	1463	PBCNADBC_03258	ACNHKNIK_03447	JFBLIOPG_04300	FGHIMEME_04067	BNFPPAMD_04080
yhcR_1		Endonuclease YhcR	5	5	1	2	353				1949	1949	1949	PBCNADBC_04984	ACNHKNIK_03580	JFBLIOPG_01866	FGHIMEME_03491	BNFPPAMD_01701
desK_3		Sensor histidine kinase DesK	5	5	1	1	5323				1178	1178	1178	PBCNADBC_06798	ACNHKNIK_04030	JFBLIOPG_03778	FGHIMEME_07185	BNFPPAMD_02420
ligC_2		4-carboxy-2-hydroxymuconate-6-semialdehyde dehydrogenase	5	5	1	1	5371				995	995	995	PBCNADBC_06470	ACNHKNIK_04063	JFBLIOPG_05066	FGHIMEME_03671	BNFPPAMD_04161
group_1022		hypothetical protein	5	5	1	5	155				497	689	612	PBCNADBC_01769	ACNHKNIK_01539	JFBLIOPG_03003	FGHIMEME_02514	BNFPPAMD_05163
group_10220		hypothetical protein	5	5	1	1	8396				1187	1187	1187	PBCNADBC_03040	ACNHKNIK_06777	JFBLIOPG_07870	FGHIMEME_07992	BNFPPAMD_08073
lpdA		NAD(P)H dehydrogenase (quinone)	5	5	1	1	1423				1439	1439	1439	PBCNADBC_00402	ACNHKNIK_08086	JFBLIOPG_02597	FGHIMEME_03820	BNFPPAMD_00143
group_10222		hypothetical protein	5	5	1	5	88				539	539	539	PBCNADBC_01704	ACNHKNIK_01604	JFBLIOPG_02939	FGHIMEME_02577	BNFPPAMD_06269
kgd		Multifunctional 2-oxoglutarate metabolism enzyme	5	5	1	1	7629				3977	3977	3977	PBCNADBC_00076	ACNHKNIK_00615	JFBLIOPG_01076	FGHIMEME_00282	BNFPPAMD_01139
group_10224		hypothetical protein	5	5	1	12	29				839	839	839	PBCNADBC_06118	ACNHKNIK_07660	JFBLIOPG_07787	FGHIMEME_08426	BNFPPAMD_06997
glxR_1		2-hydroxy-3-oxopropionate reductase	5	5	1	1	5699				887	887	887	PBCNADBC_01980	ACNHKNIK_00829	JFBLIOPG_01208	FGHIMEME_01238	BNFPPAMD_00432
bglB_1		Thermostable beta-glucosidase B	5	5	1	1	5694				2468	2468	2468	PBCNADBC_01985	ACNHKNIK_00834	JFBLIOPG_01203	FGHIMEME_01243	BNFPPAMD_00437
murI		Glutamate racemase	5	5	1	1	3803				800	800	800	PBCNADBC_06005	ACNHKNIK_06434	JFBLIOPG_00815	FGHIMEME_01555	BNFPPAMD_01806
group_10228		6-hydroxy-D-nicotine oxidase	5	5	1	1	4220				1382	1382	1382	PBCNADBC_07260	ACNHKNIK_08041	JFBLIOPG_07573	FGHIMEME_07959	BNFPPAMD_08021
malQ		4-alpha-glucanotransferase	5	5	1	1	5910				2069	2069	2069	PBCNADBC_05472	ACNHKNIK_05175	JFBLIOPG_05594	FGHIMEME_04116	BNFPPAMD_03507
group_1023		hypothetical protein	5	5	1	5	186				227	227	227	PBCNADBC_01795	ACNHKNIK_01512	JFBLIOPG_08300	FGHIMEME_04641	BNFPPAMD_05328
group_10230		hypothetical protein	5	5	1	1	4066				386	386	386	PBCNADBC_06722	ACNHKNIK_06517	JFBLIOPG_04178	FGHIMEME_01965	BNFPPAMD_02201
nat_4		Arylamine N-acetyltransferase	5	5	1	1	1766				824	824	824	PBCNADBC_04520	ACNHKNIK_03981	JFBLIOPG_04689	FGHIMEME_03194	BNFPPAMD_04455
group_10232		hypothetical protein	5	5	1	1	4540				1019	1019	1019	PBCNADBC_03945	ACNHKNIK_02900	JFBLIOPG_03436	FGHIMEME_00089	BNFPPAMD_07288
sbnA_4		putative siderophore biosynthesis protein SbnA	5	5	1	1	2005				1154	1154	1154	PBCNADBC_04661	ACNHKNIK_05866	JFBLIOPG_00059	FGHIMEME_05634	BNFPPAMD_03103
proX		Prolyl-tRNA editing protein ProX	5	5	1	1	7714				482	482	482	PBCNADBC_05036	ACNHKNIK_03875	JFBLIOPG_05426	FGHIMEME_03315	BNFPPAMD_07035
group_10235		hypothetical protein	5	5	1	1	3993				2027	2027	2027	PBCNADBC_07205	ACNHKNIK_05334	JFBLIOPG_05900	FGHIMEME_01926	BNFPPAMD_02162
rcdA_2		HTH-type transcriptional regulator RcdA	5	5	1	1	3690				668	668	668	PBCNADBC_02582	ACNHKNIK_04440	JFBLIOPG_00916	FGHIMEME_05612	BNFPPAMD_05606
htpX_4		Protease HtpX	5	5	1	1	1955				863	863	863	PBCNADBC_08332	ACNHKNIK_06461	JFBLIOPG_08652	FGHIMEME_01087	BNFPPAMD_06423
group_10238		putative multidrug-efflux transporter	5	5	1	11	19				1292	1292	1292	PBCNADBC_06180	ACNHKNIK_05535	JFBLIOPG_05916	FGHIMEME_04332	BNFPPAMD_04997
cyc2		Germacradienol/geosmin synthase	5	5	1	1	430				2228	2228	2228	PBCNADBC_04924	ACNHKNIK_07706	JFBLIOPG_05716	FGHIMEME_08048	BNFPPAMD_03783
nagC_1		N-acetylglucosamine repressor	5	5	1	5	191				1202	1232	1226	PBCNADBC_01800	ACNHKNIK_01507	JFBLIOPG_06548	FGHIMEME_04646	BNFPPAMD_05323
group_10240		Putative monooxygenase	5	5	1	1	5801				1100	1100	1100	PBCNADBC_01883	ACNHKNIK_00731	JFBLIOPG_01305	FGHIMEME_05012	BNFPPAMD_05736
group_10241	nfdA_4	N-substituted formamide deformylase	5	5	1	5	227				1661	1661	1661	PBCNADBC_01832	ACNHKNIK_01475	JFBLIOPG_06516	FGHIMEME_04678	BNFPPAMD_05291
group_10242		hypothetical protein	5	5	1	3	225				1127	1127	1127	PBCNADBC_07892	ACNHKNIK_04227	JFBLIOPG_02035	FGHIMEME_02080	BNFPPAMD_00906
liaS_12		Sensor histidine kinase LiaS	5	5	1	6	129				1259	1262	1260	PBCNADBC_03069	ACNHKNIK_08011	JFBLIOPG_08091	FGHIMEME_05680	BNFPPAMD_06706
group_10244		hypothetical protein	5	5	1	1	2322				893	893	893	PBCNADBC_07919	ACNHKNIK_07357	JFBLIOPG_05728	FGHIMEME_04017	BNFPPAMD_01315
murD		UDP-N-acetylmuramoylalanine--D-glutamate ligase	5	5	1	9	5				1427	1427	1427	PBCNADBC_08206	ACNHKNIK_06690	JFBLIOPG_04809	FGHIMEME_03079	BNFPPAMD_06030
spuE		Spermidine-binding periplasmic protein SpuE	5	5	1	1	7256				1178	1178	1178	PBCNADBC_01392	ACNHKNIK_02529	JFBLIOPG_01391	FGHIMEME_02454	BNFPPAMD_01029
group_10247		hypothetical protein	5	5	1	12	23				854	854	854	PBCNADBC_06112	ACNHKNIK_07554	JFBLIOPG_07717	FGHIMEME_08005	BNFPPAMD_06939
group_10248		hypothetical protein	5	5	1	13	23			Hypothetical protein with no hits to refseq/uniprot/clusters/cdd/tigrfams/pfam overlapping another protein with hits	659	659	659	PBCNADBC_07574	ACNHKNIK_07035	JFBLIOPG_07228	FGHIMEME_06995	BNFPPAMD_07210
group_10249		hypothetical protein	5	5	1	6	63				1262	1262	1262	PBCNADBC_03117	ACNHKNIK_03021	JFBLIOPG_03511	FGHIMEME_02277	BNFPPAMD_02897
group_1025		hypothetical protein	5	5	1	5	205				1181	1181	1181	PBCNADBC_01814	ACNHKNIK_01493	JFBLIOPG_06534	FGHIMEME_04660	BNFPPAMD_05309
glbO		Group 2 truncated hemoglobin GlbO	5	5	1	1	4185				404	404	404	PBCNADBC_08593	ACNHKNIK_02879	JFBLIOPG_03457	FGHIMEME_07397	BNFPPAMD_06063
group_10251		hypothetical protein	5	5	1	1	493				1172	1172	1172	PBCNADBC_04611	ACNHKNIK_06143	JFBLIOPG_05229	FGHIMEME_05252	BNFPPAMD_03576
group_10252		putative signaling protein	5	5	1	1	7402				2213	2213	2213	PBCNADBC_01248	ACNHKNIK_02612	JFBLIOPG_01537	FGHIMEME_02216	BNFPPAMD_05571
group_10253		Long-chain-fatty-acid--CoA ligase FadD17	5	5	1	7	79				1706	1706	1706	PBCNADBC_03858	ACNHKNIK_07786	JFBLIOPG_08293	FGHIMEME_06957	BNFPPAMD_07181
sigC_2		ECF RNA polymerase sigma factor SigC	5	5	1	1	3491				701	701	701	PBCNADBC_02831	ACNHKNIK_02737	JFBLIOPG_04445	FGHIMEME_04414	BNFPPAMD_02390
group_10255		hypothetical protein	5	5	1	1	1343				1703	1703	1703	PBCNADBC_00478	ACNHKNIK_00055	JFBLIOPG_02675	FGHIMEME_05716	BNFPPAMD_00219
lpqB		Lipoprotein LpqB	5	5	1	14	27				1841	1841	1841	PBCNADBC_07296	ACNHKNIK_08732	JFBLIOPG_06827	FGHIMEME_08023	BNFPPAMD_08068
ldtB_2		L_D-transpeptidase 2	5	5	1	1	7452				1229	1229	1229	PBCNADBC_00241	ACNHKNIK_09078	JFBLIOPG_00937	FGHIMEME_02169	BNFPPAMD_01960
rpiB		Ribose-5-phosphate isomerase B	5	5	1	1	5933				485	485	485	PBCNADBC_05495	ACNHKNIK_05152	JFBLIOPG_05571	FGHIMEME_04093	BNFPPAMD_03530
yncA		L-methionine sulfoximine/L-methionine sulfone acetyltransferase	5	5	1	1	8574				602	602	602	PBCNADBC_02655	ACNHKNIK_07614	JFBLIOPG_00253	FGHIMEME_07274	BNFPPAMD_05684
group_1026		hypothetical protein	5	5	1	5	239				146	146	146	PBCNADBC_01821	ACNHKNIK_01486	JFBLIOPG_06527	FGHIMEME_04667	BNFPPAMD_05302
sigJ_2		ECF RNA polymerase sigma factor SigJ	5	5	1	3	279				902	902	902	PBCNADBC_03385	ACNHKNIK_03838	JFBLIOPG_07198	FGHIMEME_06192	BNFPPAMD_06513
group_10261		hypothetical protein	5	5	1	1	666				533	533	533	PBCNADBC_03427	ACNHKNIK_05220	JFBLIOPG_00617	FGHIMEME_00556	BNFPPAMD_00277
group_10262		Calerythrin	5	5	1	1	4501				596	596	596	PBCNADBC_03907	ACNHKNIK_02938	JFBLIOPG_03397	FGHIMEME_00051	BNFPPAMD_03648
group_10263		hypothetical protein	5	5	1	1	581				503	503	503	PBCNADBC_06516	ACNHKNIK_01956	JFBLIOPG_00530	FGHIMEME_00643	BNFPPAMD_00364
aglB		putative 6-phospho-beta-glucosidase	5	5	1	1	6080				1355	1355	1355	PBCNADBC_06402	ACNHKNIK_05736	JFBLIOPG_03956	FGHIMEME_04740	BNFPPAMD_08178
group_10265	livF_1	High-affinity branched-chain amino acid transport ATP-binding protein LivF	5	5	1	1	8627				3119	3131	3128	PBCNADBC_02721	ACNHKNIK_07930	JFBLIOPG_00292	FGHIMEME_06552	BNFPPAMD_05654
crt_3		Short-chain-enoyl-CoA hydratase	5	5	1	1	6022				1055	1055	1055	PBCNADBC_08051	ACNHKNIK_07664	JFBLIOPG_07283	FGHIMEME_07949	BNFPPAMD_04781
group_10267		hypothetical protein	5	5	1	1	1883				1442	1451	1447	PBCNADBC_05100	ACNHKNIK_04560	JFBLIOPG_03203	FGHIMEME_00890	BNFPPAMD_03008
group_10268		hypothetical protein	5	5	1	1	7778				413	413	413	PBCNADBC_04252	ACNHKNIK_03939	JFBLIOPG_05114	FGHIMEME_03751	BNFPPAMD_04410
pcaB_2		3-carboxy-cis_cis-muconate cycloisomerase	5	5	1	1	1067				1508	1508	1508	PBCNADBC_05636	ACNHKNIK_03283	JFBLIOPG_07054	FGHIMEME_01982	BNFPPAMD_05263
group_1027		hypothetical protein	5	5	1	5	237				989	989	989	PBCNADBC_01822	ACNHKNIK_01485	JFBLIOPG_06526	FGHIMEME_04668	BNFPPAMD_05301
trpS_2		Tryptophan--tRNA ligase	5	5	1	1	6611				998	998	998	PBCNADBC_02183	ACNHKNIK_02148	JFBLIOPG_03130	FGHIMEME_07926	BNFPPAMD_08013
group_10271		hypothetical protein	5	5	1	2	386				1253	1253	1253	PBCNADBC_04237	ACNHKNIK_03548	JFBLIOPG_01834	FGHIMEME_07668	BNFPPAMD_07815
group_10272		Cytochrome P450 107B1	5	5	1	6	83				1295	1295	1295	PBCNADBC_03096	ACNHKNIK_03042	JFBLIOPG_03532	FGHIMEME_02256	BNFPPAMD_02876
group_10273		hypothetical protein	5	5	1	1	6467				1253	1253	1253	PBCNADBC_00896	ACNHKNIK_04336	JFBLIOPG_02129	FGHIMEME_04809	BNFPPAMD_05542
wbiB		dTDP-L-rhamnose 4-epimerase	5	5	1	1	6208				1040	1040	1040	PBCNADBC_07524	ACNHKNIK_07343	JFBLIOPG_07167	FGHIMEME_05761	BNFPPAMD_06134
group_10275		hypothetical protein	5	5	1	1	6790				611	611	611	PBCNADBC_02386	ACNHKNIK_03099	JFBLIOPG_05618	FGHIMEME_04561	BNFPPAMD_02564
group_10276		hypothetical protein	5	5	1	1	167				563	563	563	PBCNADBC_00763	ACNHKNIK_02156	JFBLIOPG_08419	FGHIMEME_07125	BNFPPAMD_03361
desV		dTDP-3-amino-3_4_6-trideoxy-alpha-D-glucose transaminase	5	5	1	3	304				1115	1115	1115	PBCNADBC_03361	ACNHKNIK_03814	JFBLIOPG_02114	FGHIMEME_03763	BNFPPAMD_04284
gsiB_2		Glutathione-binding protein GsiB	5	5	1	2	226				1670	1670	1670	PBCNADBC_04328	ACNHKNIK_03687	JFBLIOPG_06879	FGHIMEME_02413	BNFPPAMD_05922
mglA		Galactose/methyl galactoside import ATP-binding protein MglA	5	5	1	1	8458				887	887	887	PBCNADBC_02980	ACNHKNIK_01816	JFBLIOPG_00420	FGHIMEME_06383	BNFPPAMD_03487
group_1028		hypothetical protein	5	5	1	5	232				377	794	543	PBCNADBC_01827	ACNHKNIK_01480	JFBLIOPG_06521	FGHIMEME_04673	BNFPPAMD_05296
cysW_1		Sulfate transport system permease protein CysW	5	5	1	1	7265				1670	1670	1670	PBCNADBC_01383	ACNHKNIK_02520	JFBLIOPG_01400	FGHIMEME_02463	BNFPPAMD_01020
mftR_3		Putative mycofactocin biosynthesis transcriptional regulator MftR	5	5	1	1	598				569	569	569	PBCNADBC_05787	ACNHKNIK_01972	JFBLIOPG_00549	FGHIMEME_00624	BNFPPAMD_00345
group_10282		hypothetical protein	5	5	1	1	6075				782	782	782	PBCNADBC_06407	ACNHKNIK_05731	JFBLIOPG_03961	FGHIMEME_04745	BNFPPAMD_08183
group_10283		hypothetical protein	5	5	1	1	4263				1286	1286	1286	PBCNADBC_01212	ACNHKNIK_00444	JFBLIOPG_01761	FGHIMEME_06640	BNFPPAMD_03751
group_10284		Baeyer-Villiger monooxygenase	5	5	1	1	8557				1484	1496	1491	PBCNADBC_07933	ACNHKNIK_08165	JFBLIOPG_08776	FGHIMEME_07608	BNFPPAMD_07775
group_10285		hypothetical protein	5	5	1	1	5328				2024	2024	2024	PBCNADBC_06793	ACNHKNIK_04035	JFBLIOPG_03773	FGHIMEME_07190	BNFPPAMD_02415
helD_4		DNA helicase IV	5	5	1	11	46				2321	2321	2321	PBCNADBC_06160	ACNHKNIK_05555	JFBLIOPG_05936	FGHIMEME_04312	BNFPPAMD_04977
group_10287		hypothetical protein	5	5	1	2	152				2063	2063	2063	PBCNADBC_05326	ACNHKNIK_05123	JFBLIOPG_04938	FGHIMEME_02955	BNFPPAMD_04544
dinF		DNA damage-inducible protein F	5	5	1	1	7851				1337	1337	1337	PBCNADBC_04322	ACNHKNIK_04479	JFBLIOPG_05185	FGHIMEME_02663	BNFPPAMD_03251
ileS		Isoleucine--tRNA ligase	5	5	1	9	78				3146	3146	3146	PBCNADBC_08196	ACNHKNIK_06680	JFBLIOPG_04819	FGHIMEME_03069	BNFPPAMD_06020
nadD		putative nicotinate-nucleotide adenylyltransferase	5	5	1	1	5826				602	617	605	PBCNADBC_01860	ACNHKNIK_00708	JFBLIOPG_01328	FGHIMEME_05036	BNFPPAMD_05712
pgrR		HTH-type transcriptional regulator PgrR	5	5	1	1	8624				875	875	875	PBCNADBC_02718	ACNHKNIK_07933	JFBLIOPG_00289	FGHIMEME_06549	BNFPPAMD_05657
ycsE		5-amino-6-(5-phospho-D-ribitylamino)uracil phosphatase YcsE	5	5	1	1	7819				920	920	920	PBCNADBC_04292	ACNHKNIK_04509	JFBLIOPG_05155	FGHIMEME_03705	BNFPPAMD_04364
xylF		D-xylose-binding periplasmic protein	5	5	1	1	538				1109	1109	1109	PBCNADBC_04569	ACNHKNIK_01913	JFBLIOPG_05188	FGHIMEME_06229	BNFPPAMD_03621
group_10293		Multidrug efflux ATP-binding/permease protein	5	5	1	1	4499				3785	3785	3785	PBCNADBC_03906	ACNHKNIK_02939	JFBLIOPG_03396	FGHIMEME_00050	BNFPPAMD_03649
gshA		Glutamate--cysteine ligase	5	5	1	1	2332				1535	1541	1536	PBCNADBC_07909	ACNHKNIK_07367	JFBLIOPG_05738	FGHIMEME_04007	BNFPPAMD_01325
clpP1		ATP-dependent Clp protease proteolytic subunit 1	5	5	1	1	5867				617	617	617	PBCNADBC_07857	ACNHKNIK_07401	JFBLIOPG_01367	FGHIMEME_05852	BNFPPAMD_03542
group_10296		hypothetical protein	5	5	1	1	5466				800	800	800	PBCNADBC_04457	ACNHKNIK_05018	JFBLIOPG_05364	FGHIMEME_06006	BNFPPAMD_05201
copR		Transcriptional activator protein CopR	5	5	1	1	1926				698	698	698	PBCNADBC_06666	ACNHKNIK_06629	JFBLIOPG_03241	FGHIMEME_00850	BNFPPAMD_02968
rplL		50S ribosomal protein L7/L12	5	5	1	1	1700				380	380	380	PBCNADBC_04805	ACNHKNIK_06493	JFBLIOPG_05291	FGHIMEME_01057	BNFPPAMD_06453
group_10299		hypothetical protein	5	5	1	2	371				494	494	494	PBCNADBC_05000	ACNHKNIK_03563	JFBLIOPG_01849	FGHIMEME_03475	BNFPPAMD_01685
afsK_6		hypothetical protein	5	5	1	1	5494				776	1955	1078	PBCNADBC_04482	ACNHKNIK_04991	JFBLIOPG_05337	FGHIMEME_07694	BNFPPAMD_05228
group_1030		Fatty acid-binding protein	5	5	1	1	5817				845	947	865	PBCNADBC_01869	ACNHKNIK_00717	JFBLIOPG_01319	FGHIMEME_05027	BNFPPAMD_05721
group_10300	ssuB_1	Aliphatic sulfonates import ATP-binding protein SsuB	5	5	1	1	468				794	794	794	PBCNADBC_04885	ACNHKNIK_08119	JFBLIOPG_05679	FGHIMEME_07030	BNFPPAMD_03821
ntaB_1		FMN reductase (NADH) NtaB	5	5	1	1	223				512	512	512	PBCNADBC_00708	ACNHKNIK_02211	JFBLIOPG_03628	FGHIMEME_03430	BNFPPAMD_05024
fhaA		FHA domain-containing protein FhaA	5	5	1	1	7918				866	872	868	PBCNADBC_01567	ACNHKNIK_04102	JFBLIOPG_02529	FGHIMEME_02599	BNFPPAMD_03315
pepN_4		Aminopeptidase N	5	5	1	1	5916				2579	2579	2579	PBCNADBC_05478	ACNHKNIK_05169	JFBLIOPG_05588	FGHIMEME_04110	BNFPPAMD_03513
folD_2		Bifunctional protein FolD protein	5	5	1	1	8643				908	908	908	PBCNADBC_02737	ACNHKNIK_08145	JFBLIOPG_00308	FGHIMEME_06437	BNFPPAMD_07423
gph_1		Phosphoglycolate phosphatase	5	5	1	1	1145				683	683	683	PBCNADBC_00292	ACNHKNIK_08224	JFBLIOPG_08341	FGHIMEME_02058	BNFPPAMD_00042
pvdA_2		L-ornithine N(5)-monooxygenase	5	5	1	2	444				1301	1301	1301	PBCNADBC_07497	ACNHKNIK_07537	JFBLIOPG_07682	FGHIMEME_05966	BNFPPAMD_06241
group_10307		hypothetical protein	5	5	1	1	7790				974	974	974	PBCNADBC_04263	ACNHKNIK_04538	JFBLIOPG_05126	FGHIMEME_03739	BNFPPAMD_04398
group_10308		hypothetical protein	5	5	1	1	7424				710	710	710	PBCNADBC_00269	ACNHKNIK_02590	JFBLIOPG_01558	FGHIMEME_02196	BNFPPAMD_01987
group_10309		hypothetical protein	5	5	1	5	231				1136	1136	1136	PBCNADBC_01828	ACNHKNIK_01479	JFBLIOPG_06520	FGHIMEME_04674	BNFPPAMD_05295
comEA		ComE operon protein 1	5	5	1	1	5816				989	1025	1007	PBCNADBC_01870	ACNHKNIK_00718	JFBLIOPG_01318	FGHIMEME_05026	BNFPPAMD_05722
group_10310		D-alanyl-D-alanine carboxypeptidase	5	5	1	3	219				1286	1286	1286	PBCNADBC_07886	ACNHKNIK_04221	JFBLIOPG_02029	FGHIMEME_02086	BNFPPAMD_00900
mftC_1		Putative mycofactocin radical SAM maturase MftC	5	5	1	8	75				1199	1199	1199	PBCNADBC_05671	ACNHKNIK_05718	JFBLIOPG_03992	FGHIMEME_04452	BNFPPAMD_02662
moaC2		Cyclic pyranopterin monophosphate synthase 2	5	5	1	1	4752				536	536	536	PBCNADBC_07068	ACNHKNIK_08455	JFBLIOPG_06720	FGHIMEME_07301	BNFPPAMD_07480
group_10313		hypothetical protein	5	5	1	1	7662				833	833	833	PBCNADBC_00111	ACNHKNIK_00586	JFBLIOPG_01047	FGHIMEME_00311	BNFPPAMD_01168
group_10314		hypothetical protein	5	5	1	1	1328				1106	1106	1106	PBCNADBC_00492	ACNHKNIK_00069	JFBLIOPG_02689	FGHIMEME_05730	BNFPPAMD_00233
ggt		Gamma-glutamyltranspeptidase	5	5	1	1	8478				1802	1802	1802	PBCNADBC_02960	ACNHKNIK_01836	JFBLIOPG_00400	FGHIMEME_06403	BNFPPAMD_03467
luxA_1		Alkanal monooxygenase alpha chain	5	5	1	1	7515				1034	1034	1034	PBCNADBC_00176	ACNHKNIK_00541	JFBLIOPG_01002	FGHIMEME_00356	BNFPPAMD_01898
group_10317		D-hydantoinase	5	5	1	1	8486				1400	1400	1400	PBCNADBC_02952	ACNHKNIK_01844	JFBLIOPG_00392	FGHIMEME_04253	BNFPPAMD_03459
group_10318		hypothetical protein	5	5	1	1	6615				548	548	548	PBCNADBC_02187	ACNHKNIK_02144	JFBLIOPG_03126	FGHIMEME_07930	BNFPPAMD_08009
narG		Nitrate reductase alpha subunit	5	5	1	8	79				3707	3707	3707	PBCNADBC_05667	ACNHKNIK_05714	JFBLIOPG_03988	FGHIMEME_04456	BNFPPAMD_02666
quiP		Acyl-homoserine lactone acylase QuiP	5	5	1	1	4748				2840	2840	2840	PBCNADBC_07064	ACNHKNIK_08451	JFBLIOPG_06724	FGHIMEME_07297	BNFPPAMD_07476
steT		Serine/threonine exchanger SteT	5	5	1	1	3187				1592	1592	1592	PBCNADBC_03520	ACNHKNIK_01350	JFBLIOPG_06056	FGHIMEME_03267	BNFPPAMD_03872
group_10322	degU_4	Transcriptional regulatory protein DegU	5	5	1	3	175				668	668	668	PBCNADBC_03659	ACNHKNIK_04180	JFBLIOPG_01988	FGHIMEME_02126	BNFPPAMD_00860
purN		Phosphoribosylglycinamide formyltransferase	5	5	1	1	1337				623	623	623	PBCNADBC_00484	ACNHKNIK_00061	JFBLIOPG_02681	FGHIMEME_05722	BNFPPAMD_00225
gltB_1		Glutamate synthase [NADPH] large chain	5	5	1	1	6453				1340	1340	1340	PBCNADBC_00909	ACNHKNIK_00916	JFBLIOPG_08808	FGHIMEME_07983	BNFPPAMD_07512
kstR2_1		HTH-type transcriptional repressor KstR2	5	5	1	1	1361				755	755	755	PBCNADBC_00461	ACNHKNIK_00038	JFBLIOPG_02658	FGHIMEME_03879	BNFPPAMD_00202
opuBC		Choline-binding protein	5	5	1	1	6672				992	992	992	PBCNADBC_02238	ACNHKNIK_02095	JFBLIOPG_03076	FGHIMEME_06597	BNFPPAMD_04022
group_10327		hypothetical protein	5	5	1	1	6464				1025	1025	1025	PBCNADBC_00899	ACNHKNIK_04333	JFBLIOPG_02126	FGHIMEME_04806	BNFPPAMD_05545
group_10328		hypothetical protein	5	5	1	1	1439				1487	1487	1487	PBCNADBC_00386	ACNHKNIK_07181	JFBLIOPG_04339	FGHIMEME_02934	BNFPPAMD_00127
maiA_2		Maleate isomerase	5	5	1	1	9010				806	806	806	PBCNADBC_04723	ACNHKNIK_07013	JFBLIOPG_03274	FGHIMEME_02732	BNFPPAMD_03186
group_1033	yceI_1	Protein YceI	5	5	1	1	5812				860	881	868	PBCNADBC_01872	ACNHKNIK_00720	JFBLIOPG_01316	FGHIMEME_05023	BNFPPAMD_05725
group_10330		hypothetical protein	5	5	1	1	197				977	986	982	PBCNADBC_00733	ACNHKNIK_02186	JFBLIOPG_03653	FGHIMEME_03453	BNFPPAMD_03331
group_10331		hypothetical protein	5	5	1	1	6385				404	404	404	PBCNADBC_00970	ACNHKNIK_00976	JFBLIOPG_02808	FGHIMEME_00780	BNFPPAMD_01500
fadM		Proline dehydrogenase 1	5	5	1	1	7374				926	926	926	PBCNADBC_01277	ACNHKNIK_02641	JFBLIOPG_01508	FGHIMEME_02244	BNFPPAMD_08040
group_10333		hypothetical protein	5	5	1	7	72				1235	1235	1235	PBCNADBC_03866	ACNHKNIK_07794	JFBLIOPG_08284	FGHIMEME_06949	BNFPPAMD_07189
fabG_6		3-oxoacyl-[acyl-carrier-protein] reductase FabG	5	5	1	4	197				755	755	755	PBCNADBC_05846	ACNHKNIK_04806	JFBLIOPG_07948	FGHIMEME_04923	BNFPPAMD_06779
femX_2		Lipid II:glycine glycyltransferase	5	5	1	1	8471				1175	1175	1175	PBCNADBC_02967	ACNHKNIK_01829	JFBLIOPG_00407	FGHIMEME_06396	BNFPPAMD_03474
metN		Methionine import ATP-binding protein MetN	5	5	1	5	43				1106	1106	1106	PBCNADBC_01663	ACNHKNIK_05915	JFBLIOPG_02897	FGHIMEME_04612	BNFPPAMD_05458
choD		Cholesterol oxidase	5	5	1	1	1250				1793	1793	1793	PBCNADBC_00526	ACNHKNIK_00180	JFBLIOPG_02727	FGHIMEME_00966	BNFPPAMD_07995
icd		Isocitrate dehydrogenase [NADP]	5	5	1	1	6210				2219	2219	2219	PBCNADBC_07522	ACNHKNIK_07345	JFBLIOPG_07169	FGHIMEME_05763	BNFPPAMD_06136
crr		PTS system glucose-specific EIIA component	5	5	1	16	1				449	449	449	PBCNADBC_08420	ACNHKNIK_08547	JFBLIOPG_08133	FGHIMEME_07485	BNFPPAMD_07591
bpoC_1		Putative non-heme bromoperoxidase BpoC	5	5	1	1	5779				572	743	708	PBCNADBC_01904	ACNHKNIK_00753	JFBLIOPG_01284	FGHIMEME_07230	BNFPPAMD_07449
group_10340		hypothetical protein	5	5	1	1	4463				950	950	950	PBCNADBC_03884	ACNHKNIK_02962	JFBLIOPG_03374	FGHIMEME_00019	BNFPPAMD_03680
cynT_1		Carbonic anhydrase 1	5	5	1	1	6917				2414	2423	2415	PBCNADBC_02310	ACNHKNIK_01641	JFBLIOPG_03761	FGHIMEME_06900	BNFPPAMD_00621
gldA		Glycerol dehydrogenase	5	5	1	1	3737				1112	1112	1112	PBCNADBC_02624	ACNHKNIK_06326	JFBLIOPG_00875	FGHIMEME_05292	BNFPPAMD_06325
group_10343		hypothetical protein	5	5	1	1	3705				365	365	365	PBCNADBC_02597	ACNHKNIK_04425	JFBLIOPG_00901	FGHIMEME_05597	BNFPPAMD_05621
glnQ_4		Glutamine transport ATP-binding protein GlnQ	5	5	1	2	233				812	812	812	PBCNADBC_04335	ACNHKNIK_03680	JFBLIOPG_06886	FGHIMEME_02406	BNFPPAMD_05929
esaA		ESAT-6 secretion accessory factor EsaA	5	5	1	1	5244				2084	2084	2084	PBCNADBC_05263	ACNHKNIK_04639	JFBLIOPG_03857	FGHIMEME_03091	BNFPPAMD_02499
group_10346		hypothetical protein	5	5	1	1	6405				1214	1214	1214	PBCNADBC_00951	ACNHKNIK_00958	JFBLIOPG_02827	FGHIMEME_00799	BNFPPAMD_01481
group_10347		hypothetical protein	5	5	1	1	6587				371	371	371	PBCNADBC_02476	ACNHKNIK_03153	JFBLIOPG_02236	FGHIMEME_05492	BNFPPAMD_02511
yijE_3		putative cystine transporter YijE	5	5	1	1	2343				956	956	956	PBCNADBC_07898	ACNHKNIK_05423	JFBLIOPG_05750	FGHIMEME_03992	BNFPPAMD_01340
group_10349	afsR_1	Regulatory protein AfsR	5	5	1	1	1009				3029	3029	3029	PBCNADBC_08796	ACNHKNIK_07736	JFBLIOPG_00119	FGHIMEME_06656	BNFPPAMD_06885
group_1035		hypothetical protein	5	5	1	1	5739				707	791	740	PBCNADBC_01942	ACNHKNIK_00791	JFBLIOPG_01247	FGHIMEME_05230	BNFPPAMD_05775
yvdP_3		putative FAD-linked oxidoreductase YvdP	5	5	1	1	1074				1526	1526	1526	PBCNADBC_05746	ACNHKNIK_03290	JFBLIOPG_05836	FGHIMEME_01989	BNFPPAMD_05256
group_10351		hypothetical protein	5	5	1	1	3943				989	989	989	PBCNADBC_06240	ACNHKNIK_07302	JFBLIOPG_05853	FGHIMEME_01875	BNFPPAMD_02111
fabD_2		Malonyl CoA-acyl carrier protein transacylase	5	5	1	1	7937				698	698	698	PBCNADBC_01549	ACNHKNIK_02301	JFBLIOPG_02510	FGHIMEME_02595	BNFPPAMD_03319
group_10353		hypothetical protein	5	5	1	1	4036				536	536	536	PBCNADBC_07237	ACNHKNIK_08713	JFBLIOPG_09004	FGHIMEME_07150	BNFPPAMD_06911
lcfB_4		Long-chain-fatty-acid--CoA ligase	5	5	1	1	2431				2615	2618	2616	PBCNADBC_08307	ACNHKNIK_08765	JFBLIOPG_08387	FGHIMEME_07658	BNFPPAMD_07801
acdA_3		Acyl-CoA dehydrogenase	5	5	1	5	234				1169	1169	1169	PBCNADBC_01825	ACNHKNIK_01482	JFBLIOPG_06523	FGHIMEME_04671	BNFPPAMD_05298
lcp		Rubber oxygenase	5	5	1	1	9242				1154	1154	1154	PBCNADBC_06570	ACNHKNIK_07448	JFBLIOPG_06131	FGHIMEME_07965	BNFPPAMD_07705
group_10357		hypothetical protein	5	5	1	1	1614				410	410	410	PBCNADBC_04638	ACNHKNIK_05843	JFBLIOPG_00036	FGHIMEME_05656	BNFPPAMD_03125
pucA		putative xanthine dehydrogenase subunit A	5	5	1	1	434				1163	1163	1163	PBCNADBC_04920	ACNHKNIK_07809	JFBLIOPG_05712	FGHIMEME_06715	BNFPPAMD_03787
group_10359		hypothetical protein	5	5	1	6	111				1694	1694	1694	PBCNADBC_08748	ACNHKNIK_08927	JFBLIOPG_09040	FGHIMEME_05697	BNFPPAMD_06723
xylB		Xylulose kinase	5	5	1	1	5720				1439	1562	1488	PBCNADBC_01959	ACNHKNIK_00808	JFBLIOPG_01230	FGHIMEME_01217	BNFPPAMD_00411
lipA		Lipoyl synthase	5	5	1	1	5357				947	947	947	PBCNADBC_06779	ACNHKNIK_04049	JFBLIOPG_05052	FGHIMEME_03649	BNFPPAMD_04183
kgtP		Alpha-ketoglutarate permease	5	5	1	1	4516				1364	1364	1364	PBCNADBC_03922	ACNHKNIK_02923	JFBLIOPG_03413	FGHIMEME_00066	BNFPPAMD_03633
acdA_1		Acyl-CoA dehydrogenase	5	5	1	1	975				1208	1208	1208	PBCNADBC_00551	ACNHKNIK_03698	JFBLIOPG_00150	FGHIMEME_01199	BNFPPAMD_01570
group_10363		hypothetical protein	5	5	1	1	6289				956	956	956	PBCNADBC_06986	ACNHKNIK_01070	JFBLIOPG_07981	FGHIMEME_00680	BNFPPAMD_07272
fdhD		Sulfurtransferase FdhD	5	5	1	1	8620				833	833	833	PBCNADBC_02714	ACNHKNIK_07937	JFBLIOPG_00285	FGHIMEME_06545	BNFPPAMD_05661
group_10365		hypothetical protein	5	5	1	1	196				440	440	440	PBCNADBC_00734	ACNHKNIK_02185	JFBLIOPG_03654	FGHIMEME_03454	BNFPPAMD_03332
rpfA_2		Resuscitation-promoting factor RpfA	5	5	1	6	82				1187	1187	1187	PBCNADBC_03097	ACNHKNIK_03041	JFBLIOPG_03531	FGHIMEME_02257	BNFPPAMD_02877
yhdN_1		General stress protein 69	5	5	1	1	1157				986	986	986	PBCNADBC_00304	ACNHKNIK_08908	JFBLIOPG_04415	FGHIMEME_02861	BNFPPAMD_00054
group_10368		putative MFS-type transporter	5	5	1	1	7863				1280	1280	1280	PBCNADBC_01623	ACNHKNIK_04152	JFBLIOPG_02584	FGHIMEME_02651	BNFPPAMD_03263
group_10369		hypothetical protein	5	5	1	1	7772				1166	1166	1166	PBCNADBC_04246	ACNHKNIK_03933	JFBLIOPG_05484	FGHIMEME_03757	BNFPPAMD_04416
group_1037		Putative glutamate--cysteine ligase 2	5	5	1	1	5715				575	1175	1055	PBCNADBC_01965	ACNHKNIK_00814	JFBLIOPG_01224	FGHIMEME_01223	BNFPPAMD_00417
leuB		3-isopropylmalate dehydrogenase	5	5	1	1	7364				1076	1076	1076	PBCNADBC_01287	ACNHKNIK_02651	JFBLIOPG_01498	FGHIMEME_04245	BNFPPAMD_00923
group_10371		hypothetical protein	5	5	1	1	7495				1283	1289	1286	PBCNADBC_00198	ACNHKNIK_00520	JFBLIOPG_00980	FGHIMEME_00375	BNFPPAMD_01917
group_10372		hypothetical protein	5	5	1	3	214				575	575	575	PBCNADBC_07881	ACNHKNIK_04216	JFBLIOPG_02024	FGHIMEME_02091	BNFPPAMD_00895
group_10373		hypothetical protein	5	5	1	1	8502				1163	1163	1163	PBCNADBC_02936	ACNHKNIK_01861	JFBLIOPG_00376	FGHIMEME_04269	BNFPPAMD_03443
nagA		N-acetylglucosamine-6-phosphate deacetylase	5	5	1	1	227				1169	1169	1169	PBCNADBC_00704	ACNHKNIK_02215	JFBLIOPG_03624	FGHIMEME_03426	BNFPPAMD_05028
nucS		Endonuclease NucS	5	5	1	1	7518				671	671	671	PBCNADBC_00174	ACNHKNIK_00543	JFBLIOPG_01004	FGHIMEME_00354	BNFPPAMD_01896
lacG_4		Lactose transport system permease protein LacG	5	5	1	2	336				833	833	833	PBCNADBC_04967	ACNHKNIK_03597	JFBLIOPG_01883	FGHIMEME_03508	BNFPPAMD_01718
group_10377		hypothetical protein	5	5	1	1	7810				869	869	869	PBCNADBC_04283	ACNHKNIK_04518	JFBLIOPG_05146	FGHIMEME_03719	BNFPPAMD_04378
rsbU_18		Phosphoserine phosphatase RsbU	5	5	1	1	1046				2636	2636	2636	PBCNADBC_05615	ACNHKNIK_03262	JFBLIOPG_07033	FGHIMEME_07769	BNFPPAMD_07899
proS_1		Proline--tRNA ligase	5	5	1	1	7294				1412	1412	1412	PBCNADBC_01357	ACNHKNIK_02489	JFBLIOPG_01426	FGHIMEME_02489	BNFPPAMD_00994
entS_2		Enterobactin exporter EntS	5	5	1	1	5714				1220	1343	1318	PBCNADBC_01966	ACNHKNIK_00815	JFBLIOPG_01223	FGHIMEME_01224	BNFPPAMD_00418
add2_1		Aminodeoxyfutalosine deaminase	5	5	1	1	7250				1025	1025	1025	PBCNADBC_01398	ACNHKNIK_02535	JFBLIOPG_01385	FGHIMEME_02448	BNFPPAMD_01035
geoB		Geranial dehydrogenase	5	5	1	1	5518				1478	1478	1478	PBCNADBC_08272	ACNHKNIK_07767	JFBLIOPG_08055	FGHIMEME_01306	BNFPPAMD_00594
group_10382		hypothetical protein	5	5	1	1	957				935	935	935	PBCNADBC_00568	ACNHKNIK_03714	JFBLIOPG_00167	FGHIMEME_01182	BNFPPAMD_01587
group_10383		hypothetical protein	5	5	1	1	6458				791	791	791	PBCNADBC_00905	ACNHKNIK_04327	JFBLIOPG_02120	FGHIMEME_04800	BNFPPAMD_05551
adhT_2		Alcohol dehydrogenase	5	5	1	2	290				1052	1052	1052	PBCNADBC_04387	ACNHKNIK_03629	JFBLIOPG_01930	FGHIMEME_02351	BNFPPAMD_01763
rlmCD		23S rRNA (uracil-C(5))-methyltransferase RlmCD	5	5	1	1	656				1331	1331	1331	PBCNADBC_03417	ACNHKNIK_05210	JFBLIOPG_00607	FGHIMEME_00566	BNFPPAMD_00287
group_10386		hypothetical protein	5	5	1	1	7813				914	914	914	PBCNADBC_04286	ACNHKNIK_04515	JFBLIOPG_05149	FGHIMEME_03716	BNFPPAMD_04375
entS_8		Enterobactin exporter EntS	5	5	1	1	8284				1391	1391	1391	PBCNADBC_08351	ACNHKNIK_04861	JFBLIOPG_07909	FGHIMEME_07206	BNFPPAMD_07399
group_10388		hypothetical protein	5	5	1	1	6702				509	509	509	PBCNADBC_02267	ACNHKNIK_02067	JFBLIOPG_03048	FGHIMEME_06569	BNFPPAMD_03994
group_10389		putative FAD-linked oxidoreductase	5	5	1	1	3165				2936	2936	2936	PBCNADBC_03499	ACNHKNIK_01371	JFBLIOPG_06034	FGHIMEME_03288	BNFPPAMD_03893
group_1039		hypothetical protein	5	5	1	1	5713				422	422	422	PBCNADBC_01967	ACNHKNIK_00816	JFBLIOPG_01222	FGHIMEME_01225	BNFPPAMD_00419
phoP		Alkaline phosphatase synthesis transcriptional regulatory protein PhoP	5	5	1	1	6205				827	827	827	PBCNADBC_07526	ACNHKNIK_07341	JFBLIOPG_07165	FGHIMEME_05759	BNFPPAMD_06132
dppB_2		Dipeptide transport system permease protein DppB	5	5	1	8	60				992	992	992	PBCNADBC_05686	ACNHKNIK_05988	JFBLIOPG_04006	FGHIMEME_04438	BNFPPAMD_02648
nolA		Nodulation protein NolA	5	5	1	8	17				797	797	797	PBCNADBC_07348	ACNHKNIK_06031	JFBLIOPG_04049	FGHIMEME_08159	BNFPPAMD_02606
group_10393		hypothetical protein	5	5	1	1	5525				455	455	455	PBCNADBC_08755	ACNHKNIK_07760	JFBLIOPG_09110	FGHIMEME_01299	BNFPPAMD_00587
group_10394		hypothetical protein	5	5	1	2	279				833	833	833	PBCNADBC_04375	ACNHKNIK_03641	JFBLIOPG_01941	FGHIMEME_02363	BNFPPAMD_01775
ptsI		Phosphoenolpyruvate-protein phosphotransferase	5	5	1	16	2				1670	1670	1670	PBCNADBC_08421	ACNHKNIK_08548	JFBLIOPG_08134	FGHIMEME_07486	BNFPPAMD_07592
ywtF_3		Putative transcriptional regulator YwtF	5	5	1	6	32				1277	1277	1277	PBCNADBC_03148	ACNHKNIK_02990	JFBLIOPG_03480	FGHIMEME_02308	BNFPPAMD_02928
group_10397		Putative aminoglycoside phosphotransferase	5	5	1	5	230				1103	1103	1103	PBCNADBC_01829	ACNHKNIK_01478	JFBLIOPG_06519	FGHIMEME_04675	BNFPPAMD_05294
epsJ_2		putative glycosyltransferase EpsJ	5	5	1	1	5839				1622	1622	1622	PBCNADBC_01847	ACNHKNIK_00695	JFBLIOPG_01341	FGHIMEME_05049	BNFPPAMD_05699
nuoG		NADH-quinone oxidoreductase subunit G	5	5	1	1	1902				2507	2507	2507	PBCNADBC_06687	ACNHKNIK_06650	JFBLIOPG_03221	FGHIMEME_00872	BNFPPAMD_02990
group_1040		hypothetical protein	5	5	1	1	5704				752	752	752	PBCNADBC_01975	ACNHKNIK_00824	JFBLIOPG_01213	FGHIMEME_01233	BNFPPAMD_00427
group_10400		putative membrane protein	5	5	1	1	3807				599	599	599	PBCNADBC_06009	ACNHKNIK_06438	JFBLIOPG_00811	FGHIMEME_01559	BNFPPAMD_01810
rimI_2		N-alpha-acetyltransferase RimI	5	5	1	1	1640				545	545	545	PBCNADBC_04865	ACNHKNIK_00210	JFBLIOPG_06760	FGHIMEME_00996	BNFPPAMD_03967
group_10402		putative Na(+)/H(+) exchanger	5	5	1	1	7602				1577	1577	1577	PBCNADBC_00049	ACNHKNIK_00642	JFBLIOPG_01103	FGHIMEME_00255	BNFPPAMD_01112
kstR2_3		HTH-type transcriptional repressor KstR2	5	5	1	1	4314				665	665	665	PBCNADBC_01161	ACNHKNIK_00393	JFBLIOPG_01710	FGHIMEME_05448	BNFPPAMD_03701
group_10404		hypothetical protein	5	5	1	1	7846				959	959	959	PBCNADBC_04318	ACNHKNIK_04483	JFBLIOPG_05181	FGHIMEME_02668	BNFPPAMD_03246
prkC_3		Serine/threonine-protein kinase PrkC	5	5	1	1	7890				1226	1226	1226	PBCNADBC_01595	ACNHKNIK_04124	JFBLIOPG_02556	FGHIMEME_02623	BNFPPAMD_03291
trpE_1		Anthranilate synthase component 1	5	5	1	1	1768				1904	1904	1904	PBCNADBC_04522	ACNHKNIK_03979	JFBLIOPG_04687	FGHIMEME_03196	BNFPPAMD_04453
ptsG		PTS system glucose-specific EIICB component	5	5	1	3	60				1256	1256	1256	PBCNADBC_07318	ACNHKNIK_06754	JFBLIOPG_06798	FGHIMEME_04156	BNFPPAMD_04934
group_10408		Putative multidrug export ATP-binding/permease protein	5	5	1	2	354				1964	1964	1964	PBCNADBC_04985	ACNHKNIK_03579	JFBLIOPG_01865	FGHIMEME_03490	BNFPPAMD_01700
group_10409		Tropinesterase	5	5	1	1	140				779	779	779	PBCNADBC_00789	ACNHKNIK_06386	JFBLIOPG_06629	FGHIMEME_05075	BNFPPAMD_03387
group_1041		putative HTH-type transcriptional regulator	5	5	1	1	5684				407	434	412	PBCNADBC_01995	ACNHKNIK_00844	JFBLIOPG_01193	FGHIMEME_01253	BNFPPAMD_00447
pccB_2		Propionyl-CoA carboxylase beta chain	5	5	1	1	7353				1583	1583	1583	PBCNADBC_01297	ACNHKNIK_02661	JFBLIOPG_01487	FGHIMEME_04235	BNFPPAMD_00933
dcuS_1		Sensor histidine kinase DcuS	5	5	1	1	762				1622	1622	1622	PBCNADBC_02126	ACNHKNIK_01200	JFBLIOPG_02398	FGHIMEME_00492	BNFPPAMD_01261
group_10412		hypothetical protein	5	5	1	1	8292				1031	1031	1031	PBCNADBC_08343	ACNHKNIK_04869	JFBLIOPG_07917	FGHIMEME_07198	BNFPPAMD_07407
group_10413		hypothetical protein	5	5	1	1	9103				725	725	725	PBCNADBC_05585	ACNHKNIK_02834	JFBLIOPG_04634	FGHIMEME_07471	BNFPPAMD_07586
group_10414		hypothetical protein	5	5	1	1	5307				1475	1475	1475	PBCNADBC_06814	ACNHKNIK_04702	JFBLIOPG_03794	FGHIMEME_03154	BNFPPAMD_02436
group_10415		putative HTH-type transcriptional regulator	5	5	1	1	9114				428	428	428	PBCNADBC_08441	ACNHKNIK_02845	JFBLIOPG_04623	FGHIMEME_06024	BNFPPAMD_06315
group_10416		hypothetical protein	5	5	1	1	1373				884	884	884	PBCNADBC_00449	ACNHKNIK_00026	JFBLIOPG_02646	FGHIMEME_03867	BNFPPAMD_00190
yfhA		putative siderophore transport system permease protein YfhA	5	5	1	1	634				1061	1061	1061	PBCNADBC_05751	ACNHKNIK_02008	JFBLIOPG_00585	FGHIMEME_00589	BNFPPAMD_00310
group_10418		hypothetical protein	5	5	1	1	2895				1289	1289	1289	PBCNADBC_04140	ACNHKNIK_07124	JFBLIOPG_05025	FGHIMEME_03962	BNFPPAMD_01370
group_10419		hypothetical protein	5	5	1	1	8453				917	917	917	PBCNADBC_02985	ACNHKNIK_01811	JFBLIOPG_00425	FGHIMEME_06378	BNFPPAMD_03492
group_1042		hypothetical protein	5	5	1	1	5682				839	941	920	PBCNADBC_01997	ACNHKNIK_00846	JFBLIOPG_01191	FGHIMEME_01255	BNFPPAMD_00449
iolG		Inositol 2-dehydrogenase/D-chiro-inositol 3-dehydrogenase	5	5	1	1	4533				1013	1013	1013	PBCNADBC_03938	ACNHKNIK_02907	JFBLIOPG_03429	FGHIMEME_00082	BNFPPAMD_07295
group_10421		hypothetical protein	5	5	1	1	3997				1601	1601	1601	PBCNADBC_07201	ACNHKNIK_05338	JFBLIOPG_04235	FGHIMEME_01930	BNFPPAMD_02166
sufC		Vegetative protein 296	5	5	1	4	138				767	767	767	PBCNADBC_03242	ACNHKNIK_03463	JFBLIOPG_04284	FGHIMEME_04050	BNFPPAMD_04097
rsbP_6		Phosphoserine phosphatase RsbP	5	5	1	1	1592				2120	2120	2120	PBCNADBC_07474	ACNHKNIK_06800	JFBLIOPG_00015	FGHIMEME_06100	BNFPPAMD_06366
hcrB		4-hydroxybenzoyl-CoA reductase subunit beta	5	5	1	13	6				947	947	947	PBCNADBC_07589	ACNHKNIK_07049	JFBLIOPG_07214	FGHIMEME_08182	BNFPPAMD_08191
group_10425		hypothetical protein	5	5	1	1	2151				1019	1019	1019	PBCNADBC_07967	ACNHKNIK_03234	JFBLIOPG_06671	FGHIMEME_04789	BNFPPAMD_05336
sbcC		Nuclease SbcCD subunit C	5	5	1	1	3435				3011	3011	3011	PBCNADBC_08584	ACNHKNIK_08822	JFBLIOPG_08761	FGHIMEME_06303	BNFPPAMD_01440
group_10427		NAD(P)H-dependent FMN reductase	5	5	1	1	9088				575	575	575	PBCNADBC_05570	ACNHKNIK_02819	JFBLIOPG_06399	FGHIMEME_06864	BNFPPAMD_07119
aguA_1		Agmatine deiminase	5	5	1	1	7358				1037	1037	1037	PBCNADBC_01292	ACNHKNIK_02656	JFBLIOPG_01492	FGHIMEME_04240	BNFPPAMD_00928
group_10429		hypothetical protein	5	5	1	1	5241				1406	1406	1406	PBCNADBC_05260	ACNHKNIK_04636	JFBLIOPG_03860	FGHIMEME_03088	BNFPPAMD_02502
mftR_1		Putative mycofactocin biosynthesis transcriptional regulator MftR	5	5	1	1	5680				746	941	863	PBCNADBC_01999	ACNHKNIK_00848	JFBLIOPG_01189	FGHIMEME_01257	BNFPPAMD_00451
cydB		Cytochrome bd-I ubiquinol oxidase subunit 2	5	5	1	1	7822				1001	1001	1001	PBCNADBC_04295	ACNHKNIK_04506	JFBLIOPG_05158	FGHIMEME_03702	BNFPPAMD_04361
kipI		Kinase A inhibitor	5	5	1	5	215				620	620	620	PBCNADBC_08873	ACNHKNIK_01463	JFBLIOPG_06504	FGHIMEME_04690	BNFPPAMD_05279
group_10432		hypothetical protein	5	5	1	1	2146				455	455	455	PBCNADBC_07972	ACNHKNIK_03239	JFBLIOPG_06666	FGHIMEME_04794	BNFPPAMD_05331
group_10433		hypothetical protein	5	5	1	1	4427				755	755	755	PBCNADBC_01051	ACNHKNIK_00283	JFBLIOPG_01601	FGHIMEME_01446	BNFPPAMD_02705
group_10434		hypothetical protein	5	5	1	1	7012				923	923	923	PBCNADBC_06739	ACNHKNIK_01731	JFBLIOPG_03671	FGHIMEME_01665	BNFPPAMD_00685
ung_2		Uracil-DNA glycosylase	5	5	1	1	2848				677	677	677	PBCNADBC_07753	ACNHKNIK_04304	JFBLIOPG_07620	FGHIMEME_03976	BNFPPAMD_01356
group_10436		hypothetical protein	5	5	1	1	7856				314	314	314	PBCNADBC_01630	ACNHKNIK_04159	JFBLIOPG_02591	FGHIMEME_02658	BNFPPAMD_03256
bchI		Magnesium-chelatase 38 kDa subunit	5	5	1	4	180				2108	2114	2110	PBCNADBC_03281	ACNHKNIK_04789	JFBLIOPG_04323	FGHIMEME_07892	BNFPPAMD_07973
alc_1		allantoicase	5	5	1	1	8449				1133	1133	1133	PBCNADBC_02989	ACNHKNIK_01807	JFBLIOPG_00429	FGHIMEME_06374	BNFPPAMD_04860
nfdA_1		N-substituted formamide deformylase	5	5	1	1	4272				1652	1652	1652	PBCNADBC_01203	ACNHKNIK_00435	JFBLIOPG_01752	FGHIMEME_06631	BNFPPAMD_03742
stiP		Cysteine protease StiP	5	5	1	1	5667				2615	2663	2641	PBCNADBC_02012	ACNHKNIK_00861	JFBLIOPG_01176	FGHIMEME_01270	BNFPPAMD_00464
group_10440	desR_2	Transcriptional regulatory protein DesR	5	5	1	8	16				617	617	617	PBCNADBC_07347	ACNHKNIK_06032	JFBLIOPG_04050	FGHIMEME_08160	BNFPPAMD_02605
group_10441		hypothetical protein	5	5	1	1	1722				464	464	464	PBCNADBC_08323	ACNHKNIK_06470	JFBLIOPG_05313	FGHIMEME_01078	BNFPPAMD_06432
rsmD		Ribosomal RNA small subunit methyltransferase D	5	5	1	1	7321				578	578	578	PBCNADBC_01332	ACNHKNIK_02463	JFBLIOPG_01452	FGHIMEME_04200	BNFPPAMD_00968
add2_2		Aminodeoxyfutalosine deaminase	5	5	1	1	1709				1019	1019	1019	PBCNADBC_04796	ACNHKNIK_06484	JFBLIOPG_05300	FGHIMEME_01066	BNFPPAMD_06444
ndkA		Nucleoside diphosphate kinase	5	5	1	1	5856				410	410	410	PBCNADBC_07846	ACNHKNIK_07390	JFBLIOPG_01356	FGHIMEME_05863	BNFPPAMD_03553
gltB_2		Glutamate synthase [NADPH] large chain	5	5	1	9	11				4634	4634	4634	PBCNADBC_06257	ACNHKNIK_06038	JFBLIOPG_04874	FGHIMEME_03012	BNFPPAMD_08206
group_10446		hypothetical protein	5	5	1	1	1710				416	416	416	PBCNADBC_04795	ACNHKNIK_06483	JFBLIOPG_05301	FGHIMEME_01067	BNFPPAMD_06443
group_10447		hypothetical protein	5	5	1	6	134				1049	1049	1049	PBCNADBC_03075	ACNHKNIK_08016	JFBLIOPG_08097	FGHIMEME_05674	BNFPPAMD_06700
nuoN_3		NADH-quinone oxidoreductase subunit N	5	5	1	1	1954				1574	1574	1574	PBCNADBC_08333	ACNHKNIK_06460	JFBLIOPG_08653	FGHIMEME_01088	BNFPPAMD_06422
mro		Aldose 1-epimerase	5	5	1	2	144				1082	1082	1082	PBCNADBC_08813	ACNHKNIK_05130	JFBLIOPG_04946	FGHIMEME_02948	BNFPPAMD_04537
group_1045		hypothetical protein	5	5	1	1	5664				209	209	209	PBCNADBC_02015	ACNHKNIK_00864	JFBLIOPG_01173	FGHIMEME_01273	BNFPPAMD_00467
epsL_1		putative sugar transferase EpsL	5	5	1	1	7468				1475	1475	1475	PBCNADBC_00225	ACNHKNIK_00493	JFBLIOPG_00953	FGHIMEME_07639	BNFPPAMD_01944
prmA		Ribosomal protein L11 methyltransferase	5	5	1	1	6342				1313	1313	1313	PBCNADBC_01012	ACNHKNIK_01018	JFBLIOPG_02766	FGHIMEME_00735	BNFPPAMD_01545
hemN_1		Oxygen-independent coproporphyrinogen-III oxidase-like protein YqeR	5	5	1	1	6366				1376	1376	1376	PBCNADBC_00988	ACNHKNIK_00994	JFBLIOPG_02790	FGHIMEME_00760	BNFPPAMD_01520
group_10453		tRNA-Asn(gtt)	5	5	1	1	5718				73	73	73	PBCNADBC_01961	ACNHKNIK_00810	JFBLIOPG_01228	FGHIMEME_01219	BNFPPAMD_00413
group_10454		tRNA-Asn(gtt)	5	5	1	1	5717				73	73	73	PBCNADBC_01962	ACNHKNIK_00811	JFBLIOPG_01227	FGHIMEME_01220	BNFPPAMD_00414
htpX_2		Protease HtpX	5	5	1	1	9086				1307	1307	1307	PBCNADBC_05568	ACNHKNIK_02817	JFBLIOPG_06401	FGHIMEME_06866	BNFPPAMD_07117
sipU		Signal peptidase I U	5	5	1	1	7284				698	698	698	PBCNADBC_01367	ACNHKNIK_02499	JFBLIOPG_01416	FGHIMEME_02479	BNFPPAMD_01004
group_10457		2-(acetamidomethylene)succinate hydrolase	5	5	1	1	2194				836	836	836	PBCNADBC_03751	ACNHKNIK_03195	JFBLIOPG_07261	FGHIMEME_04750	BNFPPAMD_05375
group_10458		hypothetical protein	5	5	1	1	271				1277	1277	1277	PBCNADBC_00660	ACNHKNIK_02257	JFBLIOPG_03581	FGHIMEME_01096	BNFPPAMD_01673
group_10459		hypothetical protein	5	5	1	1	1702				935	935	935	PBCNADBC_04803	ACNHKNIK_06491	JFBLIOPG_05293	FGHIMEME_01059	BNFPPAMD_06451
group_1046		hypothetical protein	5	5	1	1	5658				791	818	800	PBCNADBC_02019	ACNHKNIK_00869	JFBLIOPG_01168	FGHIMEME_01278	BNFPPAMD_00472
hcaR_4		Hca operon transcriptional activator HcaR	5	5	1	11	41				947	947	947	PBCNADBC_06155	ACNHKNIK_05560	JFBLIOPG_05941	FGHIMEME_04307	BNFPPAMD_04972
group_10461		hypothetical protein	5	5	1	1	1797				773	779	775	PBCNADBC_04551	ACNHKNIK_03950	JFBLIOPG_04658	FGHIMEME_03225	BNFPPAMD_04424
gdhI		Glucose 1-dehydrogenase 1	5	5	1	1	3679				740	740	740	PBCNADBC_02572	ACNHKNIK_04450	JFBLIOPG_00926	FGHIMEME_05623	BNFPPAMD_05595
nikB		Nickel transport system permease protein NikB	5	5	1	1	8578				959	959	959	PBCNADBC_02659	ACNHKNIK_07618	JFBLIOPG_00257	FGHIMEME_07278	BNFPPAMD_05680
lutR_2		HTH-type transcriptional regulator LutR	5	5	1	3	135				728	728	728	PBCNADBC_03620	ACNHKNIK_04968	JFBLIOPG_05510	FGHIMEME_04350	BNFPPAMD_00820
shc		Squalene--hopene cyclase	5	5	1	1	6147				2036	2036	2036	PBCNADBC_06623	ACNHKNIK_07519	JFBLIOPG_03889	FGHIMEME_06706	BNFPPAMD_04292
group_10466		hypothetical protein	5	5	1	1	774				1985	1985	1985	PBCNADBC_02114	ACNHKNIK_01188	JFBLIOPG_02386	FGHIMEME_00480	BNFPPAMD_01249
group_10467		hypothetical protein	5	5	1	1	5373				926	926	926	PBCNADBC_06472	ACNHKNIK_04065	JFBLIOPG_05068	FGHIMEME_03673	BNFPPAMD_04159
group_10468		hypothetical protein	5	5	1	1	8556				452	452	452	PBCNADBC_07932	ACNHKNIK_08164	JFBLIOPG_08775	FGHIMEME_07607	BNFPPAMD_07776
epsM		Putative acetyltransferase EpsM	5	5	1	3	305				782	782	782	PBCNADBC_03360	ACNHKNIK_03813	JFBLIOPG_02113	FGHIMEME_03764	BNFPPAMD_04283
group_1047		hypothetical protein	5	5	1	1	850				110	110	110	PBCNADBC_02037	ACNHKNIK_01090	JFBLIOPG_02308	FGHIMEME_00401	BNFPPAMD_05788
eccC_2		ESX secretion system protein EccC	5	5	1	15	11				3983	3983	3983	PBCNADBC_07398	ACNHKNIK_08578	JFBLIOPG_06929	FGHIMEME_06358	BNFPPAMD_06610
purA		Adenylosuccinate synthetase	5	5	1	1	7013				1283	1283	1283	PBCNADBC_06740	ACNHKNIK_01732	JFBLIOPG_03670	FGHIMEME_01666	BNFPPAMD_00686
group_10472		hypothetical protein	5	5	1	1	4298				1133	1133	1133	PBCNADBC_01177	ACNHKNIK_00409	JFBLIOPG_01726	FGHIMEME_05432	BNFPPAMD_03717
group_10473		hypothetical protein	5	5	1	1	3790				1256	1256	1256	PBCNADBC_05991	ACNHKNIK_06420	JFBLIOPG_00829	FGHIMEME_01542	BNFPPAMD_01793
group_10474		hypothetical protein	5	5	1	1	5754				485	485	485	PBCNADBC_01927	ACNHKNIK_00776	JFBLIOPG_01262	FGHIMEME_05215	BNFPPAMD_05760
group_10475		hypothetical protein	5	5	1	1	5755				1160	1160	1160	PBCNADBC_01926	ACNHKNIK_00775	JFBLIOPG_01263	FGHIMEME_05214	BNFPPAMD_05759
plcA		1-phosphatidylinositol phosphodiesterase	5	5	1	1	142				878	878	878	PBCNADBC_00787	ACNHKNIK_06388	JFBLIOPG_06631	FGHIMEME_05073	BNFPPAMD_03385
exo I_3		Beta-hexosaminidase	5	5	1	11	52				1649	1649	1649	PBCNADBC_06166	ACNHKNIK_05549	JFBLIOPG_05930	FGHIMEME_04318	BNFPPAMD_04983
group_10478		hypothetical protein	5	5	1	1	1762				1217	1217	1217	PBCNADBC_04516	ACNHKNIK_03985	JFBLIOPG_04693	FGHIMEME_03190	BNFPPAMD_04459
group_10479		2-methylisoborneol synthase	5	5	1	1	6345				1319	1319	1319	PBCNADBC_01009	ACNHKNIK_01015	JFBLIOPG_02769	FGHIMEME_00738	BNFPPAMD_01542
group_1048		hypothetical protein	5	5	1	1	869				908	974	960	PBCNADBC_02055	ACNHKNIK_01108	JFBLIOPG_02326	FGHIMEME_00421	BNFPPAMD_05808
bcr_2		Bicyclomycin resistance protein	5	5	1	1	2167				1262	1262	1262	PBCNADBC_07951	ACNHKNIK_03218	JFBLIOPG_06687	FGHIMEME_04773	BNFPPAMD_05352
group_10481		hypothetical protein	5	5	1	1	7734				347	347	347	PBCNADBC_05056	ACNHKNIK_03895	JFBLIOPG_05446	FGHIMEME_03335	BNFPPAMD_08030
group_10482		hypothetical protein	5	5	1	1	6040				332	332	332	PBCNADBC_08069	ACNHKNIK_07682	JFBLIOPG_07301	FGHIMEME_05120	BNFPPAMD_04764
group_10483		hypothetical protein	5	5	1	1	5435				2006	2012	2009	PBCNADBC_04425	ACNHKNIK_06701	JFBLIOPG_07500	FGHIMEME_07739	BNFPPAMD_07869
stkP_3		Serine/threonine-protein kinase StkP	5	5	1	1	6280				1706	1706	1706	PBCNADBC_06995	ACNHKNIK_01079	JFBLIOPG_07972	FGHIMEME_07908	BNFPPAMD_07263
sdgC_2		Salicyloyl-CoA 5-hydroxylase	5	5	1	1	9015				2291	2291	2291	PBCNADBC_04719	ACNHKNIK_08282	JFBLIOPG_03270	FGHIMEME_02736	BNFPPAMD_03190
drrA_6		Daunorubicin/doxorubicin resistance ATP-binding protein DrrA	5	5	1	4	132				926	926	926	PBCNADBC_03236	ACNHKNIK_03469	JFBLIOPG_04278	FGHIMEME_04044	BNFPPAMD_04103
kefF_2		Glutathione-regulated potassium-efflux system ancillary protein KefF	5	5	1	3	137				779	779	779	PBCNADBC_03622	ACNHKNIK_04970	JFBLIOPG_05508	FGHIMEME_04348	BNFPPAMD_00822
nasD_4		Nitrite reductase [NAD(P)H]	5	5	1	1	1583				2780	2780	2780	PBCNADBC_07465	ACNHKNIK_06809	JFBLIOPG_00006	FGHIMEME_06091	BNFPPAMD_06375
narK_2		Nitrate/nitrite transporter NarK	5	5	1	11	42				1370	1370	1370	PBCNADBC_06156	ACNHKNIK_05559	JFBLIOPG_05940	FGHIMEME_04308	BNFPPAMD_04973
arlR		Response regulator ArlR	5	5	1	1	818				749	767	763	PBCNADBC_02070	ACNHKNIK_01144	JFBLIOPG_02342	FGHIMEME_00436	BNFPPAMD_05823
wecA		Decaprenyl-phosphate N-acetylglucosaminephosphotransferase	5	5	1	1	7538				1322	1322	1322	PBCNADBC_00154	ACNHKNIK_00563	JFBLIOPG_01024	FGHIMEME_00334	BNFPPAMD_01191
soxR		Redox-sensitive transcriptional activator SoxR	5	5	1	1	4316				446	446	446	PBCNADBC_01159	ACNHKNIK_00391	JFBLIOPG_01708	FGHIMEME_05450	BNFPPAMD_03699
group_10492		hypothetical protein	5	5	1	1	6505				365	365	365	PBCNADBC_00861	ACNHKNIK_04372	JFBLIOPG_02165	FGHIMEME_04845	BNFPPAMD_05506
plsC_4		1-acyl-sn-glycerol-3-phosphate acyltransferase	5	5	1	1	6833			Hypothetical protein with no hits to refseq/uniprot/clusters/cdd/tigrfams/pfam overlapping another protein with hits	965	965	965	PBCNADBC_02430	ACNHKNIK_03135	JFBLIOPG_02278	FGHIMEME_05474	BNFPPAMD_02529
pdhC_1		Dihydrolipoyllysine-residue acetyltransferase component of pyruvate dehydrogenase complex	5	5	1	1	7984				1367	1367	1367	PBCNADBC_01503	ACNHKNIK_02347	JFBLIOPG_02464	FGHIMEME_01346	BNFPPAMD_06199
group_10495		hypothetical protein	5	5	1	1	1404				611	611	611	PBCNADBC_00419	ACNHKNIK_08105	JFBLIOPG_02616	FGHIMEME_03837	BNFPPAMD_00160
fbiB		Coenzyme F420:L-glutamate ligase	5	5	1	6	28				1304	1304	1304	PBCNADBC_03152	ACNHKNIK_02986	JFBLIOPG_03476	FGHIMEME_02312	BNFPPAMD_02932
scoA		putative succinyl-CoA:3-ketoacid coenzyme A transferase subunit A	5	5	1	2	276				797	797	797	PBCNADBC_04372	ACNHKNIK_03644	JFBLIOPG_01944	FGHIMEME_02366	BNFPPAMD_01778
group_10498		hypothetical protein	5	5	1	2	197				530	530	530	PBCNADBC_05373	ACNHKNIK_08837	JFBLIOPG_04889	FGHIMEME_02992	BNFPPAMD_04581
group_10499		hypothetical protein	5	5	1	1	5753				407	407	407	PBCNADBC_01928	ACNHKNIK_00777	JFBLIOPG_01261	FGHIMEME_05216	BNFPPAMD_05761
group_1050		hypothetical protein	5	5	1	1	816				200	455	353	PBCNADBC_02072	ACNHKNIK_01146	JFBLIOPG_02344	FGHIMEME_00438	BNFPPAMD_05825
phrB		Deoxyribodipyrimidine photo-lyase	5	5	1	1	3182				1379	1379	1379	PBCNADBC_03516	ACNHKNIK_01354	JFBLIOPG_06051	FGHIMEME_03271	BNFPPAMD_03876
pepE		putative dipeptidase PepE	5	5	1	1	492				1121	1121	1121	PBCNADBC_04612	ACNHKNIK_06142	JFBLIOPG_05230	FGHIMEME_05251	BNFPPAMD_03575
glmM		Phosphoglucosamine mutase	5	5	1	1	1653				1358	1358	1358	PBCNADBC_04852	ACNHKNIK_00223	JFBLIOPG_05244	FGHIMEME_01009	BNFPPAMD_03954
ptlI_4		Pentalenene oxygenase	5	5	1	1	3938				1421	1427	1423	PBCNADBC_06245	ACNHKNIK_07297	JFBLIOPG_05848	FGHIMEME_01870	BNFPPAMD_02106
group_10504		hypothetical protein	5	5	1	4	11				932	932	932	PBCNADBC_06815	ACNHKNIK_08633	JFBLIOPG_08744	FGHIMEME_07392	BNFPPAMD_07539
pqsD		2-heptyl-4(1H)-quinolone synthase PqsD	5	5	1	1	3944				1136	1136	1136	PBCNADBC_06239	ACNHKNIK_07303	JFBLIOPG_05854	FGHIMEME_01876	BNFPPAMD_02112
polX		DNA polymerase/3'-5' exonuclease PolX	5	5	1	3	194				1109	1109	1109	PBCNADBC_07864	ACNHKNIK_04199	JFBLIOPG_02007	FGHIMEME_02107	BNFPPAMD_00879
aprX_1		Serine protease AprX	5	5	1	1	9145				3386	3386	3386	PBCNADBC_05910	ACNHKNIK_02866	JFBLIOPG_04595	FGHIMEME_06048	BNFPPAMD_06291
group_10508		hypothetical protein	5	5	1	8	36				704	704	704	PBCNADBC_07368	ACNHKNIK_06012	JFBLIOPG_04030	FGHIMEME_06747	BNFPPAMD_02626
yheI		putative multidrug resistance ABC transporter ATP-binding/permease protein YheI	5	5	1	1	3164				1868	1868	1868	PBCNADBC_03498	ACNHKNIK_01372	JFBLIOPG_06033	FGHIMEME_03289	BNFPPAMD_03894
group_10510		hypothetical protein	5	5	1	1	1563				734	734	734	PBCNADBC_04672	ACNHKNIK_04733	JFBLIOPG_00070	FGHIMEME_08039	BNFPPAMD_03092
group_10511		hypothetical protein	5	5	1	14	4				1310	1310	1310	PBCNADBC_07303	ACNHKNIK_08725	JFBLIOPG_06834	FGHIMEME_08030	BNFPPAMD_08061
lptB_1		Lipopolysaccharide export system ATP-binding protein LptB	5	5	1	1	8628				773	773	773	PBCNADBC_02722	ACNHKNIK_07929	JFBLIOPG_00293	FGHIMEME_06553	BNFPPAMD_05653
dppA_1		Periplasmic dipeptide transport protein	5	5	1	1	6492				1568	1568	1568	PBCNADBC_00873	ACNHKNIK_04360	JFBLIOPG_02153	FGHIMEME_04833	BNFPPAMD_05518
group_10514		hypothetical protein	5	5	1	1	3680				812	812	812	PBCNADBC_02573	ACNHKNIK_04449	JFBLIOPG_00925	FGHIMEME_05622	BNFPPAMD_05596
group_10515		S-(hydroxymethyl)mycothiol dehydrogenase	5	5	1	3	32				1037	1037	1037	PBCNADBC_08361	ACNHKNIK_08297	JFBLIOPG_08451	FGHIMEME_04185	BNFPPAMD_04905
group_10516		hypothetical protein	5	5	1	2	542				344	344	344	PBCNADBC_04163	ACNHKNIK_05580	JFBLIOPG_08722	FGHIMEME_01827	BNFPPAMD_02031
group_10517		hypothetical protein	5	5	1	1	189				413	413	413	PBCNADBC_00741	ACNHKNIK_02178	JFBLIOPG_03661	FGHIMEME_03461	BNFPPAMD_03339
pucR_3		Purine catabolism regulatory protein	5	5	1	3	267				1310	1310	1310	PBCNADBC_03396	ACNHKNIK_03849	JFBLIOPG_07209	FGHIMEME_06182	BNFPPAMD_06523
rlmD		23S rRNA (uracil(1939)-C(5))-methyltransferase RlmD	5	5	1	1	1636				1193	1193	1193	PBCNADBC_04869	ACNHKNIK_00206	JFBLIOPG_06756	FGHIMEME_00992	BNFPPAMD_03971
group_1052		hypothetical protein	5	5	1	1	807				995	995	995	PBCNADBC_02081	ACNHKNIK_01155	JFBLIOPG_02354	FGHIMEME_00448	BNFPPAMD_01217
zupT_1		Zinc transporter ZupT	5	5	1	3	236				749	749	749	PBCNADBC_03293	ACNHKNIK_04232	JFBLIOPG_02046	FGHIMEME_02075	BNFPPAMD_00911
drrA_8		Daunorubicin/doxorubicin resistance ATP-binding protein DrrA	5	5	1	1	2192				992	992	992	PBCNADBC_03753	ACNHKNIK_03197	JFBLIOPG_07263	FGHIMEME_04752	BNFPPAMD_05373
gsiB_1		Glutathione-binding protein GsiB	5	5	1	1	7421				1775	1778	1776	PBCNADBC_00272	ACNHKNIK_02593	JFBLIOPG_01555	FGHIMEME_02199	BNFPPAMD_01990
baeS		Signal transduction histidine-protein kinase BaeS	5	5	1	1	817				1418	1418	1418	PBCNADBC_02071	ACNHKNIK_01145	JFBLIOPG_02343	FGHIMEME_00437	BNFPPAMD_05824
degS_1		Signal transduction histidine-protein kinase/phosphatase DegS	5	5	1	1	687				1274	1274	1274	PBCNADBC_03448	ACNHKNIK_08354	JFBLIOPG_00638	FGHIMEME_00535	BNFPPAMD_01304
paaG_2		1_2-epoxyphenylacetyl-CoA isomerase	5	5	1	1	966				800	800	800	PBCNADBC_00559	ACNHKNIK_03705	JFBLIOPG_00158	FGHIMEME_01191	BNFPPAMD_01578
group_10526		hypothetical protein	5	5	1	2	524				383	383	383	PBCNADBC_04181	ACNHKNIK_05598	JFBLIOPG_01778	FGHIMEME_01845	BNFPPAMD_02013
group_10527		hypothetical protein	5	5	1	1	7559				2798	2798	2798	PBCNADBC_00005	ACNHKNIK_00686	JFBLIOPG_01148	FGHIMEME_00211	BNFPPAMD_01068
group_10528		hypothetical protein	5	5	1	2	341				836	836	836	PBCNADBC_04972	ACNHKNIK_03592	JFBLIOPG_01878	FGHIMEME_03503	BNFPPAMD_01713
pepN_7		Aminopeptidase N	5	5	1	4	40				2519	2519	2519	PBCNADBC_06842	ACNHKNIK_05819	JFBLIOPG_06076	FGHIMEME_05359	BNFPPAMD_05833
group_1053		hypothetical protein	5	5	1	1	780				1718	1760	1739	PBCNADBC_02108	ACNHKNIK_01182	JFBLIOPG_02380	FGHIMEME_00474	BNFPPAMD_01243
act		Methanol dehydrogenase activator	5	5	1	1	4437				530	530	530	PBCNADBC_01041	ACNHKNIK_00273	JFBLIOPG_01591	FGHIMEME_01436	BNFPPAMD_02695
group_10531		hypothetical protein	5	5	1	1	5292				581	581	581	PBCNADBC_05311	ACNHKNIK_04687	JFBLIOPG_03809	FGHIMEME_03139	BNFPPAMD_02451
group_10532		hypothetical protein	5	5	1	1	8914				1343	1355	1352	PBCNADBC_07699	ACNHKNIK_05630	JFBLIOPG_03367	FGHIMEME_06442	BNFPPAMD_06758
pgaC		Poly-beta-1_6-N-acetyl-D-glucosamine synthase	5	5	1	1	3804				1187	1187	1187	PBCNADBC_06006	ACNHKNIK_06435	JFBLIOPG_00814	FGHIMEME_01556	BNFPPAMD_01807
group_10534		hypothetical protein	5	5	1	3	311				1013	1013	1013	PBCNADBC_03354	ACNHKNIK_03807	JFBLIOPG_02107	FGHIMEME_03770	BNFPPAMD_04277
group_10535		hypothetical protein	5	5	1	1	6500				365	365	365	PBCNADBC_00865	ACNHKNIK_04368	JFBLIOPG_02161	FGHIMEME_04841	BNFPPAMD_05510
group_10536		hypothetical protein	5	5	1	1	6737				356	356	356	PBCNADBC_02339	ACNHKNIK_09022	JFBLIOPG_05665	FGHIMEME_04530	BNFPPAMD_02595
group_10537		putative HTH-type transcriptional regulator	5	5	1	4	149				872	872	872	PBCNADBC_03251	ACNHKNIK_03454	JFBLIOPG_04293	FGHIMEME_04060	BNFPPAMD_04087
opuBB_1		Choline transport system permease protein OpuBB	5	5	1	1	6674				731	731	731	PBCNADBC_02240	ACNHKNIK_02093	JFBLIOPG_03074	FGHIMEME_06595	BNFPPAMD_04020
group_10539		tRNA-His(gtg)	5	5	1	1	494				73	73	73	PBCNADBC_04610	ACNHKNIK_06144	JFBLIOPG_05228	FGHIMEME_05253	BNFPPAMD_03577
cysA_1		Sulfate/thiosulfate import ATP-binding protein CysA	5	5	1	1	772				1787	1853	1825	PBCNADBC_02116	ACNHKNIK_01190	JFBLIOPG_02388	FGHIMEME_00482	BNFPPAMD_01251
group_10540		tRNA-His(gtg)	5	5	1	1	4454				73	73	73	PBCNADBC_08659	ACNHKNIK_08792	JFBLIOPG_08889	FGHIMEME_00011	BNFPPAMD_03688
group_10541		hypothetical protein	5	5	1	1	9241				620	620	620	PBCNADBC_06571	ACNHKNIK_07447	JFBLIOPG_06132	FGHIMEME_07966	BNFPPAMD_07704
putC		1-pyrroline-5-carboxylate dehydrogenase 2	5	5	1	1	7373				1631	1631	1631	PBCNADBC_01278	ACNHKNIK_02642	JFBLIOPG_01507	FGHIMEME_02245	BNFPPAMD_08041
pikAII_3		Narbonolide/10-deoxymethynolide synthase PikA2_ modules 3 and 4	5	5	1	2	243				971	971	971	PBCNADBC_04345	ACNHKNIK_03670	JFBLIOPG_06896	FGHIMEME_02397	BNFPPAMD_05938
hcf136_2		Ycf48-like protein	5	5	1	2	550				1064	1064	1064	PBCNADBC_08396	ACNHKNIK_07195	JFBLIOPG_08518	FGHIMEME_01819	BNFPPAMD_02039
pgl_1		6-phosphogluconolactonase	5	5	1	1	3194				1088	1088	1088	PBCNADBC_03527	ACNHKNIK_01343	JFBLIOPG_06063	FGHIMEME_03260	BNFPPAMD_03865
cobH		Precorrin-8X methylmutase	5	5	1	1	426				647	647	647	PBCNADBC_04928	ACNHKNIK_07701	JFBLIOPG_05721	FGHIMEME_08043	BNFPPAMD_03778
nuoI_1		NADH-quinone oxidoreductase subunit I	5	5	1	1	1904				626	626	626	PBCNADBC_06685	ACNHKNIK_06648	JFBLIOPG_03223	FGHIMEME_00870	BNFPPAMD_02988
spoVK		Stage V sporulation protein K	5	5	1	1	3808				2477	2477	2477	PBCNADBC_06010	ACNHKNIK_06439	JFBLIOPG_00810	FGHIMEME_01560	BNFPPAMD_01811
ugpQ		Glycerophosphodiester phosphodiesterase_ cytoplasmic	5	5	1	5	222				770	770	770	PBCNADBC_01837	ACNHKNIK_01470	JFBLIOPG_06511	FGHIMEME_04683	BNFPPAMD_05286
group_1055		hypothetical protein	5	5	1	1	764				587	587	587	PBCNADBC_02124	ACNHKNIK_01198	JFBLIOPG_02396	FGHIMEME_00490	BNFPPAMD_01259
cusS_1		Sensor kinase CusS	5	5	1	1	670				1244	1244	1244	PBCNADBC_03431	ACNHKNIK_05224	JFBLIOPG_00621	FGHIMEME_00552	BNFPPAMD_00273
group_10551		hypothetical protein	5	5	1	1	1319				518	518	518	PBCNADBC_00500	ACNHKNIK_00077	JFBLIOPG_02697	FGHIMEME_07452	BNFPPAMD_00241
gabR_1		HTH-type transcriptional regulatory protein GabR	5	5	1	1	1348				1394	1394	1394	PBCNADBC_00474	ACNHKNIK_00051	JFBLIOPG_02671	FGHIMEME_05712	BNFPPAMD_00215
group_10553		hypothetical protein	5	5	1	4	83				674	674	674	PBCNADBC_03188	ACNHKNIK_03517	JFBLIOPG_08815	FGHIMEME_07620	BNFPPAMD_07742
yciV		5'-3' exoribonuclease	5	5	1	8	45				866	866	866	PBCNADBC_07377	ACNHKNIK_06003	JFBLIOPG_04021	FGHIMEME_06756	BNFPPAMD_02635
lprN		Lipoprotein LprN	5	5	1	1	6463				1259	1259	1259	PBCNADBC_00900	ACNHKNIK_04332	JFBLIOPG_02125	FGHIMEME_04805	BNFPPAMD_05546
puo		Putrescine oxidase	5	5	1	1	5361				1250	1250	1250	PBCNADBC_06460	ACNHKNIK_04053	JFBLIOPG_05056	FGHIMEME_03661	BNFPPAMD_04171
gtf1		Glycosyltransferase Gtf1	5	5	1	1	5837				1187	1187	1187	PBCNADBC_01849	ACNHKNIK_00697	JFBLIOPG_01339	FGHIMEME_05047	BNFPPAMD_05701
thcD_1		Rhodocoxin reductase	5	5	1	1	5735				1274	1274	1274	PBCNADBC_01946	ACNHKNIK_00795	JFBLIOPG_01243	FGHIMEME_05234	BNFPPAMD_05779
group_10559		putative MFS-type transporter	5	5	1	13	38				1205	1205	1205	PBCNADBC_07568	ACNHKNIK_07029	JFBLIOPG_07234	FGHIMEME_07001	BNFPPAMD_07216
group_10560		hypothetical protein	5	5	1	1	8960				1025	1025	1025	PBCNADBC_04770	ACNHKNIK_05675	JFBLIOPG_03322	FGHIMEME_07791	BNFPPAMD_07938
acpS_2		Holo-[acyl-carrier-protein] synthase	5	5	1	1	3280				779	779	779	PBCNADBC_04040	ACNHKNIK_03352	JFBLIOPG_08586	FGHIMEME_03905	BNFPPAMD_04646
tatC		Sec-independent protein translocase protein TatC	5	5	1	1	4403				965	965	965	PBCNADBC_01074	ACNHKNIK_00306	JFBLIOPG_01624	FGHIMEME_01469	BNFPPAMD_02728
group_10563		hypothetical protein	5	5	1	1	5542				515	515	515	PBCNADBC_02024	ACNHKNIK_08269	JFBLIOPG_01163	FGHIMEME_01283	BNFPPAMD_00571
sugE_1		Quaternary ammonium compound-resistance protein SugE	5	5	1	1	7566				323	323	323	PBCNADBC_00014	ACNHKNIK_00677	JFBLIOPG_01139	FGHIMEME_00220	BNFPPAMD_01077
sumT		Uroporphyrinogen-III C-methyltransferase	5	5	1	5	49				1214	1214	1214	PBCNADBC_01669	ACNHKNIK_05921	JFBLIOPG_02903	FGHIMEME_04618	BNFPPAMD_05452
gmd		GDP-mannose 4_6-dehydratase	5	5	1	1	7466				1013	1013	1013	PBCNADBC_00227	ACNHKNIK_00491	JFBLIOPG_00951	FGHIMEME_07641	BNFPPAMD_01946
kstR2_7		HTH-type transcriptional repressor KstR2	5	5	1	1	9071				608	608	608	PBCNADBC_05555	ACNHKNIK_02805	JFBLIOPG_06413	FGHIMEME_06883	BNFPPAMD_07100
tetR_1		Tetracycline repressor protein class G	5	5	1	1	1871				593	593	593	PBCNADBC_05112	ACNHKNIK_04572	JFBLIOPG_03191	FGHIMEME_00902	BNFPPAMD_03020
group_10569		hypothetical protein	5	5	1	1	1102				677	677	677	PBCNADBC_05720	ACNHKNIK_03316	JFBLIOPG_05809	FGHIMEME_02016	BNFPPAMD_05229
aceB		Malate synthase	5	5	1	1	8439				1619	1619	1619	PBCNADBC_02999	ACNHKNIK_01797	JFBLIOPG_00439	FGHIMEME_06136	BNFPPAMD_04870
lutA_1		Lactate utilization protein A	5	5	1	1	7041				2399	2411	2403	PBCNADBC_06769	ACNHKNIK_01760	JFBLIOPG_07531	FGHIMEME_01694	BNFPPAMD_00714
mopB		Molybdenum-pterin-binding protein MopB	5	5	1	1	7733				419	419	419	PBCNADBC_05055	ACNHKNIK_03894	JFBLIOPG_05445	FGHIMEME_03334	BNFPPAMD_08029
aroB_1		3-dehydroquinate synthase	5	5	1	5	121				1091	1091	1091	PBCNADBC_01736	ACNHKNIK_01573	JFBLIOPG_02969	FGHIMEME_02547	BNFPPAMD_05130
group_10574		hypothetical protein	5	5	1	4	220				431	434	432	PBCNADBC_05804	ACNHKNIK_04848	JFBLIOPG_07461	FGHIMEME_08117	BNFPPAMD_08151
group_10575		hypothetical protein	5	5	1	1	4398				962	962	962	PBCNADBC_01079	ACNHKNIK_00311	JFBLIOPG_01629	FGHIMEME_01474	BNFPPAMD_02733
yxlF_2		putative ABC transporter ATP-binding protein YxlF	5	5	1	1	7509				1022	1022	1022	PBCNADBC_00183	ACNHKNIK_00534	JFBLIOPG_00995	FGHIMEME_00361	BNFPPAMD_01903
map_2		Methionine aminopeptidase 2	5	5	1	1	5446				857	857	857	PBCNADBC_04437	ACNHKNIK_05038	JFBLIOPG_05384	FGHIMEME_05986	BNFPPAMD_05181
petC_1		Cytochrome b6-f complex iron-sulfur subunit	5	5	1	4	106				461	461	461	PBCNADBC_03210	ACNHKNIK_03495	JFBLIOPG_04252	FGHIMEME_07874	BNFPPAMD_04129
tatD		putative metal-dependent hydrolase TatD	5	5	1	1	4667				908	908	908	PBCNADBC_07732	ACNHKNIK_07849	JFBLIOPG_06839	FGHIMEME_07174	BNFPPAMD_07390
dhbE		2_3-dihydroxybenzoate-AMP ligase	5	5	1	1	4306				1358	1358	1358	PBCNADBC_01169	ACNHKNIK_00401	JFBLIOPG_01718	FGHIMEME_05440	BNFPPAMD_03709
glgX_1		Glycogen operon protein GlgX	5	5	1	1	7453				2420	2420	2420	PBCNADBC_00240	ACNHKNIK_09079	JFBLIOPG_00938	FGHIMEME_02168	BNFPPAMD_01959
group_10582		hypothetical protein	5	5	1	1	3973				731	731	731	PBCNADBC_06210	ACNHKNIK_05316	JFBLIOPG_05882	FGHIMEME_01908	BNFPPAMD_02144
group_10583		hypothetical protein	5	5	1	1	8482				401	401	401	PBCNADBC_02956	ACNHKNIK_01840	JFBLIOPG_00396	FGHIMEME_04249	BNFPPAMD_03463
group_10584		hypothetical protein	5	5	1	1	4194				1631	1631	1631	PBCNADBC_03957	ACNHKNIK_02888	JFBLIOPG_03448	FGHIMEME_07406	BNFPPAMD_06054
group_10585		hypothetical protein	5	5	1	1	7613				815	815	815	PBCNADBC_00060	ACNHKNIK_00631	JFBLIOPG_01092	FGHIMEME_00266	BNFPPAMD_01123
group_10586		Acyl-CoA dehydrogenase FadE26	5	5	1	1	7776				1157	1157	1157	PBCNADBC_04250	ACNHKNIK_03937	JFBLIOPG_05488	FGHIMEME_03753	BNFPPAMD_04412
group_10587		hypothetical protein	5	5	1	1	206				752	752	752	PBCNADBC_00724	ACNHKNIK_02195	JFBLIOPG_03644	FGHIMEME_03446	BNFPPAMD_03324
rizA_3		L-arginine-specific L-amino acid ligase	5	5	1	1	1758				3434	3437	3436	PBCNADBC_04512	ACNHKNIK_03989	JFBLIOPG_04697	FGHIMEME_03186	BNFPPAMD_04463
ctaC		Cytochrome c oxidase subunit 2	5	5	1	1	5303				935	935	935	PBCNADBC_05322	ACNHKNIK_04698	JFBLIOPG_03798	FGHIMEME_03150	BNFPPAMD_02440
ltaE_2		Low specificity L-threonine aldolase	5	5	1	1	6655				1403	1457	1435	PBCNADBC_02223	ACNHKNIK_02110	JFBLIOPG_03091	FGHIMEME_05526	BNFPPAMD_04037
group_10590		hypothetical protein	5	5	1	1	6829				494	494	494	PBCNADBC_02426	ACNHKNIK_03131	JFBLIOPG_02282	FGHIMEME_05470	BNFPPAMD_02533
paaX_1		Transcriptional repressor PaaX	5	5	1	1	574				809	809	809	PBCNADBC_06523	ACNHKNIK_01949	JFBLIOPG_00523	FGHIMEME_00650	BNFPPAMD_00371
dppB_3		Dipeptide transport system permease protein DppB	5	5	1	1	1026				923	923	923	PBCNADBC_05596	ACNHKNIK_07961	JFBLIOPG_07827	FGHIMEME_06826	BNFPPAMD_07054
group_10593		hypothetical protein	5	5	1	1	8512				500	500	500	PBCNADBC_02796	ACNHKNIK_01871	JFBLIOPG_00366	FGHIMEME_04279	BNFPPAMD_03433
group_10594		hypothetical protein	5	5	1	1	932				1628	1628	1628	PBCNADBC_00590	ACNHKNIK_03742	JFBLIOPG_00189	FGHIMEME_01160	BNFPPAMD_01609
eis_1		N-acetyltransferase Eis	5	5	1	1	5935				1235	1235	1235	PBCNADBC_05497	ACNHKNIK_05150	JFBLIOPG_05569	FGHIMEME_04091	BNFPPAMD_03532
capA_1		Capsule biosynthesis protein CapA	5	5	1	1	6805				1205	1205	1205	PBCNADBC_02404	ACNHKNIK_03109	JFBLIOPG_02304	FGHIMEME_04570	BNFPPAMD_02555
liaS_14		Sensor histidine kinase LiaS	5	5	1	4	225				1145	1145	1145	PBCNADBC_05809	ACNHKNIK_04843	JFBLIOPG_07466	FGHIMEME_08112	BNFPPAMD_08146
group_10598		hypothetical protein	5	5	1	1	6278				722	722	722	PBCNADBC_06997	ACNHKNIK_01081	JFBLIOPG_07970	FGHIMEME_07906	BNFPPAMD_07261
pmt		putative dolichyl-phosphate-mannose--protein mannosyltransferase	5	5	1	1	4670				1787	1787	1787	PBCNADBC_07729	ACNHKNIK_07846	JFBLIOPG_06842	FGHIMEME_07171	BNFPPAMD_07387
group_1060		hypothetical protein	5	5	1	1	6665				215	308	270	PBCNADBC_02233	ACNHKNIK_02100	JFBLIOPG_03081	FGHIMEME_05536	BNFPPAMD_04027
group_10600		hypothetical protein	5	5	1	1	6788				983	983	983	PBCNADBC_02384	ACNHKNIK_03097	JFBLIOPG_05620	FGHIMEME_04559	BNFPPAMD_02566
group_10601		hypothetical protein	5	5	1	3	61				1052	1052	1052	PBCNADBC_07319	ACNHKNIK_06753	JFBLIOPG_06797	FGHIMEME_04155	BNFPPAMD_04935
drrA_5		Daunorubicin/doxorubicin resistance ATP-binding protein DrrA	5	5	1	1	3448				911	911	911	PBCNADBC_02926	ACNHKNIK_07489	JFBLIOPG_06552	FGHIMEME_03606	BNFPPAMD_07325
group_10603	gltC_5	HTH-type transcriptional regulator GltC	5	5	1	1	2344				911	911	911	PBCNADBC_07897	ACNHKNIK_05424	JFBLIOPG_05751	FGHIMEME_03991	BNFPPAMD_01341
ncsB3_1		2-hydroxy-5-methyl-1-naphthoate 7-hydroxylase	5	5	1	2	300				1235	1235	1235	PBCNADBC_04397	ACNHKNIK_03619	JFBLIOPG_01920	FGHIMEME_02341	BNFPPAMD_01753
tesB_1		Acyl-CoA thioesterase 2	5	5	1	1	4474				881	881	881	PBCNADBC_03895	ACNHKNIK_02951	JFBLIOPG_03385	FGHIMEME_00030	BNFPPAMD_03669
group_10606	stp_10	Multidrug resistance protein Stp	5	5	1	1	5760				1466	1478	1470	PBCNADBC_01922	ACNHKNIK_00771	JFBLIOPG_01267	FGHIMEME_05209	BNFPPAMD_05754
mtr		Mycothione reductase	5	5	1	1	6358				1367	1367	1367	PBCNADBC_00996	ACNHKNIK_01002	JFBLIOPG_02782	FGHIMEME_00752	BNFPPAMD_01528
ponA1_3		Penicillin-binding protein 1A	5	5	1	7	125				2471	2486	2483	PBCNADBC_03803	ACNHKNIK_05264	JFBLIOPG_06969	FGHIMEME_06507	BNFPPAMD_05898
group_10609		putative acyl-CoA dehydrogenase FadE10	5	5	1	1	7233				2105	2123	2115	PBCNADBC_01415	ACNHKNIK_02552	JFBLIOPG_08465	FGHIMEME_02431	BNFPPAMD_01052
group_1061		hypothetical protein	5	5	1	1	6706				1166	1265	1205	PBCNADBC_02271	ACNHKNIK_02063	JFBLIOPG_03044	FGHIMEME_06052	BNFPPAMD_06412
yfiZ		putative siderophore transport system permease protein YfiZ	5	5	1	1	635				1073	1073	1073	PBCNADBC_05750	ACNHKNIK_02009	JFBLIOPG_00586	FGHIMEME_00588	BNFPPAMD_00309
degU_7		Transcriptional regulatory protein DegU	5	5	1	1	5311				716	716	716	PBCNADBC_06810	ACNHKNIK_04018	JFBLIOPG_03790	FGHIMEME_03158	BNFPPAMD_02432
fes		Enterochelin esterase	5	5	1	1	628				1112	1112	1112	PBCNADBC_05757	ACNHKNIK_02002	JFBLIOPG_00579	FGHIMEME_00595	BNFPPAMD_00316
group_10613		hypothetical protein	5	5	1	1	274				935	935	935	PBCNADBC_00657	ACNHKNIK_02260	JFBLIOPG_03578	FGHIMEME_01099	BNFPPAMD_01670
group_10614		hypothetical protein	5	5	1	1	1543				554	554	554	PBCNADBC_04690	ACNHKNIK_04751	JFBLIOPG_00088	FGHIMEME_07832	BNFPPAMD_03074
ndhD1		NAD(P)H-quinone oxidoreductase chain 4 1	5	5	1	1	1953				1592	1592	1592	PBCNADBC_08334	ACNHKNIK_06459	JFBLIOPG_08654	FGHIMEME_01089	BNFPPAMD_06421
group_10616		hypothetical protein	5	5	1	2	372				575	575	575	PBCNADBC_05001	ACNHKNIK_03562	JFBLIOPG_01848	FGHIMEME_03474	BNFPPAMD_01684
betI_13		HTH-type transcriptional regulator BetI	5	5	1	1	1135				557	557	557	PBCNADBC_00282	ACNHKNIK_08234	JFBLIOPG_08351	FGHIMEME_02048	BNFPPAMD_00032
group_10618	nlhH_2	Carboxylesterase NlhH	5	5	1	1	9018				950	959	955	PBCNADBC_04716	ACNHKNIK_08285	JFBLIOPG_03267	FGHIMEME_02739	BNFPPAMD_03193
group_10619		Putative short-chain type dehydrogenase/reductase	5	5	1	4	17				908	908	908	PBCNADBC_06821	ACNHKNIK_08639	JFBLIOPG_08738	FGHIMEME_07386	BNFPPAMD_07545
group_1062		hypothetical protein	5	5	1	1	6928				953	980	968	PBCNADBC_02321	ACNHKNIK_01652	JFBLIOPG_03750	FGHIMEME_06911	BNFPPAMD_00632
group_10620		hypothetical protein	5	5	1	1	7087				680	680	680	PBCNADBC_06445	ACNHKNIK_06965	JFBLIOPG_04137	FGHIMEME_01739	BNFPPAMD_00759
folC		Dihydrofolate synthase/folylpolyglutamate synthase	5	5	1	1	5858				1514	1514	1514	PBCNADBC_07848	ACNHKNIK_07392	JFBLIOPG_01358	FGHIMEME_05861	BNFPPAMD_03551
araQ_1		L-arabinose transport system permease protein AraQ	5	5	1	1	757				875	875	875	PBCNADBC_02131	ACNHKNIK_01205	JFBLIOPG_02403	FGHIMEME_00497	BNFPPAMD_01266
ygiC		Putative acid--amine ligase YgiC	5	5	1	1	1351				1190	1190	1190	PBCNADBC_00471	ACNHKNIK_00048	JFBLIOPG_02668	FGHIMEME_05709	BNFPPAMD_00212
polC_3		DNA polymerase III PolC-type	5	5	1	4	200				974	974	974	PBCNADBC_05843	ACNHKNIK_04809	JFBLIOPG_07945	FGHIMEME_04926	BNFPPAMD_06776
paaA		1_2-phenylacetyl-CoA epoxidase_ subunit A	5	5	1	1	7971				1058	1061	1059	PBCNADBC_01516	ACNHKNIK_02334	JFBLIOPG_02477	FGHIMEME_01334	BNFPPAMD_06211
group_10626		hypothetical protein	5	5	1	3	296				1130	1130	1130	PBCNADBC_03368	ACNHKNIK_03821	JFBLIOPG_07181	FGHIMEME_06209	BNFPPAMD_06496
bcrC_2		Undecaprenyl-diphosphatase BcrC	5	5	1	1	6629				614	614	614	PBCNADBC_02200	ACNHKNIK_02132	JFBLIOPG_03114	FGHIMEME_05502	BNFPPAMD_04061
group_10628		hypothetical protein	5	5	1	1	2849				494	494	494	PBCNADBC_07754	ACNHKNIK_04305	JFBLIOPG_07619	FGHIMEME_03975	BNFPPAMD_01357
nagC_4		N-acetylglucosamine repressor	5	5	1	1	5905				1247	1247	1247	PBCNADBC_05467	ACNHKNIK_05180	JFBLIOPG_05599	FGHIMEME_04121	BNFPPAMD_03502
pbpF		Penicillin-binding protein 1F	5	5	1	1	6934				2018	2279	2226	PBCNADBC_02327	ACNHKNIK_01658	JFBLIOPG_03744	FGHIMEME_07043	BNFPPAMD_00638
group_10630		putative monoacyl phosphatidylinositol tetramannoside-binding protein LpqW	5	5	1	1	1035				2402	2402	2402	PBCNADBC_05605	ACNHKNIK_07952	JFBLIOPG_07818	FGHIMEME_06835	BNFPPAMD_07063
fadD3_2		3-[(3aS_4S_7aS)-7a-methyl-1_5-dioxo-octahydro-1H-inden-4-yl]propanoyl:CoA ligase	5	5	1	13	21				1631	1643	1638	PBCNADBC_07576	ACNHKNIK_07037	JFBLIOPG_07226	FGHIMEME_06993	BNFPPAMD_07208
pip_3		Proline iminopeptidase	5	5	1	3	33				1310	1310	1310	PBCNADBC_08362	ACNHKNIK_08298	JFBLIOPG_08450	FGHIMEME_04184	BNFPPAMD_04906
elmGT		Elloramycin glycosyltransferase ElmGT	5	5	1	2	507				1118	1118	1118	PBCNADBC_04197	ACNHKNIK_05613	JFBLIOPG_01795	FGHIMEME_01859	BNFPPAMD_01999
msrB		Peptide methionine sulfoxide reductase MsrB	5	5	1	1	498				419	419	419	PBCNADBC_04606	ACNHKNIK_06148	JFBLIOPG_05225	FGHIMEME_05258	BNFPPAMD_03582
group_10635		D-threonine aldolase	5	5	1	1	1478				1277	1277	1277	PBCNADBC_00346	ACNHKNIK_05382	JFBLIOPG_04377	FGHIMEME_02894	BNFPPAMD_00087
arcB_2		Delta(1)-pyrroline-2-carboxylate reductase	5	5	1	1	4008				1091	1091	1091	PBCNADBC_07184	ACNHKNIK_05355	JFBLIOPG_04218	FGHIMEME_01937	BNFPPAMD_02173
group_10637		hypothetical protein	5	5	1	7	85				662	662	662	PBCNADBC_03853	ACNHKNIK_05301	JFBLIOPG_07095	FGHIMEME_05544	BNFPPAMD_05964
group_10638		Extracellular serine proteinase	5	5	1	3	167				1562	1562	1562	PBCNADBC_03651	ACNHKNIK_04172	JFBLIOPG_01980	FGHIMEME_02134	BNFPPAMD_00852
group_10639		Long-chain-fatty-acid--CoA ligase	5	5	1	1	8417				1541	1541	1541	PBCNADBC_03020	ACNHKNIK_01776	JFBLIOPG_00460	FGHIMEME_06117	BNFPPAMD_04889
group_1064		hypothetical protein	5	5	1	1	6937				689	689	689	PBCNADBC_02330	ACNHKNIK_01661	JFBLIOPG_03741	FGHIMEME_07046	BNFPPAMD_00641
echA8_2		putative enoyl-CoA hydratase echA8	5	5	1	1	9027				761	761	761	PBCNADBC_08907	ACNHKNIK_02765	JFBLIOPG_06452	FGHIMEME_02748	BNFPPAMD_03202
yccS_2		Inner membrane protein YccS	5	5	1	1	8068				2027	2027	2027	PBCNADBC_06416	ACNHKNIK_02432	JFBLIOPG_04108	FGHIMEME_01402	BNFPPAMD_04510
dapA_4		4-hydroxy-tetrahydrodipicolinate synthase	5	5	1	3	30				917	917	917	PBCNADBC_08359	ACNHKNIK_08295	JFBLIOPG_08453	FGHIMEME_04187	BNFPPAMD_04903
group_10643		hypothetical protein	5	5	1	3	86				893	893	893	PBCNADBC_09018	ACNHKNIK_06729	JFBLIOPG_06773	FGHIMEME_04395	BNFPPAMD_00775
fbpC2		Fe(3+) ions import ATP-binding protein FbpC 2	5	5	1	1	2422				1034	1034	1034	PBCNADBC_08310	ACNHKNIK_08768	JFBLIOPG_08384	FGHIMEME_07661	BNFPPAMD_07798
group_10645		Steroid C26-monooxygenase	5	5	1	1	7716				1217	1217	1217	PBCNADBC_05038	ACNHKNIK_03877	JFBLIOPG_05428	FGHIMEME_03317	BNFPPAMD_07037
strB1		Inosamine-phosphate amidinotransferase 1	5	5	1	1	3407				1028	1028	1028	PBCNADBC_08100	ACNHKNIK_06895	JFBLIOPG_07019	FGHIMEME_06246	BNFPPAMD_01413
rimL_2		Ribosomal-protein-serine acetyltransferase	5	5	1	11	44				542	542	542	PBCNADBC_06158	ACNHKNIK_05557	JFBLIOPG_05938	FGHIMEME_04310	BNFPPAMD_04975
group_10648		hypothetical protein	5	5	1	6	21				1487	1487	1487	PBCNADBC_03158	ACNHKNIK_02980	JFBLIOPG_03470	FGHIMEME_02318	BNFPPAMD_02938
dtpT_2		Di-/tripeptide transporter	5	5	1	6	50				1517	1517	1517	PBCNADBC_03130	ACNHKNIK_03008	JFBLIOPG_03498	FGHIMEME_02290	BNFPPAMD_02910
group_10650		hypothetical protein	5	5	1	1	6199				1427	1427	1427	PBCNADBC_07532	ACNHKNIK_07335	JFBLIOPG_07159	FGHIMEME_05753	BNFPPAMD_06126
group_10651		hypothetical protein	5	5	1	2	432				1286	1286	1286	PBCNADBC_07485	ACNHKNIK_07549	JFBLIOPG_07670	FGHIMEME_05977	BNFPPAMD_06252
group_10652		hypothetical protein	5	5	1	4	163				899	899	899	PBCNADBC_03265	ACNHKNIK_03440	JFBLIOPG_04307	FGHIMEME_04074	BNFPPAMD_04073
lytM_1		Glycyl-glycine endopeptidase LytM	5	5	1	1	1323				1478	1478	1478	PBCNADBC_00497	ACNHKNIK_00074	JFBLIOPG_02694	FGHIMEME_05735	BNFPPAMD_00238
ldtB_6		L_D-transpeptidase 2	5	5	1	1	1438				1229	1229	1229	PBCNADBC_00387	ACNHKNIK_07182	JFBLIOPG_04338	FGHIMEME_02935	BNFPPAMD_00128
group_10655		hypothetical protein	5	5	1	1	7658				941	941	941	PBCNADBC_00107	ACNHKNIK_00590	JFBLIOPG_01051	FGHIMEME_00307	BNFPPAMD_01164
serB1		Phosphoserine phosphatase SerB1	5	5	1	1	1741				1034	1034	1034	PBCNADBC_04496	ACNHKNIK_04005	JFBLIOPG_04713	FGHIMEME_03170	BNFPPAMD_08057
group_10657		hypothetical protein	5	5	1	8	23				1013	1013	1013	PBCNADBC_07354	ACNHKNIK_06025	JFBLIOPG_04043	FGHIMEME_06733	BNFPPAMD_02612
recD2_2		ATP-dependent RecD-like DNA helicase	5	5	1	1	3469				3707	3707	3707	PBCNADBC_02809	ACNHKNIK_02759	JFBLIOPG_04423	FGHIMEME_08205	BNFPPAMD_08238
group_10659		hypothetical protein	5	5	1	1	506				1148	1154	1149	PBCNADBC_04599	ACNHKNIK_06156	JFBLIOPG_05218	FGHIMEME_05266	BNFPPAMD_03590
group_1066		hypothetical protein	5	5	1	1	6734				644	671	665	PBCNADBC_02336	ACNHKNIK_09025	JFBLIOPG_05668	FGHIMEME_04527	BNFPPAMD_02598
yidA		Sugar phosphatase YidA	5	5	1	1	1915				806	806	806	PBCNADBC_06675	ACNHKNIK_06638	JFBLIOPG_03233	FGHIMEME_00859	BNFPPAMD_02977
liaS_10		Sensor histidine kinase LiaS	5	5	1	4	36				1199	1199	1199	PBCNADBC_06838	ACNHKNIK_05823	JFBLIOPG_06072	FGHIMEME_05363	BNFPPAMD_05829
yxdL		ABC transporter ATP-binding protein YxdL	5	5	1	8	71				782	782	782	PBCNADBC_05676	ACNHKNIK_05722	JFBLIOPG_03996	FGHIMEME_04448	BNFPPAMD_02658
kdpE_2		Transcriptional regulatory protein KdpE	5	5	1	1	6518				686	686	686	PBCNADBC_00847	ACNHKNIK_04385	JFBLIOPG_02178	FGHIMEME_08081	BNFPPAMD_08103
aldH		NADP-dependent fatty aldehyde dehydrogenase	5	5	1	4	161				1523	1523	1523	PBCNADBC_03263	ACNHKNIK_03442	JFBLIOPG_04305	FGHIMEME_04072	BNFPPAMD_04075
group_10665		hypothetical protein	5	5	1	1	7236				2195	2195	2195	PBCNADBC_01412	ACNHKNIK_02549	JFBLIOPG_08468	FGHIMEME_02434	BNFPPAMD_01049
tam_3		Trans-aconitate 2-methyltransferase	5	5	1	3	284				860	860	860	PBCNADBC_03380	ACNHKNIK_03833	JFBLIOPG_07193	FGHIMEME_06197	BNFPPAMD_06508
ogt_3		Methylated-DNA--protein-cysteine methyltransferase	5	5	1	4	93				560	560	560	PBCNADBC_03198	ACNHKNIK_03507	JFBLIOPG_04240	FGHIMEME_07631	BNFPPAMD_07731
codA		Cytosine deaminase	5	5	1	1	6985				1307	1307	1307	PBCNADBC_06050	ACNHKNIK_01704	JFBLIOPG_03698	FGHIMEME_07063	BNFPPAMD_00658
tam_1		Trans-aconitate 2-methyltransferase	5	5	1	1	7623				758	758	758	PBCNADBC_00070	ACNHKNIK_00621	JFBLIOPG_01082	FGHIMEME_00276	BNFPPAMD_01133
group_10670		hypothetical protein	5	5	1	1	935				1751	1757	1753	PBCNADBC_00587	ACNHKNIK_03739	JFBLIOPG_00186	FGHIMEME_01163	BNFPPAMD_01606
group_10671		hypothetical protein	5	5	1	1	3589				1940	1958	1947	PBCNADBC_08012	ACNHKNIK_09036	JFBLIOPG_04568	FGHIMEME_02780	BNFPPAMD_08409
group_10672		hypothetical protein	5	5	1	1	5810				1016	1016	1016	PBCNADBC_01874	ACNHKNIK_00722	JFBLIOPG_01314	FGHIMEME_05021	BNFPPAMD_05727
opuAA		Glycine betaine transport ATP-binding protein OpuAA	5	5	1	3	171				1073	1073	1073	PBCNADBC_03655	ACNHKNIK_04176	JFBLIOPG_01984	FGHIMEME_02130	BNFPPAMD_00856
glpQ1_1		putative glycerophosphodiester phosphodiesterase 1	5	5	1	1	7787				800	800	800	PBCNADBC_04260	ACNHKNIK_04541	JFBLIOPG_05123	FGHIMEME_03742	BNFPPAMD_04401
group_10675		hypothetical protein	5	5	1	1	3100				791	791	791	PBCNADBC_03496	ACNHKNIK_01443	JFBLIOPG_06031	FGHIMEME_03291	BNFPPAMD_03896
oppD_3		Oligopeptide transport ATP-binding protein OppD	5	5	1	2	229				974	974	974	PBCNADBC_04331	ACNHKNIK_03684	JFBLIOPG_06882	FGHIMEME_02410	BNFPPAMD_05925
bdcA		Cyclic-di-GMP-binding biofilm dispersal mediator protein	5	5	1	1	8451				731	731	731	PBCNADBC_02987	ACNHKNIK_01809	JFBLIOPG_00427	FGHIMEME_06376	BNFPPAMD_04858
group_10678		hypothetical protein	5	5	1	1	1115				716	716	716	PBCNADBC_05707	ACNHKNIK_03329	JFBLIOPG_05796	FGHIMEME_02029	BNFPPAMD_00013
group_10679		hypothetical protein	5	5	1	1	1590				446	446	446	PBCNADBC_07472	ACNHKNIK_06802	JFBLIOPG_00013	FGHIMEME_06098	BNFPPAMD_06368
group_1068	msmE_3	Putative binding protein MsmE	5	5	1	1	6745				1163	1334	1299	PBCNADBC_02346	ACNHKNIK_03060	JFBLIOPG_05658	FGHIMEME_04537	BNFPPAMD_02588
dan_2		D-aminoacylase	5	5	1	1	1531				1739	1739	1739	PBCNADBC_04701	ACNHKNIK_04763	JFBLIOPG_00099	FGHIMEME_07251	BNFPPAMD_03063
group_10681	helD_4	DNA helicase IV	5	5	1	3	287				2165	2165	2165	PBCNADBC_03377	ACNHKNIK_03830	JFBLIOPG_07190	FGHIMEME_06200	BNFPPAMD_06505
hmuV		Hemin import ATP-binding protein HmuV	5	5	1	1	5454				890	890	890	PBCNADBC_04445	ACNHKNIK_05030	JFBLIOPG_05376	FGHIMEME_05994	BNFPPAMD_05189
acoR_2		Acetoin dehydrogenase operon transcriptional activator AcoR	5	5	1	1	457				1313	1313	1313	PBCNADBC_04896	ACNHKNIK_08130	JFBLIOPG_05689	FGHIMEME_07020	BNFPPAMD_03810
drrB_2		Daunorubicin/doxorubicin resistance ABC transporter permease protein DrrB	5	5	1	1	6513				791	791	791	PBCNADBC_00853	ACNHKNIK_04380	JFBLIOPG_02173	FGHIMEME_04853	BNFPPAMD_05498
pcaF		Beta-ketoadipyl-CoA thiolase	5	5	1	1	5492				1187	1187	1187	PBCNADBC_04480	ACNHKNIK_04993	JFBLIOPG_05339	FGHIMEME_07692	BNFPPAMD_05226
acrC_3		Acryloyl-CoA reductase (NADH)	5	5	1	1	3487				1208	1208	1208	PBCNADBC_02827	ACNHKNIK_02741	JFBLIOPG_04441	FGHIMEME_04418	BNFPPAMD_02394
yhjE_2		Inner membrane metabolite transport protein YhjE	5	5	1	4	101				1385	1385	1385	PBCNADBC_03205	ACNHKNIK_03500	JFBLIOPG_04247	FGHIMEME_07869	BNFPPAMD_04134
group_10688		hypothetical protein	5	5	1	1	3198				1091	1091	1091	PBCNADBC_03531	ACNHKNIK_01339	JFBLIOPG_00674	FGHIMEME_03256	BNFPPAMD_03861
dacC_2		D-alanyl-D-alanine carboxypeptidase DacC	5	5	1	1	6689				1430	1436	1433	PBCNADBC_02255	ACNHKNIK_02078	JFBLIOPG_03059	FGHIMEME_06580	BNFPPAMD_04005
group_1069		Tropinesterase	5	5	1	1	6750				713	863	833	PBCNADBC_02351	ACNHKNIK_03065	JFBLIOPG_05653	FGHIMEME_04542	BNFPPAMD_02583
oppA_1		Periplasmic oligopeptide-binding protein	5	5	1	1	557				1751	1751	1751	PBCNADBC_06540	ACNHKNIK_01932	JFBLIOPG_00506	FGHIMEME_00667	BNFPPAMD_00388
group_10691		hypothetical protein	5	5	1	7	145				611	614	612	PBCNADBC_03783	ACNHKNIK_05244	JFBLIOPG_06949	FGHIMEME_06527	BNFPPAMD_05878
pcd		Phenmedipham hydrolase	5	5	1	1	9021				1553	1553	1553	PBCNADBC_04713	ACNHKNIK_08288	JFBLIOPG_03264	FGHIMEME_02742	BNFPPAMD_03196
narL_2		putative transcriptional regulatory protein NarL	5	5	1	6	115				785	785	785	PBCNADBC_03056	ACNHKNIK_07998	JFBLIOPG_08078	FGHIMEME_05693	BNFPPAMD_06719
bcp_2		Putative peroxiredoxin	5	5	1	7	129				467	467	467	PBCNADBC_03799	ACNHKNIK_05260	JFBLIOPG_06965	FGHIMEME_06511	BNFPPAMD_05894
cofC_1		2-phospho-L-lactate guanylyltransferase	5	5	1	1	7332				803	803	803	PBCNADBC_01321	ACNHKNIK_02452	JFBLIOPG_01463	FGHIMEME_04211	BNFPPAMD_00957
liaR_9		Transcriptional regulatory protein LiaR	5	5	1	4	224				659	659	659	PBCNADBC_05808	ACNHKNIK_04844	JFBLIOPG_07465	FGHIMEME_08113	BNFPPAMD_08147
group_10697		hypothetical protein	5	5	1	3	53				1286	1286	1286	PBCNADBC_07311	ACNHKNIK_06761	JFBLIOPG_06805	FGHIMEME_04163	BNFPPAMD_04927
estB_2		Extracellular esterase EstB	5	5	1	1	4281				860	860	860	PBCNADBC_01194	ACNHKNIK_00426	JFBLIOPG_01743	FGHIMEME_05415	BNFPPAMD_03734
mmpL3_1		Trehalose monomycolate exporter MmpL3	5	5	1	1	7951				2201	2201	2201	PBCNADBC_01535	ACNHKNIK_02315	JFBLIOPG_02496	FGHIMEME_07343	BNFPPAMD_07358
group_1070		hypothetical protein	5	5	1	1	6756				416	416	416	PBCNADBC_02353	ACNHKNIK_03067	JFBLIOPG_05651	FGHIMEME_04544	BNFPPAMD_02581
rpoE_3		ECF RNA polymerase sigma-E factor	5	5	1	3	72				1655	1661	1658	PBCNADBC_07329	ACNHKNIK_06743	JFBLIOPG_06787	FGHIMEME_04144	BNFPPAMD_04946
group_10701		hypothetical protein	5	5	1	1	9092				1703	1703	1703	PBCNADBC_05574	ACNHKNIK_02823	JFBLIOPG_04645	FGHIMEME_07481	BNFPPAMD_07576
group_10702		hypothetical protein	5	5	1	1	5539				653	653	653	PBCNADBC_02027	ACNHKNIK_08272	JFBLIOPG_01160	FGHIMEME_01286	BNFPPAMD_00574
cynR		HTH-type transcriptional regulator CynR	5	5	1	1	8937				908	908	908	PBCNADBC_07677	ACNHKNIK_05652	JFBLIOPG_03345	FGHIMEME_06463	BNFPPAMD_06737
acoR_3		Acetoin dehydrogenase operon transcriptional activator AcoR	5	5	1	2	452				1391	1391	1391	PBCNADBC_07505	ACNHKNIK_07529	JFBLIOPG_07690	FGHIMEME_05958	BNFPPAMD_06233
group_10705		hypothetical protein	5	5	1	1	8718				473	473	473	PBCNADBC_08633	ACNHKNIK_08802	JFBLIOPG_08783	FGHIMEME_06494	BNFPPAMD_06692
group_10706	lnt_2	Apolipoprotein N-acyltransferase	5	5	1	1	3798				1655	1664	1660	PBCNADBC_05999	ACNHKNIK_06428	JFBLIOPG_00821	FGHIMEME_01550	BNFPPAMD_01801
ptlF		1-deoxy-11-beta-hydroxypentalenate dehydrogenase	5	5	1	4	204				884	884	884	PBCNADBC_05839	ACNHKNIK_04813	JFBLIOPG_07941	FGHIMEME_04930	BNFPPAMD_06772
group_10708	ldtB_2	L_D-transpeptidase 2	5	5	1	1	7447				1226	1229	1227	PBCNADBC_00246	ACNHKNIK_02567	JFBLIOPG_01581	FGHIMEME_02173	BNFPPAMD_01964
group_10709		(2E_6E)-farnesyl diphosphate synthase	5	5	1	1	6146				1094	1094	1094	PBCNADBC_06622	ACNHKNIK_07518	JFBLIOPG_03890	FGHIMEME_06705	BNFPPAMD_04293
acsA_1		Acetyl-coenzyme A synthetase	5	5	1	1	6918				2003	2003	2003	PBCNADBC_02311	ACNHKNIK_01642	JFBLIOPG_03760	FGHIMEME_06901	BNFPPAMD_00622
group_10711		hypothetical protein	5	5	1	3	310				1346	1346	1346	PBCNADBC_03355	ACNHKNIK_03808	JFBLIOPG_02108	FGHIMEME_03769	BNFPPAMD_04278
group_10712		hypothetical protein	5	5	1	2	571				1070	1070	1070	PBCNADBC_07005	ACNHKNIK_07214	JFBLIOPG_08712	FGHIMEME_01799	BNFPPAMD_02059
abfB_3		Extracellular exo-alpha-L-arabinofuranosidase	5	5	1	1	1100				1556	1556	1556	PBCNADBC_05722	ACNHKNIK_03314	JFBLIOPG_05811	FGHIMEME_02014	BNFPPAMD_05231
drrA_7		Daunorubicin/doxorubicin resistance ATP-binding protein DrrA	5	5	1	3	114				2711	2711	2711	PBCNADBC_03599	ACNHKNIK_04945	JFBLIOPG_05531	FGHIMEME_04374	BNFPPAMD_00796
kstR_1		HTH-type transcriptional repressor KstR	5	5	1	1	3204				638	638	638	PBCNADBC_03537	ACNHKNIK_01333	JFBLIOPG_00680	FGHIMEME_03250	BNFPPAMD_03855
group_10716		hypothetical protein	5	5	1	6	7				1007	1007	1007	PBCNADBC_08822	ACNHKNIK_02965	JFBLIOPG_09079	FGHIMEME_02330	BNFPPAMD_02950
fosA		Glutathione transferase FosA	5	5	1	3	97				389	389	389	PBCNADBC_03583	ACNHKNIK_04929	JFBLIOPG_05547	FGHIMEME_04390	BNFPPAMD_00780
nudF		ADP-ribose pyrophosphatase	5	5	1	1	4223				632	632	632	PBCNADBC_07257	ACNHKNIK_09003	JFBLIOPG_07576	FGHIMEME_07956	BNFPPAMD_08018
tetR_3		Tetracycline repressor protein class E	5	5	1	1	268				662	662	662	PBCNADBC_00663	ACNHKNIK_02254	JFBLIOPG_03584	FGHIMEME_03386	BNFPPAMD_05068
glmS_3		Glutamine--fructose-6-phosphate aminotransferase [isomerizing]	5	5	1	1	4461				1817	1817	1817	PBCNADBC_03882	ACNHKNIK_02964	JFBLIOPG_03372	FGHIMEME_00017	BNFPPAMD_03682
nhaA		Na(+)/H(+) antiporter NhaA	5	5	1	1	6919				1445	1457	1452	PBCNADBC_02312	ACNHKNIK_01643	JFBLIOPG_03759	FGHIMEME_06902	BNFPPAMD_00623
pcrA		ATP-dependent DNA helicase PcrA	5	5	1	8	87				3902	3902	3902	PBCNADBC_05661	ACNHKNIK_05708	JFBLIOPG_03982	FGHIMEME_04462	BNFPPAMD_02672
pobR_1		p-hydroxybenzoate hydroxylase transcriptional activator	5	5	1	1	7837				725	725	725	PBCNADBC_04309	ACNHKNIK_04492	JFBLIOPG_05172	FGHIMEME_02677	BNFPPAMD_03237
sir		Sulfite reductase [ferredoxin]	5	5	1	1	459				1709	1709	1709	PBCNADBC_04894	ACNHKNIK_08128	JFBLIOPG_05687	FGHIMEME_07022	BNFPPAMD_03812
group_10725		hypothetical protein	5	5	1	3	119				479	479	479	PBCNADBC_03604	ACNHKNIK_04950	JFBLIOPG_05526	FGHIMEME_04369	BNFPPAMD_00801
pnuC		Nicotinamide riboside transporter PnuC	5	5	1	1	4232				608	608	608	PBCNADBC_07249	ACNHKNIK_00474	JFBLIOPG_07882	FGHIMEME_07716	BNFPPAMD_07846
stp_10		Multidrug resistance protein Stp	5	5	1	1	1781				1454	1454	1454	PBCNADBC_04535	ACNHKNIK_03966	JFBLIOPG_04674	FGHIMEME_03209	BNFPPAMD_04440
group_10728		hypothetical protein	5	5	1	1	5907				551	551	551	PBCNADBC_05469	ACNHKNIK_05178	JFBLIOPG_05597	FGHIMEME_04119	BNFPPAMD_03504
group_10729		hypothetical protein	5	5	1	4	127				350	350	350	PBCNADBC_03231	ACNHKNIK_03474	JFBLIOPG_04273	FGHIMEME_04039	BNFPPAMD_04108
araN_3		putative arabinose-binding protein	5	5	1	1	6831				1256	1310	1288	PBCNADBC_02428	ACNHKNIK_03133	JFBLIOPG_02280	FGHIMEME_05472	BNFPPAMD_02531
group_10730		putative endopeptidase	5	5	1	1	5285				1052	1052	1052	PBCNADBC_05304	ACNHKNIK_04680	JFBLIOPG_03816	FGHIMEME_03132	BNFPPAMD_02458
group_10731		hypothetical protein	5	5	1	1	4382				782	782	782	PBCNADBC_01095	ACNHKNIK_00327	JFBLIOPG_01645	FGHIMEME_01489	BNFPPAMD_02748
fabF_1		3-oxoacyl-[acyl-carrier-protein] synthase 2	5	5	1	1	5691				1265	1265	1265	PBCNADBC_01988	ACNHKNIK_00837	JFBLIOPG_01200	FGHIMEME_01246	BNFPPAMD_00440
caeA_1		Carboxylesterase A	5	5	1	2	498				1613	1613	1613	PBCNADBC_04205	ACNHKNIK_05622	JFBLIOPG_01804	FGHIMEME_01866	BNFPPAMD_01992
clpB		Chaperone protein ClpB	5	5	1	1	7030				2612	2612	2612	PBCNADBC_06758	ACNHKNIK_01750	JFBLIOPG_07542	FGHIMEME_01683	BNFPPAMD_00703
glnH_3		ABC transporter glutamine-binding protein GlnH	5	5	1	1	8466				986	986	986	PBCNADBC_02972	ACNHKNIK_01824	JFBLIOPG_00412	FGHIMEME_06391	BNFPPAMD_03479
tag		DNA-3-methyladenine glycosylase 1	5	5	1	8	28				578	578	578	PBCNADBC_07359	ACNHKNIK_06020	JFBLIOPG_04038	FGHIMEME_06738	BNFPPAMD_02617
gyrB		DNA gyrase subunit B	5	5	1	1	767				2120	2120	2120	PBCNADBC_02121	ACNHKNIK_01195	JFBLIOPG_02393	FGHIMEME_00487	BNFPPAMD_01256
sodF1		Superoxide dismutase [Fe-Zn] 1	5	5	1	1	5928				656	656	656	PBCNADBC_05490	ACNHKNIK_05157	JFBLIOPG_05576	FGHIMEME_04098	BNFPPAMD_03525
group_10739		hypothetical protein	5	5	1	1	7633				1370	1382	1374	PBCNADBC_00080	ACNHKNIK_00611	JFBLIOPG_01072	FGHIMEME_00286	BNFPPAMD_01143
group_10740		hypothetical protein	5	5	1	1	7887				629	629	629	PBCNADBC_01599	ACNHKNIK_04128	JFBLIOPG_02560	FGHIMEME_02627	BNFPPAMD_03287
qcrB		Cytochrome bc1 complex cytochrome b subunit	5	5	1	1	5295				1652	1652	1652	PBCNADBC_05314	ACNHKNIK_04690	JFBLIOPG_03806	FGHIMEME_03142	BNFPPAMD_02448
hemY_2		Protoporphyrinogen oxidase	5	5	1	1	514				1490	1490	1490	PBCNADBC_04591	ACNHKNIK_06164	JFBLIOPG_05210	FGHIMEME_05274	BNFPPAMD_03598
sdhA_2		Succinate dehydrogenase flavoprotein subunit	5	5	1	1	1038				1928	1928	1928	PBCNADBC_05608	ACNHKNIK_07949	JFBLIOPG_07815	FGHIMEME_06838	BNFPPAMD_07066
group_10744	sfp_2	4'-phosphopantetheinyl transferase sfp	5	5	1	1	7955				665	665	665	PBCNADBC_01532	ACNHKNIK_02318	JFBLIOPG_02493	FGHIMEME_07340	BNFPPAMD_07355
embR		Transcriptional regulatory protein EmbR	5	5	1	1	1064				1139	1139	1139	PBCNADBC_05633	ACNHKNIK_03280	JFBLIOPG_07051	FGHIMEME_01979	BNFPPAMD_05266
group_10746		Heme uptake protein MmpL11	5	5	1	1	1072				2114	2114	2114	PBCNADBC_05748	ACNHKNIK_03288	JFBLIOPG_05838	FGHIMEME_01987	BNFPPAMD_05258
ywqD		Tyrosine-protein kinase YwqD	5	5	1	1	7457				1766	1766	1766	PBCNADBC_00236	ACNHKNIK_00482	JFBLIOPG_00942	FGHIMEME_02164	BNFPPAMD_01955
group_10748		hypothetical protein	5	5	1	4	66				2645	2645	2645	PBCNADBC_03173	ACNHKNIK_05793	JFBLIOPG_06102	FGHIMEME_05333	BNFPPAMD_05859
group_10749		hypothetical protein	5	5	1	2	369				893	893	893	PBCNADBC_04998	ACNHKNIK_03565	JFBLIOPG_01851	FGHIMEME_03477	BNFPPAMD_01687
group_10750		hypothetical protein	5	5	1	1	9230				1139	1139	1139	PBCNADBC_06577	ACNHKNIK_07441	JFBLIOPG_06138	FGHIMEME_08372	BNFPPAMD_07695
group_10751		Putative multidrug export ATP-binding/permease protein	5	5	1	1	631				1694	1694	1694	PBCNADBC_05754	ACNHKNIK_02005	JFBLIOPG_00582	FGHIMEME_00592	BNFPPAMD_00313
tadA_1		tRNA-specific adenosine deaminase	5	5	1	1	4544				668	668	668	PBCNADBC_03949	ACNHKNIK_02896	JFBLIOPG_03440	FGHIMEME_00093	BNFPPAMD_07284
group_10753		hypothetical protein	5	5	1	1	986				602	605	603	PBCNADBC_08227	ACNHKNIK_07714	JFBLIOPG_00141	FGHIMEME_06679	BNFPPAMD_06862
pheS		Phenylalanine--tRNA ligase alpha subunit	5	5	1	1	4434				1127	1127	1127	PBCNADBC_01044	ACNHKNIK_00276	JFBLIOPG_01594	FGHIMEME_01439	BNFPPAMD_02698
ltaE_1		Low specificity L-threonine aldolase	5	5	1	1	3215				1103	1103	1103	PBCNADBC_03548	ACNHKNIK_01253	JFBLIOPG_00782	FGHIMEME_03239	BNFPPAMD_03844
group_10756		hypothetical protein	5	5	1	1	9120				935	935	935	PBCNADBC_08447	ACNHKNIK_02851	JFBLIOPG_04617	FGHIMEME_06031	BNFPPAMD_06308
desVI_1		dTDP-3-amino-3_4_6-trideoxy-alpha-D-glucopyranose	5	5	1	1	2186				791	791	791	PBCNADBC_03759	ACNHKNIK_03203	JFBLIOPG_07269	FGHIMEME_04758	BNFPPAMD_05367
fabD_1		Malonyl CoA-acyl carrier protein transacylase	5	5	1	1	5688				932	932	932	PBCNADBC_01991	ACNHKNIK_00840	JFBLIOPG_01197	FGHIMEME_01249	BNFPPAMD_00443
group_10759		putative inactive lipase	5	5	1	1	1858				1151	1151	1151	PBCNADBC_05125	ACNHKNIK_04584	JFBLIOPG_03178	FGHIMEME_00914	BNFPPAMD_03032
kdpD_2		Sensor protein KdpD	5	5	1	1	6532				2543	2543	2543	PBCNADBC_00835	ACNHKNIK_04398	JFBLIOPG_02191	FGHIMEME_06147	BNFPPAMD_06458
esiB		Secretory immunoglobulin A-binding protein EsiB	5	5	1	1	7560				1910	1910	1910	PBCNADBC_00007	ACNHKNIK_00684	JFBLIOPG_01146	FGHIMEME_00213	BNFPPAMD_01070
cseB_3		Transcriptional regulatory protein CseB	5	5	1	8	73				740	740	740	PBCNADBC_05673	ACNHKNIK_05720	JFBLIOPG_03994	FGHIMEME_04450	BNFPPAMD_02660
pgl_3		6-phosphogluconolactonase	5	5	1	1	7954				1250	1259	1253	PBCNADBC_01533	ACNHKNIK_02317	JFBLIOPG_02494	FGHIMEME_07341	BNFPPAMD_07356
group_10764		putative MFS-type transporter	5	5	1	1	9119				1286	1286	1286	PBCNADBC_08446	ACNHKNIK_02850	JFBLIOPG_04618	FGHIMEME_06030	BNFPPAMD_06309
hutH		Histidine ammonia-lyase	5	5	1	1	1435				1547	1547	1547	PBCNADBC_00390	ACNHKNIK_07185	JFBLIOPG_04335	FGHIMEME_02938	BNFPPAMD_00131
recG		ATP-dependent DNA helicase RecG	5	5	1	1	7322				3251	3251	3251	PBCNADBC_01331	ACNHKNIK_02462	JFBLIOPG_01453	FGHIMEME_04201	BNFPPAMD_00967
group_10767		hypothetical protein	5	5	1	1	3179				824	824	824	PBCNADBC_03513	ACNHKNIK_01357	JFBLIOPG_06048	FGHIMEME_03274	BNFPPAMD_03879
group_10768		Methyl-branched lipid omega-hydroxylase	5	5	1	3	276				1217	1217	1217	PBCNADBC_03388	ACNHKNIK_03841	JFBLIOPG_07201	FGHIMEME_06189	BNFPPAMD_06516
group_10769		hypothetical protein	5	5	1	1	6926				809	809	809	PBCNADBC_02319	ACNHKNIK_01650	JFBLIOPG_03752	FGHIMEME_06909	BNFPPAMD_00630
bshA_1		N-acetyl-alpha-D-glucosaminyl L-malate synthase	5	5	1	1	5327				1523	1523	1523	PBCNADBC_06794	ACNHKNIK_04034	JFBLIOPG_03774	FGHIMEME_07189	BNFPPAMD_02416
group_10771		hypothetical protein	5	5	1	1	9008				395	395	395	PBCNADBC_04725	ACNHKNIK_07011	JFBLIOPG_03276	FGHIMEME_02730	BNFPPAMD_03184
nei1		Endonuclease 8 1	5	5	1	1	5934				806	806	806	PBCNADBC_05496	ACNHKNIK_05151	JFBLIOPG_05570	FGHIMEME_04092	BNFPPAMD_03531
group_10773		hypothetical protein	5	5	1	1	4039				494	494	494	PBCNADBC_07234	ACNHKNIK_08710	JFBLIOPG_09007	FGHIMEME_07147	BNFPPAMD_06908
group_10774		putative fatty acid methyltransferase	5	5	1	6	74				1316	1316	1316	PBCNADBC_03105	ACNHKNIK_03033	JFBLIOPG_03523	FGHIMEME_02265	BNFPPAMD_02885
group_10775		hypothetical protein	5	5	1	1	1395				1121	1127	1122	PBCNADBC_00427	ACNHKNIK_00005	JFBLIOPG_02624	FGHIMEME_03845	BNFPPAMD_00168
ogt_2		Methylated-DNA--protein-cysteine methyltransferase	5	5	1	8	85				356	356	356	PBCNADBC_05663	ACNHKNIK_05710	JFBLIOPG_03984	FGHIMEME_04460	BNFPPAMD_02670
group_10777		hypothetical protein	5	5	1	1	4044				353	353	353	PBCNADBC_07229	ACNHKNIK_06497	JFBLIOPG_04158	FGHIMEME_07142	BNFPPAMD_06903
group_10778		hypothetical protein	5	5	1	4	208				2072	2072	2072	PBCNADBC_05835	ACNHKNIK_04817	JFBLIOPG_07937	FGHIMEME_04934	BNFPPAMD_06768
group_10779		hypothetical protein	5	5	1	6	30				1427	1427	1427	PBCNADBC_03150	ACNHKNIK_02988	JFBLIOPG_03478	FGHIMEME_02310	BNFPPAMD_02930
group_10780		hypothetical protein	5	5	1	1	1125				626	626	626	PBCNADBC_05697	ACNHKNIK_03339	JFBLIOPG_05786	FGHIMEME_02039	BNFPPAMD_00023
qacA_3		Antiseptic resistance protein	5	5	1	3	189				1523	1523	1523	PBCNADBC_03673	ACNHKNIK_04194	JFBLIOPG_02002	FGHIMEME_02112	BNFPPAMD_00874
group_10782		hypothetical protein	5	5	1	1	2699				1223	1223	1223	PBCNADBC_04111	ACNHKNIK_07094	JFBLIOPG_04996	FGHIMEME_01638	BNFPPAMD_01889
group_10783		hypothetical protein	5	5	1	5	65				449	449	449	PBCNADBC_01685	ACNHKNIK_05937	JFBLIOPG_02919	FGHIMEME_04634	BNFPPAMD_05436
dppE_1		Dipeptide-binding protein DppE	5	5	1	1	8577				1724	1724	1724	PBCNADBC_02658	ACNHKNIK_07617	JFBLIOPG_00256	FGHIMEME_07277	BNFPPAMD_05681
group_10785		Putative thiazole biosynthetic enzyme	5	5	1	1	3676				1571	1571	1571	PBCNADBC_02569	ACNHKNIK_04453	JFBLIOPG_00929	FGHIMEME_07918	BNFPPAMD_02869
group_10786		hypothetical protein	5	5	1	1	7628				1226	1226	1226	PBCNADBC_00075	ACNHKNIK_00616	JFBLIOPG_01077	FGHIMEME_00281	BNFPPAMD_01138
dhaL		PEP-dependent dihydroxyacetone kinase_ ADP-binding subunit DhaL	5	5	1	1	3739				1214	1223	1221	PBCNADBC_02626	ACNHKNIK_06328	JFBLIOPG_00873	FGHIMEME_05294	BNFPPAMD_06327
group_10788	drrA_1	Daunorubicin/doxorubicin resistance ATP-binding protein DrrA	5	5	1	1	936				872	872	872	PBCNADBC_00586	ACNHKNIK_03738	JFBLIOPG_00185	FGHIMEME_01164	BNFPPAMD_01605
apt		Adenine phosphoribosyltransferase	5	5	1	5	98				560	560	560	PBCNADBC_01714	ACNHKNIK_01594	JFBLIOPG_02949	FGHIMEME_02567	BNFPPAMD_06279
group_10790		hypothetical protein	5	5	1	1	7865				2270	2270	2270	PBCNADBC_01621	ACNHKNIK_04150	JFBLIOPG_02582	FGHIMEME_02649	BNFPPAMD_03265
group_10791		hypothetical protein	5	5	1	1	5412				905	905	905	PBCNADBC_06503	ACNHKNIK_06723	JFBLIOPG_05099	FGHIMEME_06804	BNFPPAMD_06981
group_10792		hypothetical protein	5	5	1	2	277				686	686	686	PBCNADBC_04373	ACNHKNIK_03643	JFBLIOPG_01943	FGHIMEME_02365	BNFPPAMD_01777
nphT7_3		Acetoacetyl CoA synthase NphT7	5	5	1	1	9029				1136	1136	1136	PBCNADBC_08908	ACNHKNIK_02766	JFBLIOPG_06451	FGHIMEME_02749	BNFPPAMD_03203
catD_3		3-oxoadipate enol-lactonase 2	5	5	1	3	58				806	806	806	PBCNADBC_07316	ACNHKNIK_06756	JFBLIOPG_06800	FGHIMEME_04158	BNFPPAMD_04932
group_10795		hypothetical protein	5	5	1	1	3210				614	614	614	PBCNADBC_03543	ACNHKNIK_01327	JFBLIOPG_00686	FGHIMEME_03244	BNFPPAMD_03849
wbbL_1		N-acetylglucosaminyl-diphospho-decaprenol L-rhamnosyltransferase	5	5	1	6	22				3641	3653	3645	PBCNADBC_03157	ACNHKNIK_02981	JFBLIOPG_03471	FGHIMEME_02317	BNFPPAMD_02937
group_10797		hypothetical protein	5	5	1	1	258				950	950	950	PBCNADBC_00674	ACNHKNIK_02245	JFBLIOPG_03594	FGHIMEME_03396	BNFPPAMD_05058
hsrA_1		putative transport protein HsrA	5	5	1	1	6714				1493	1499	1496	PBCNADBC_02279	ACNHKNIK_02055	JFBLIOPG_03036	FGHIMEME_06060	BNFPPAMD_06404
log		Cytokinin riboside 5'-monophosphate phosphoribohydrolase	5	5	1	8	25				758	758	758	PBCNADBC_07356	ACNHKNIK_06023	JFBLIOPG_04041	FGHIMEME_06735	BNFPPAMD_02614
yceI_2		Protein YceI	5	5	1	1	7354				617	617	617	PBCNADBC_01296	ACNHKNIK_02660	JFBLIOPG_01488	FGHIMEME_04236	BNFPPAMD_00932
group_10801	desK_10	Sensor histidine kinase DesK	5	5	1	1	3447				1175	1175	1175	PBCNADBC_02927	ACNHKNIK_07490	JFBLIOPG_06551	FGHIMEME_03607	BNFPPAMD_07324
bca_1		Bromoperoxidase-catalase	5	5	1	1	7562				1451	1451	1451	PBCNADBC_00010	ACNHKNIK_00681	JFBLIOPG_01143	FGHIMEME_00216	BNFPPAMD_01073
group_10803		hypothetical protein	5	5	1	1	7454				743	743	743	PBCNADBC_00239	ACNHKNIK_00479	JFBLIOPG_00939	FGHIMEME_02167	BNFPPAMD_01958
acuC		Acetoin utilization protein AcuC	5	5	1	1	1734				1175	1175	1175	PBCNADBC_04488	ACNHKNIK_04013	JFBLIOPG_04720	FGHIMEME_03163	BNFPPAMD_08050
group_10805		hypothetical protein	5	5	1	1	5757				1082	1082	1082	PBCNADBC_01925	ACNHKNIK_00774	JFBLIOPG_01264	FGHIMEME_05212	BNFPPAMD_05757
group_10806		hypothetical protein	5	5	1	5	67				644	644	644	PBCNADBC_01687	ACNHKNIK_05939	JFBLIOPG_02921	FGHIMEME_04636	BNFPPAMD_05434
sigK_3		ECF RNA polymerase sigma factor SigK	5	5	1	1	4053				1193	1193	1193	PBCNADBC_07220	ACNHKNIK_06506	JFBLIOPG_04167	FGHIMEME_07133	BNFPPAMD_06894
group_10808		hypothetical protein	5	5	1	1	8477				746	746	746	PBCNADBC_02961	ACNHKNIK_01835	JFBLIOPG_00401	FGHIMEME_06402	BNFPPAMD_03468
speE_2		Polyamine aminopropyltransferase	5	5	1	1	2896				848	848	848	PBCNADBC_04139	ACNHKNIK_07123	JFBLIOPG_05024	FGHIMEME_03963	BNFPPAMD_01369
group_1081		hypothetical protein	5	5	1	1	6585				509	590	541	PBCNADBC_02478	ACNHKNIK_07435	JFBLIOPG_02234	FGHIMEME_06180	BNFPPAMD_06491
ftsH_1		ATP-dependent zinc metalloprotease FtsH	5	5	1	1	3794				1289	1289	1289	PBCNADBC_05995	ACNHKNIK_06424	JFBLIOPG_00825	FGHIMEME_01546	BNFPPAMD_01797
gltC_11		HTH-type transcriptional regulator GltC	5	5	1	1	2002				950	950	950	PBCNADBC_04658	ACNHKNIK_05863	JFBLIOPG_00056	FGHIMEME_05637	BNFPPAMD_03106
group_10812		hypothetical protein	5	5	1	4	173				1115	1115	1115	PBCNADBC_03274	ACNHKNIK_04782	JFBLIOPG_04316	FGHIMEME_07899	BNFPPAMD_07980
group_10813		D-alanyl-D-alanine carboxypeptidase	5	5	1	1	7849				1385	1385	1385	PBCNADBC_04320	ACNHKNIK_04481	JFBLIOPG_05183	FGHIMEME_02665	BNFPPAMD_03249
ldhA		D-lactate dehydrogenase	5	5	1	1	5268				995	995	995	PBCNADBC_05287	ACNHKNIK_04663	JFBLIOPG_03833	FGHIMEME_03115	BNFPPAMD_02475
group_10815		hypothetical protein	5	5	1	1	6811				515	515	515	PBCNADBC_02409	ACNHKNIK_03114	JFBLIOPG_02299	FGHIMEME_05453	BNFPPAMD_02550
group_10816		hypothetical protein	5	5	1	6	16				1133	1133	1133	PBCNADBC_03163	ACNHKNIK_02975	JFBLIOPG_03465	FGHIMEME_02323	BNFPPAMD_02943
group_10817		hypothetical protein	5	5	1	1	2000				1280	1280	1280	PBCNADBC_04656	ACNHKNIK_05861	JFBLIOPG_00054	FGHIMEME_05639	BNFPPAMD_03108
group_10818		hypothetical protein	5	5	1	1	675				1286	1286	1286	PBCNADBC_03436	ACNHKNIK_05229	JFBLIOPG_00626	FGHIMEME_00547	BNFPPAMD_00268
group_10819	liaS_7	Sensor histidine kinase LiaS	5	5	1	3	174				1250	1250	1250	PBCNADBC_03658	ACNHKNIK_04179	JFBLIOPG_01987	FGHIMEME_02127	BNFPPAMD_00859
group_1082		hypothetical protein	5	5	1	1	6572				305	422	398	PBCNADBC_02487	ACNHKNIK_07424	JFBLIOPG_02223	FGHIMEME_06168	BNFPPAMD_06479
pgi		Glucose-6-phosphate isomerase	5	5	1	4	120				1712	1712	1712	PBCNADBC_03224	ACNHKNIK_03481	JFBLIOPG_04266	FGHIMEME_04032	BNFPPAMD_04115
group_10821		hypothetical protein	5	5	1	1	458				563	563	563	PBCNADBC_04895	ACNHKNIK_08129	JFBLIOPG_05688	FGHIMEME_07021	BNFPPAMD_03811
group_10822		hypothetical protein	5	5	1	1	7372				872	872	872	PBCNADBC_01279	ACNHKNIK_02643	JFBLIOPG_01506	FGHIMEME_02246	BNFPPAMD_08042
group_10823		hypothetical protein	5	5	1	1	2156				944	944	944	PBCNADBC_07962	ACNHKNIK_03229	JFBLIOPG_06676	FGHIMEME_04784	BNFPPAMD_05341
group_10824		hypothetical protein	5	5	1	1	4262				4016	4019	4017	PBCNADBC_01213	ACNHKNIK_00445	JFBLIOPG_01762	FGHIMEME_06641	BNFPPAMD_03752
pikAII_1		Narbonolide/10-deoxymethynolide synthase PikA2_ modules 3 and 4	5	5	1	1	596				920	920	920	PBCNADBC_05789	ACNHKNIK_01970	JFBLIOPG_00547	FGHIMEME_00626	BNFPPAMD_00347
group_10826		putative FAD-linked oxidoreductase	5	5	1	11	9				1430	1430	1430	PBCNADBC_06190	ACNHKNIK_05525	JFBLIOPG_05906	FGHIMEME_04342	BNFPPAMD_05007
group_10827		Alcohol dehydrogenase	5	5	1	1	3406				1031	1031	1031	PBCNADBC_08099	ACNHKNIK_06894	JFBLIOPG_07018	FGHIMEME_06247	BNFPPAMD_01412
espR		Nucleoid-associated protein EspR	5	5	1	1	5469				512	515	513	PBCNADBC_04460	ACNHKNIK_05015	JFBLIOPG_05361	FGHIMEME_06009	BNFPPAMD_05204
nadA		Quinolinate synthase A	5	5	1	1	5309				1190	1190	1190	PBCNADBC_06812	ACNHKNIK_04704	JFBLIOPG_03792	FGHIMEME_03156	BNFPPAMD_02434
group_1083		hypothetical protein	5	5	1	1	6566				302	587	473	PBCNADBC_02494	ACNHKNIK_07417	JFBLIOPG_02216	FGHIMEME_06162	BNFPPAMD_06473
gpt		Xanthine phosphoribosyltransferase	5	5	1	1	7044				500	500	500	PBCNADBC_06772	ACNHKNIK_01763	JFBLIOPG_07528	FGHIMEME_01697	BNFPPAMD_00717
dbpA_2		ATP-dependent RNA helicase DbpA	5	5	1	1	6890				2486	2486	2486	PBCNADBC_02298	ACNHKNIK_02011	JFBLIOPG_03017	FGHIMEME_06075	BNFPPAMD_06389
group_10832		hypothetical protein	5	5	1	2	247				566	566	566	PBCNADBC_04349	ACNHKNIK_03666	JFBLIOPG_06900	FGHIMEME_02393	BNFPPAMD_05942
ponA1_1		Penicillin-binding protein 1A	5	5	1	1	1104				2273	2273	2273	PBCNADBC_05718	ACNHKNIK_03318	JFBLIOPG_05807	FGHIMEME_02018	BNFPPAMD_00002
group_10834		hypothetical protein	5	5	1	1	8526				569	569	569	PBCNADBC_02782	ACNHKNIK_01885	JFBLIOPG_00352	FGHIMEME_04293	BNFPPAMD_03419
adhE		Aldehyde-alcohol dehydrogenase	5	5	1	1	4268				2636	2636	2636	PBCNADBC_01207	ACNHKNIK_00439	JFBLIOPG_01756	FGHIMEME_06635	BNFPPAMD_03746
group_10836		hypothetical protein	5	5	1	1	6079				989	989	989	PBCNADBC_06403	ACNHKNIK_05735	JFBLIOPG_03957	FGHIMEME_04741	BNFPPAMD_08179
nfdA_6		N-substituted formamide deformylase	5	5	1	1	5413				1373	1373	1373	PBCNADBC_06504	ACNHKNIK_06722	JFBLIOPG_05100	FGHIMEME_06805	BNFPPAMD_06982
fadJ_2		Fatty acid oxidation complex subunit alpha	5	5	1	1	6109				2198	2198	2198	PBCNADBC_06373	ACNHKNIK_05766	JFBLIOPG_03927	FGHIMEME_04710	BNFPPAMD_04330
group_10839		hypothetical protein	5	5	1	1	3806				824	824	824	PBCNADBC_06008	ACNHKNIK_06437	JFBLIOPG_00812	FGHIMEME_01558	BNFPPAMD_01809
group_1084		hypothetical protein	5	5	1	1	6559				128	257	153	PBCNADBC_02498	ACNHKNIK_07412	JFBLIOPG_02212	FGHIMEME_06158	BNFPPAMD_06469
group_10840		Putative glutamine amidotransferase	5	5	1	1	4417				701	701	701	PBCNADBC_01061	ACNHKNIK_00293	JFBLIOPG_01611	FGHIMEME_01456	BNFPPAMD_02715
group_10841		Purine nucleoside phosphoramidase	5	5	1	1	5799				359	359	359	PBCNADBC_01885	ACNHKNIK_00733	JFBLIOPG_01303	FGHIMEME_05010	BNFPPAMD_05738
yfmC		Fe(3+)-citrate-binding protein YfmC	5	5	1	1	4466				1034	1034	1034	PBCNADBC_03887	ACNHKNIK_02959	JFBLIOPG_03377	FGHIMEME_00022	BNFPPAMD_03677
pbpE		Penicillin-binding protein 4*	5	5	1	1	5685				827	827	827	PBCNADBC_01994	ACNHKNIK_00843	JFBLIOPG_01194	FGHIMEME_01252	BNFPPAMD_00446
yvdP_2		putative FAD-linked oxidoreductase YvdP	5	5	1	1	1792				1523	1523	1523	PBCNADBC_04546	ACNHKNIK_03955	JFBLIOPG_04663	FGHIMEME_03220	BNFPPAMD_04429
treZ		Malto-oligosyltrehalose trehalohydrolase	5	5	1	1	489				1787	1787	1787	PBCNADBC_04615	ACNHKNIK_06140	JFBLIOPG_05232	FGHIMEME_05248	BNFPPAMD_03572
group_10846		hypothetical protein	5	5	1	7	65				1013	1013	1013	PBCNADBC_03874	ACNHKNIK_07802	JFBLIOPG_08276	FGHIMEME_06941	BNFPPAMD_07197
group_10847		hypothetical protein	5	5	1	2	355				683	683	683	PBCNADBC_04986	ACNHKNIK_03578	JFBLIOPG_01864	FGHIMEME_03489	BNFPPAMD_01699
ddaF_1		Dapdiamide A synthase	5	5	1	2	447				1298	1298	1298	PBCNADBC_07500	ACNHKNIK_07534	JFBLIOPG_07685	FGHIMEME_05963	BNFPPAMD_06238
sigM		ECF RNA polymerase sigma factor SigM	5	5	1	1	7868				701	701	701	PBCNADBC_01618	ACNHKNIK_04147	JFBLIOPG_02579	FGHIMEME_02646	BNFPPAMD_03268
group_10850		hypothetical protein	5	5	1	1	3648				1151	1151	1151	PBCNADBC_02543	ACNHKNIK_05464	JFBLIOPG_04513	FGHIMEME_02838	BNFPPAMD_02842
tadA_2		tRNA-specific adenosine deaminase	5	5	1	1	7746				506	506	506	PBCNADBC_05068	ACNHKNIK_03907	JFBLIOPG_05458	FGHIMEME_03347	BNFPPAMD_06632
group_10852		hypothetical protein	5	5	1	1	1468				1088	1088	1088	PBCNADBC_00357	ACNHKNIK_05371	JFBLIOPG_04367	FGHIMEME_02904	BNFPPAMD_00097
group_10853		hypothetical protein	5	5	1	1	7963				1448	1448	1448	PBCNADBC_01524	ACNHKNIK_02326	JFBLIOPG_02485	FGHIMEME_01326	BNFPPAMD_06219
group_10854	liaS_3	Sensor histidine kinase LiaS	5	5	1	1	7009				1322	1322	1322	PBCNADBC_06736	ACNHKNIK_01728	JFBLIOPG_03674	FGHIMEME_01662	BNFPPAMD_00682
group_10855	sttH_4	Streptothricin hydrolase	5	5	1	1	2346				614	614	614	PBCNADBC_07895	ACNHKNIK_05426	JFBLIOPG_05753	FGHIMEME_03989	BNFPPAMD_01343
group_10856	desK_1	Sensor histidine kinase DesK	5	5	1	1	1940				1310	1310	1310	PBCNADBC_06652	ACNHKNIK_06615	JFBLIOPG_03255	FGHIMEME_00836	BNFPPAMD_02954
sugC_2		Trehalose import ATP-binding protein SugC	5	5	1	1	9049				1352	1352	1352	PBCNADBC_05537	ACNHKNIK_02786	JFBLIOPG_06432	FGHIMEME_02767	BNFPPAMD_03221
group_10858		hypothetical protein	5	5	1	1	4034				998	998	998	PBCNADBC_07239	ACNHKNIK_08715	JFBLIOPG_09002	FGHIMEME_07152	BNFPPAMD_06913
group_10859		hypothetical protein	5	5	1	1	1063				1907	1907	1907	PBCNADBC_05632	ACNHKNIK_03279	JFBLIOPG_07050	FGHIMEME_01978	BNFPPAMD_05267
iorB		Isoquinoline 1-oxidoreductase subunit beta	5	5	1	1	3642				1421	2234	1746	PBCNADBC_02536	ACNHKNIK_05470	JFBLIOPG_04519	FGHIMEME_02832	BNFPPAMD_02836
gsiC_2		Glutathione transport system permease protein GsiC	5	5	1	1	6491				947	947	947	PBCNADBC_00874	ACNHKNIK_04359	JFBLIOPG_02152	FGHIMEME_04832	BNFPPAMD_05519
liaS_9		Sensor histidine kinase LiaS	5	5	1	1	1062				1340	1349	1341	PBCNADBC_05631	ACNHKNIK_03278	JFBLIOPG_07049	FGHIMEME_01977	BNFPPAMD_05268
nikMN		Fused nickel transport protein NikMN	5	5	1	1	4676				1052	1052	1052	PBCNADBC_07723	ACNHKNIK_07840	JFBLIOPG_06848	FGHIMEME_07165	BNFPPAMD_07381
rpfA_1		Resuscitation-promoting factor RpfA	5	5	1	1	933				1253	1262	1260	PBCNADBC_00589	ACNHKNIK_03741	JFBLIOPG_00188	FGHIMEME_01161	BNFPPAMD_01608
rhlE_5		ATP-dependent RNA helicase RhlE	5	5	1	1	7058				1538	1538	1538	PBCNADBC_07797	ACNHKNIK_07861	JFBLIOPG_08686	FGHIMEME_01711	BNFPPAMD_00731
group_10865		Exo-beta-1_3-glucanase	5	5	1	1	3591				2189	2189	2189	PBCNADBC_08014	ACNHKNIK_05519	JFBLIOPG_04566	FGHIMEME_02782	BNFPPAMD_02786
rbsA_2		Ribose import ATP-binding protein RbsA	5	5	1	1	4069				1565	1565	1565	PBCNADBC_06719	ACNHKNIK_06520	JFBLIOPG_04181	FGHIMEME_01961	BNFPPAMD_02197
trpE_2		Anthranilate synthase component 1	5	5	1	1	5266				1880	1880	1880	PBCNADBC_05285	ACNHKNIK_04661	JFBLIOPG_03835	FGHIMEME_03113	BNFPPAMD_02477
ureB_1		Urease subunit beta	5	5	1	1	6319				509	509	509	PBCNADBC_06956	ACNHKNIK_01041	JFBLIOPG_02743	FGHIMEME_00712	BNFPPAMD_07233
betI_5		HTH-type transcriptional regulator BetI	5	5	1	1	912				611	611	611	PBCNADBC_00610	ACNHKNIK_03762	JFBLIOPG_00209	FGHIMEME_01146	BNFPPAMD_01623
group_1087		hypothetical protein	5	5	1	1	3684				983	1064	1015	PBCNADBC_02577	ACNHKNIK_04445	JFBLIOPG_00921	FGHIMEME_05618	BNFPPAMD_05600
group_10870		hypothetical protein	5	5	1	2	445				1220	1220	1220	PBCNADBC_07498	ACNHKNIK_07536	JFBLIOPG_07683	FGHIMEME_05965	BNFPPAMD_06240
moaA1		GTP 3'_8-cyclase 1	5	5	1	1	6149				1031	1031	1031	PBCNADBC_06625	ACNHKNIK_07521	JFBLIOPG_03887	FGHIMEME_06708	BNFPPAMD_04290
group_10872		hypothetical protein	5	5	1	7	68				482	482	482	PBCNADBC_03871	ACNHKNIK_07799	JFBLIOPG_08279	FGHIMEME_06944	BNFPPAMD_07194
rlmN		putative dual-specificity RNA methyltransferase RlmN	5	5	1	1	7267				1115	1115	1115	PBCNADBC_01381	ACNHKNIK_02518	JFBLIOPG_01402	FGHIMEME_02465	BNFPPAMD_01018
cph2_2		Phytochrome-like protein cph2	5	5	1	7	73				1895	1898	1897	PBCNADBC_03865	ACNHKNIK_07793	JFBLIOPG_08285	FGHIMEME_06950	BNFPPAMD_07188
group_10875		putative membrane protein	5	5	1	1	2890				743	743	743	PBCNADBC_04145	ACNHKNIK_08903	JFBLIOPG_05030	FGHIMEME_06284	BNFPPAMD_01375
group_10876		hypothetical protein	5	5	1	1	7972				698	698	698	PBCNADBC_01515	ACNHKNIK_02335	JFBLIOPG_02476	FGHIMEME_01335	BNFPPAMD_06210
nreC_3		Oxygen regulatory protein NreC	5	5	1	4	35				659	659	659	PBCNADBC_06836	ACNHKNIK_05824	JFBLIOPG_06071	FGHIMEME_07372	BNFPPAMD_07559
qcrC		Cytochrome bc1 complex cytochrome c subunit	5	5	1	1	5297				809	809	809	PBCNADBC_05316	ACNHKNIK_04692	JFBLIOPG_03804	FGHIMEME_03144	BNFPPAMD_02446
mhpA		3-(3-hydroxy-phenyl)propionate/3-hydroxycinnamic acid hydroxylase	5	5	1	1	823				1577	1577	1577	PBCNADBC_02065	ACNHKNIK_01139	JFBLIOPG_02337	FGHIMEME_00431	BNFPPAMD_05818
aofH		Putative flavin-containing monoamine oxidase AofH	5	5	1	1	3687				698	1439	1142	PBCNADBC_02579	ACNHKNIK_04443	JFBLIOPG_00919	FGHIMEME_05616	BNFPPAMD_05602
lgrD_2		Linear gramicidin synthase subunit D	5	5	1	1	3501				3284	3284	3284	PBCNADBC_02840	ACNHKNIK_02728	JFBLIOPG_04453	FGHIMEME_04404	BNFPPAMD_02380
tmrB_1		Tunicamycin resistance protein	5	5	1	1	3828				1052	1055	1054	PBCNADBC_06028	ACNHKNIK_06607	JFBLIOPG_00792	FGHIMEME_01578	BNFPPAMD_01829
group_10882		hypothetical protein	5	5	1	1	8652				626	626	626	PBCNADBC_02746	ACNHKNIK_08154	JFBLIOPG_00317	FGHIMEME_06428	BNFPPAMD_07414
pepN_6		Aminopeptidase N	5	5	1	1	6121				1559	1559	1559	PBCNADBC_06361	ACNHKNIK_05778	JFBLIOPG_03915	FGHIMEME_04698	BNFPPAMD_04318
kshB		3-ketosteroid-9-alpha-monooxygenase_ ferredoxin reductase component	5	5	1	4	25				1115	1115	1115	PBCNADBC_06827	ACNHKNIK_08645	JFBLIOPG_08732	FGHIMEME_07381	BNFPPAMD_07550
group_10885		hypothetical protein	5	5	1	2	167				1268	1268	1268	PBCNADBC_05339	ACNHKNIK_05109	JFBLIOPG_04923	FGHIMEME_02969	BNFPPAMD_04558
group_10886		hypothetical protein	5	5	1	1	7942			Hypothetical protein with no hits to refseq/uniprot/clusters/cdd/tigrfams/pfam overlapping another protein with hits	407	407	407	PBCNADBC_01544	ACNHKNIK_02306	JFBLIOPG_02505	FGHIMEME_07352	BNFPPAMD_07367
group_10887		hypothetical protein	5	5	1	1	5681				1232	1232	1232	PBCNADBC_01998	ACNHKNIK_00847	JFBLIOPG_01190	FGHIMEME_01256	BNFPPAMD_00450
group_10888		hypothetical protein	5	5	1	1	7645				773	773	773	PBCNADBC_00094	ACNHKNIK_00603	JFBLIOPG_01064	FGHIMEME_00294	BNFPPAMD_01151
entS_1		Enterobactin exporter EntS	5	5	1	1	884				1346	1346	1346	PBCNADBC_00637	ACNHKNIK_02280	JFBLIOPG_00236	FGHIMEME_01118	BNFPPAMD_01651
group_1089		hypothetical protein	5	5	1	1	3699				425	593	458	PBCNADBC_02591	ACNHKNIK_04431	JFBLIOPG_00907	FGHIMEME_05603	BNFPPAMD_05615
group_10890		Universal stress protein	5	5	1	1	6555				866	866	866	PBCNADBC_02502	ACNHKNIK_07408	JFBLIOPG_02208	FGHIMEME_06154	BNFPPAMD_06465
group_10891	fabF_5	3-oxoacyl-[acyl-carrier-protein] synthase 2	5	5	1	1	1139				1223	1223	1223	PBCNADBC_00286	ACNHKNIK_08230	JFBLIOPG_08347	FGHIMEME_02052	BNFPPAMD_00036
tam_2		Trans-aconitate 2-methyltransferase	5	5	1	1	1753				716	716	716	PBCNADBC_04507	ACNHKNIK_03994	JFBLIOPG_04702	FGHIMEME_03181	BNFPPAMD_04468
tap_3		Tripeptidyl aminopeptidase	5	5	1	1	512				1805	1817	1807	PBCNADBC_04593	ACNHKNIK_06162	JFBLIOPG_05212	FGHIMEME_05272	BNFPPAMD_03596
group_10894		hypothetical protein	5	5	1	1	1318				659	659	659	PBCNADBC_00501	ACNHKNIK_00078	JFBLIOPG_02698	FGHIMEME_07451	BNFPPAMD_00242
group_10895		hypothetical protein	5	5	1	1	608				1031	1031	1031	PBCNADBC_05777	ACNHKNIK_01982	JFBLIOPG_00559	FGHIMEME_00614	BNFPPAMD_00335
yohD		Inner membrane protein YohD	5	5	1	1	7950				659	659	659	PBCNADBC_01536	ACNHKNIK_02314	JFBLIOPG_02497	FGHIMEME_07344	BNFPPAMD_07359
bglA_2		Beta-glucosidase	5	5	1	2	246				1376	1376	1376	PBCNADBC_04348	ACNHKNIK_03667	JFBLIOPG_06899	FGHIMEME_02394	BNFPPAMD_05941
htpX_1		Protease HtpX	5	5	1	1	5828				1103	1103	1103	PBCNADBC_01858	ACNHKNIK_00706	JFBLIOPG_01330	FGHIMEME_05038	BNFPPAMD_05710
hflK_1		Modulator of FtsH protease HflK	5	5	1	1	6581				866	866	866	PBCNADBC_02481	ACNHKNIK_07432	JFBLIOPG_02231	FGHIMEME_06177	BNFPPAMD_06488
group_1090		hypothetical protein	5	5	1	1	3701				668	713	686	PBCNADBC_02593	ACNHKNIK_04429	JFBLIOPG_00905	FGHIMEME_05601	BNFPPAMD_05617
efpA_8		putative MFS-type transporter EfpA	5	5	1	1	3273				1433	1433	1433	PBCNADBC_04047	ACNHKNIK_03345	JFBLIOPG_08593	FGHIMEME_03898	BNFPPAMD_04653
liaR_12		Transcriptional regulatory protein LiaR	5	5	1	1	3446				650	650	650	PBCNADBC_02928	ACNHKNIK_07491	JFBLIOPG_06550	FGHIMEME_03608	BNFPPAMD_07323
ubiD		3-octaprenyl-4-hydroxybenzoate carboxy-lyase	5	5	1	1	1828				1457	1457	1457	PBCNADBC_05151	ACNHKNIK_04610	JFBLIOPG_03152	FGHIMEME_00940	BNFPPAMD_06588
group_10903		hypothetical protein	5	5	1	2	240				686	686	686	PBCNADBC_04342	ACNHKNIK_03673	JFBLIOPG_06893	FGHIMEME_02400	BNFPPAMD_05935
group_10904		hypothetical protein	5	5	1	1	7350				602	602	602	PBCNADBC_01300	ACNHKNIK_02664	JFBLIOPG_01484	FGHIMEME_04232	BNFPPAMD_00936
bcp_1		Putative peroxiredoxin	5	5	1	3	326				485	485	485	PBCNADBC_03338	ACNHKNIK_03791	JFBLIOPG_02091	FGHIMEME_03786	BNFPPAMD_04261
drrA_12		Daunorubicin/doxorubicin resistance ATP-binding protein DrrA	5	5	1	9	48				1040	1040	1040	PBCNADBC_06292	ACNHKNIK_06073	JFBLIOPG_04839	FGHIMEME_03047	BNFPPAMD_06856
lutC		Lactate utilization protein C	5	5	1	1	6221				632	632	632	PBCNADBC_08729	ACNHKNIK_08986	JFBLIOPG_07313	FGHIMEME_05773	BNFPPAMD_06146
group_10908		Acyl-CoA dehydrogenase_ short-chain specific	5	5	1	1	8600				1709	1709	1709	PBCNADBC_02679	ACNHKNIK_07944	JFBLIOPG_00277	FGHIMEME_06538	BNFPPAMD_05668
uvrD2		ATP-dependent DNA helicase UvrD2	5	5	1	8	92				2108	2108	2108	PBCNADBC_05656	ACNHKNIK_05703	JFBLIOPG_03977	FGHIMEME_04467	BNFPPAMD_02677
group_1091		hypothetical protein	5	5	1	1	3703				1094	1094	1094	PBCNADBC_02595	ACNHKNIK_04427	JFBLIOPG_00903	FGHIMEME_05599	BNFPPAMD_05619
pqsA		Anthranilate--CoA ligase	5	5	1	1	1782				1580	1580	1580	PBCNADBC_04536	ACNHKNIK_03965	JFBLIOPG_04673	FGHIMEME_03210	BNFPPAMD_04439
group_10911		hypothetical protein	5	5	1	1	5850				1517	1517	1517	PBCNADBC_07840	ACNHKNIK_07384	JFBLIOPG_01350	FGHIMEME_05869	BNFPPAMD_03559
ppnK		NAD kinase	5	5	1	1	4213				941	941	941	PBCNADBC_07266	ACNHKNIK_08047	JFBLIOPG_07567	FGHIMEME_07549	BNFPPAMD_07679
dcuS_2		Sensor histidine kinase DcuS	5	5	1	1	8508				2960	2960	2960	PBCNADBC_02800	ACNHKNIK_01867	JFBLIOPG_00370	FGHIMEME_04275	BNFPPAMD_03437
group_10914		hypothetical protein	5	5	1	1	3515				557	557	557	PBCNADBC_02853	ACNHKNIK_02715	JFBLIOPG_04468	FGHIMEME_03540	BNFPPAMD_02367
eno_2		Enolase	5	5	1	2	169				1292	1292	1292	PBCNADBC_05341	ACNHKNIK_05107	JFBLIOPG_04921	FGHIMEME_02971	BNFPPAMD_04560
nitA		Aliphatic nitrilase	5	5	1	1	9014				1031	1031	1031	PBCNADBC_04720	ACNHKNIK_08281	JFBLIOPG_03271	FGHIMEME_02735	BNFPPAMD_03189
yqjI_2		Transcriptional regulator YqjI	5	5	1	1	2337				620	620	620	PBCNADBC_07904	ACNHKNIK_05417	JFBLIOPG_05744	FGHIMEME_03998	BNFPPAMD_01334
group_10918		hypothetical protein	5	5	1	1	3086				563	563	563	PBCNADBC_03482	ACNHKNIK_01457	JFBLIOPG_06017	FGHIMEME_08317	BNFPPAMD_08362
group_10919		hypothetical protein	5	5	1	6	95				587	590	588	PBCNADBC_03088	ACNHKNIK_03050	JFBLIOPG_03540	FGHIMEME_07366	BNFPPAMD_07528
group_1092		hypothetical protein	5	5	1	1	3708				410	467	421	PBCNADBC_02600	ACNHKNIK_04422	JFBLIOPG_00898	FGHIMEME_05594	BNFPPAMD_05624
macB_3		Macrolide export ATP-binding/permease protein MacB	5	5	1	1	8983				677	677	677	PBCNADBC_04749	ACNHKNIK_06986	JFBLIOPG_03300	FGHIMEME_02704	BNFPPAMD_03158
group_10921		hypothetical protein	5	5	1	16	27				455	455	455	PBCNADBC_08428	ACNHKNIK_08536	JFBLIOPG_08141	FGHIMEME_07493	BNFPPAMD_07599
yfmJ_4		Putative NADP-dependent oxidoreductase YfmJ	5	5	1	3	153				1034	1034	1034	PBCNADBC_03638	ACNHKNIK_04986	JFBLIOPG_05493	FGHIMEME_02147	BNFPPAMD_00839
group_10923		hypothetical protein	5	5	1	1	4210				347	347	347	PBCNADBC_07269	ACNHKNIK_08050	JFBLIOPG_07564	FGHIMEME_07552	BNFPPAMD_07676
group_10924		hypothetical protein	5	5	1	1	1615				641	641	641	PBCNADBC_04639	ACNHKNIK_05844	JFBLIOPG_00037	FGHIMEME_05655	BNFPPAMD_03124
group_10925		hypothetical protein	5	5	1	1	612				1985	1985	1985	PBCNADBC_05773	ACNHKNIK_01986	JFBLIOPG_00563	FGHIMEME_00611	BNFPPAMD_00332
fabG_9		3-oxoacyl-[acyl-carrier-protein] reductase FabG	5	5	1	1	4682				884	884	884	PBCNADBC_07717	ACNHKNIK_07834	JFBLIOPG_06854	FGHIMEME_07159	BNFPPAMD_07375
guaA		GMP synthase [glutamine-hydrolyzing]	5	5	1	1	1290				1586	1586	1586	PBCNADBC_00523	ACNHKNIK_00177	JFBLIOPG_02724	FGHIMEME_07433	BNFPPAMD_00260
group_10928		Putative peroxiredoxin	5	5	1	1	5674				467	467	467	PBCNADBC_02005	ACNHKNIK_00854	JFBLIOPG_01183	FGHIMEME_01263	BNFPPAMD_00457
speE_1		Polyamine aminopropyltransferase	5	5	1	1	7025				1649	1649	1649	PBCNADBC_06753	ACNHKNIK_01745	JFBLIOPG_07593	FGHIMEME_01678	BNFPPAMD_00698
group_10930		hypothetical protein	5	5	1	1	6315				1010	1010	1010	PBCNADBC_06960	ACNHKNIK_01045	JFBLIOPG_02739	FGHIMEME_00708	BNFPPAMD_07237
group_10931		hypothetical protein	5	5	1	1	7902				725	725	725	PBCNADBC_01583	ACNHKNIK_04112	JFBLIOPG_02544	FGHIMEME_02611	BNFPPAMD_03303
bigR		Biofilm growth-associated repressor	5	5	1	1	6656				1181	1187	1182	PBCNADBC_02224	ACNHKNIK_02109	JFBLIOPG_03090	FGHIMEME_05527	BNFPPAMD_04036
lip3		Lipase 3	5	5	1	1	3442				839	839	839	PBCNADBC_02931	ACNHKNIK_07495	JFBLIOPG_09122	FGHIMEME_06309	BNFPPAMD_01446
lcfB_2		Long-chain-fatty-acid--CoA ligase	5	5	1	1	3667				1511	1511	1511	PBCNADBC_02560	ACNHKNIK_04462	JFBLIOPG_04495	FGHIMEME_02856	BNFPPAMD_02860
group_10935		Baeyer-Villiger monooxygenase	5	5	1	1	602				1505	1505	1505	PBCNADBC_05783	ACNHKNIK_01976	JFBLIOPG_00553	FGHIMEME_00620	BNFPPAMD_00341
maiA_1		Maleate isomerase	5	5	1	1	8504				770	770	770	PBCNADBC_02804	ACNHKNIK_01863	JFBLIOPG_00374	FGHIMEME_04271	BNFPPAMD_03441
pgl_2		6-phosphogluconolactonase	5	5	1	4	121				788	788	788	PBCNADBC_03225	ACNHKNIK_03480	JFBLIOPG_04267	FGHIMEME_04033	BNFPPAMD_04114
group_10938		hypothetical protein	5	5	1	5	183				431	431	431	PBCNADBC_01792	ACNHKNIK_01515	JFBLIOPG_08303	FGHIMEME_07758	BNFPPAMD_07876
group_10939		putative zinc protease	5	5	1	1	748				1391	1391	1391	PBCNADBC_02139	ACNHKNIK_01213	JFBLIOPG_02411	FGHIMEME_00505	BNFPPAMD_01274
feoB		Fe(2+) transporter FeoB	5	5	1	1	3730				2180	2240	2204	PBCNADBC_02619	ACNHKNIK_06322	JFBLIOPG_00880	FGHIMEME_05287	BNFPPAMD_05645
nadC		Nicotinate-nucleotide pyrophosphorylase [carboxylating]	5	5	1	1	6651				1010	1010	1010	PBCNADBC_02219	ACNHKNIK_02114	JFBLIOPG_03095	FGHIMEME_05522	BNFPPAMD_04041
mrdA_1		Peptidoglycan D_D-transpeptidase MrdA	5	5	1	1	5852				2177	2177	2177	PBCNADBC_07842	ACNHKNIK_07386	JFBLIOPG_01352	FGHIMEME_05867	BNFPPAMD_03557
group_10942		26 kDa periplasmic immunogenic protein	5	5	1	4	45				707	707	707	PBCNADBC_06847	ACNHKNIK_05814	JFBLIOPG_06081	FGHIMEME_05354	BNFPPAMD_05838
limB_5		Limonene 1_2-monooxygenase	5	5	1	5	177				1133	1133	1133	PBCNADBC_01786	ACNHKNIK_01521	JFBLIOPG_08309	FGHIMEME_07752	BNFPPAMD_07882
purM		Phosphoribosylformylglycinamidine cyclo-ligase	5	5	1	12	20				1070	1070	1070	PBCNADBC_06109	ACNHKNIK_07557	JFBLIOPG_07714	FGHIMEME_08008	BNFPPAMD_06936
group_10945	liaS_4	Sensor histidine kinase LiaS	5	5	1	1	8444				1220	1220	1220	PBCNADBC_02994	ACNHKNIK_01802	JFBLIOPG_00434	FGHIMEME_06141	BNFPPAMD_04865
adc		putative acetoacetate decarboxylase	5	5	1	4	203				797	797	797	PBCNADBC_05840	ACNHKNIK_04812	JFBLIOPG_07942	FGHIMEME_04929	BNFPPAMD_06773
msrA		Peptide methionine sulfoxide reductase MsrA	5	5	1	1	1445				665	665	665	PBCNADBC_00380	ACNHKNIK_07175	JFBLIOPG_04345	FGHIMEME_02927	BNFPPAMD_00120
group_10948		hypothetical protein	5	5	1	3	148				1220	1223	1222	PBCNADBC_03633	ACNHKNIK_04981	JFBLIOPG_05498	FGHIMEME_02152	BNFPPAMD_00834
modC		Molybdenum import ATP-binding protein ModC	5	5	1	1	3768				1973	1973	1973	PBCNADBC_02651	ACNHKNIK_06353	JFBLIOPG_00848	FGHIMEME_05320	BNFPPAMD_06353
group_1095		hypothetical protein	5	5	1	1	3744				893	944	923	PBCNADBC_02631	ACNHKNIK_06333	JFBLIOPG_00868	FGHIMEME_05299	BNFPPAMD_06332
group_10950		Putative multidrug export ATP-binding/permease protein	5	5	1	1	629				1703	1703	1703	PBCNADBC_05756	ACNHKNIK_02003	JFBLIOPG_00580	FGHIMEME_00594	BNFPPAMD_00315
htpG		Chaperone protein HtpG	5	5	1	1	7816				1841	1841	1841	PBCNADBC_04289	ACNHKNIK_04512	JFBLIOPG_05152	FGHIMEME_03713	BNFPPAMD_04372
group_10952		hypothetical protein	5	5	1	1	1317				353	353	353	PBCNADBC_00502	ACNHKNIK_00079	JFBLIOPG_02699	FGHIMEME_07450	BNFPPAMD_00243
lytR		Transcriptional regulator LytR	5	5	1	1	1632				1301	1301	1301	PBCNADBC_04873	ACNHKNIK_00202	JFBLIOPG_06752	FGHIMEME_00988	BNFPPAMD_03975
yedK_2		Putative SOS response-associated peptidase YedK	5	5	1	1	8922				728	728	728	PBCNADBC_07691	ACNHKNIK_05638	JFBLIOPG_03359	FGHIMEME_06449	BNFPPAMD_06751
swrC		Swarming motility protein SwrC	5	5	1	1	5310				3131	3131	3131	PBCNADBC_06811	ACNHKNIK_04017	JFBLIOPG_03791	FGHIMEME_03157	BNFPPAMD_02433
group_10956		2-haloacrylate reductase	5	5	1	1	3594				941	941	941	PBCNADBC_08017	ACNHKNIK_05516	JFBLIOPG_04563	FGHIMEME_02785	BNFPPAMD_02789
group_10957		hypothetical protein	5	5	1	1	6515				1937	1937	1937	PBCNADBC_00851	ACNHKNIK_04382	JFBLIOPG_02175	FGHIMEME_04855	BNFPPAMD_05496
group_10958		hypothetical protein	5	5	1	3	290				1169	1169	1169	PBCNADBC_03374	ACNHKNIK_03827	JFBLIOPG_07187	FGHIMEME_06203	BNFPPAMD_06502
tauA		Taurine-binding periplasmic protein	5	5	1	1	3757				1043	1049	1044	PBCNADBC_02640	ACNHKNIK_06342	JFBLIOPG_00859	FGHIMEME_05309	BNFPPAMD_06342
group_1096		hypothetical protein	5	5	1	1	3753				1262	1262	1262	PBCNADBC_02637	ACNHKNIK_06339	JFBLIOPG_00862	FGHIMEME_08490	BNFPPAMD_08523
algC_1		Phosphomannomutase/phosphoglucomutase	5	5	1	6	18				1370	1370	1370	PBCNADBC_03161	ACNHKNIK_02977	JFBLIOPG_03467	FGHIMEME_02321	BNFPPAMD_02941
pld		Phospholipase D	5	5	1	9	63				1676	1676	1676	PBCNADBC_06299	ACNHKNIK_06666	JFBLIOPG_04832	FGHIMEME_03054	BNFPPAMD_06005
araQ_4		L-arabinose transport system permease protein AraQ	5	5	1	3	347				1001	1001	1001	PBCNADBC_03316	ACNHKNIK_08190	JFBLIOPG_02071	FGHIMEME_03810	BNFPPAMD_04237
cdhR_8		HTH-type transcriptional regulator CdhR	5	5	1	1	9005				986	986	986	PBCNADBC_04728	ACNHKNIK_07008	JFBLIOPG_03279	FGHIMEME_02727	BNFPPAMD_03181
group_10964	hsaB_2	Flavin-dependent monooxygenase_ reductase subunit HsaB	5	5	1	4	30				578	578	578	PBCNADBC_06832	ACNHKNIK_05828	JFBLIOPG_06067	FGHIMEME_07376	BNFPPAMD_07555
yniC		2-deoxyglucose-6-phosphate phosphatase	5	5	1	2	285				665	665	665	PBCNADBC_04381	ACNHKNIK_03635	JFBLIOPG_01935	FGHIMEME_02357	BNFPPAMD_01769
group_10966		hypothetical protein	5	5	1	1	4337				446	446	446	PBCNADBC_01139	ACNHKNIK_00371	JFBLIOPG_01689	FGHIMEME_01518	BNFPPAMD_02777
group_10967	pccB_2	Propionyl-CoA carboxylase beta chain	5	5	1	1	908				1598	1598	1598	PBCNADBC_00614	ACNHKNIK_03766	JFBLIOPG_00213	FGHIMEME_01142	BNFPPAMD_01627
group_10968		hypothetical protein	5	5	1	1	1123				617	617	617	PBCNADBC_05699	ACNHKNIK_03337	JFBLIOPG_05788	FGHIMEME_02037	BNFPPAMD_00021
gcvP		putative glycine dehydrogenase (decarboxylating)	5	5	1	1	2329				2885	2885	2885	PBCNADBC_07912	ACNHKNIK_07364	JFBLIOPG_05735	FGHIMEME_04010	BNFPPAMD_01322
ssuC_4		Putative aliphatic sulfonates transport permease protein SsuC	5	5	1	1	3756				626	890	731	PBCNADBC_02639	ACNHKNIK_06341	JFBLIOPG_00860	FGHIMEME_05308	BNFPPAMD_06341
yijE_1		putative cystine transporter YijE	5	5	1	1	8032				941	941	941	PBCNADBC_01458	ACNHKNIK_02393	JFBLIOPG_04070	FGHIMEME_01368	BNFPPAMD_08376
fabG2_3		putative oxidoreductase	5	5	1	13	35				794	794	794	PBCNADBC_07565	ACNHKNIK_07026	JFBLIOPG_07237	FGHIMEME_07004	BNFPPAMD_07219
group_10972		hypothetical protein	5	5	1	1	4302				2153	2153	2153	PBCNADBC_01173	ACNHKNIK_00405	JFBLIOPG_01722	FGHIMEME_05436	BNFPPAMD_03713
psuG_2		Pseudouridine-5'-phosphate glycosidase	5	5	1	4	89				980	980	980	PBCNADBC_03194	ACNHKNIK_03511	JFBLIOPG_08821	FGHIMEME_07626	BNFPPAMD_07736
ycdF_1		Glucose 1-dehydrogenase 2	5	5	1	3	315				764	764	764	PBCNADBC_03349	ACNHKNIK_03802	JFBLIOPG_02102	FGHIMEME_03775	BNFPPAMD_04272
ssgB_6		Sporulation-specific cell division protein SsgB	5	5	1	1	4677				422	422	422	PBCNADBC_07722	ACNHKNIK_07839	JFBLIOPG_06849	FGHIMEME_07164	BNFPPAMD_07380
group_10976	plsC_6	1-acyl-sn-glycerol-3-phosphate acyltransferase	5	5	1	1	4243				647	647	647	PBCNADBC_01230	ACNHKNIK_00462	JFBLIOPG_07894	FGHIMEME_07727	BNFPPAMD_07857
prcB		Proteasome subunit beta	5	5	1	1	4391				842	842	842	PBCNADBC_01086	ACNHKNIK_00318	JFBLIOPG_01636	FGHIMEME_01481	BNFPPAMD_02740
yijE_2		putative cystine transporter YijE	5	5	1	1	5913				929	929	929	PBCNADBC_05475	ACNHKNIK_05172	JFBLIOPG_05591	FGHIMEME_04113	BNFPPAMD_03510
group_10979		hypothetical protein	5	5	1	15	10				1592	1592	1592	PBCNADBC_07397	ACNHKNIK_08579	JFBLIOPG_06930	FGHIMEME_06357	BNFPPAMD_06609
nphT7_2		Acetoacetyl CoA synthase NphT7	5	5	1	1	8584				971	1004	990	PBCNADBC_02665	ACNHKNIK_07624	JFBLIOPG_00263	FGHIMEME_07284	BNFPPAMD_05674
group_10980		hypothetical protein	5	5	1	1	6076				1178	1178	1178	PBCNADBC_06406	ACNHKNIK_05732	JFBLIOPG_03960	FGHIMEME_04744	BNFPPAMD_08182
rlmG		Ribosomal RNA large subunit methyltransferase G	5	5	1	1	6589				1205	1205	1205	PBCNADBC_02475	ACNHKNIK_03152	JFBLIOPG_02237	FGHIMEME_05491	BNFPPAMD_02512
spo0C		Chromosome-partitioning protein Spo0J	5	5	1	1	2130				893	893	893	PBCNADBC_08577	ACNHKNIK_03255	JFBLIOPG_06651	FGHIMEME_07786	BNFPPAMD_07908
dtpT_3		Di-/tripeptide transporter	5	5	1	3	258				1505	1505	1505	PBCNADBC_03312	ACNHKNIK_08186	JFBLIOPG_02067	FGHIMEME_03814	BNFPPAMD_04233
group_10984		hypothetical protein	5	5	1	1	8639				563	563	563	PBCNADBC_02733	ACNHKNIK_08141	JFBLIOPG_00304	FGHIMEME_06564	BNFPPAMD_07427
czcS_1		Sensor protein CzcS	5	5	1	1	1521				1229	1229	1229	PBCNADBC_08868	ACNHKNIK_04771	JFBLIOPG_00107	FGHIMEME_07259	BNFPPAMD_03055
hemC		Porphobilinogen deaminase	5	5	1	1	1746				968	968	968	PBCNADBC_04500	ACNHKNIK_04001	JFBLIOPG_04709	FGHIMEME_03174	BNFPPAMD_04475
cysW_2		Sulfate transport system permease protein CysW	5	5	1	1	2423				1589	1589	1589	PBCNADBC_08309	ACNHKNIK_08767	JFBLIOPG_08385	FGHIMEME_07660	BNFPPAMD_07799
yfmJ_2		Putative NADP-dependent oxidoreductase YfmJ	5	5	1	1	5702				1022	1022	1022	PBCNADBC_01977	ACNHKNIK_00826	JFBLIOPG_01211	FGHIMEME_01235	BNFPPAMD_00429
pdhD		Dihydrolipoyl dehydrogenase	5	5	1	1	5331				1388	1388	1388	PBCNADBC_06791	ACNHKNIK_04037	JFBLIOPG_03771	FGHIMEME_07192	BNFPPAMD_02413
helY_1		putative helicase HelY	5	5	1	1	4405				2852	2852	2852	PBCNADBC_01072	ACNHKNIK_00304	JFBLIOPG_01622	FGHIMEME_01467	BNFPPAMD_02726
araN_1		putative arabinose-binding protein	5	5	1	1	229				1316	1316	1316	PBCNADBC_00702	ACNHKNIK_02217	JFBLIOPG_03622	FGHIMEME_03424	BNFPPAMD_05030
mgtB		Magnesium-transporting ATPase_ P-type 1	5	5	1	1	540				2720	2720	2720	PBCNADBC_04567	ACNHKNIK_01915	JFBLIOPG_05186	FGHIMEME_06231	BNFPPAMD_03623
rhlE_4		ATP-dependent RNA helicase RhlE	5	5	1	3	313				1538	1544	1541	PBCNADBC_03352	ACNHKNIK_03805	JFBLIOPG_02105	FGHIMEME_03772	BNFPPAMD_04275
gph_3		Phosphoglycolate phosphatase	5	5	1	14	17				749	749	749	PBCNADBC_07287	ACNHKNIK_07747	JFBLIOPG_06818	FGHIMEME_06926	BNFPPAMD_07786
group_10995		hypothetical protein	5	5	1	1	7991				2855	2855	2855	PBCNADBC_01497	ACNHKNIK_02354	JFBLIOPG_02458	FGHIMEME_01352	BNFPPAMD_06193
group_10996		Long-chain-fatty-acid--CoA ligase FadD15	5	5	1	1	1863				1784	1784	1784	PBCNADBC_05120	ACNHKNIK_04580	JFBLIOPG_03183	FGHIMEME_00910	BNFPPAMD_03028
group_10997		hypothetical protein	5	5	1	3	149				1043	1043	1043	PBCNADBC_03634	ACNHKNIK_04982	JFBLIOPG_05497	FGHIMEME_02151	BNFPPAMD_00835
group_10998		Endo-1_4-beta-xylanase/feruloyl esterase	5	5	1	1	8499				1214	1214	1214	PBCNADBC_02939	ACNHKNIK_01858	JFBLIOPG_00379	FGHIMEME_04266	BNFPPAMD_03446
group_10999		Alkyl hydroperoxide reductase subunit C	5	5	1	1	1113				554	554	554	PBCNADBC_05709	ACNHKNIK_03327	JFBLIOPG_05798	FGHIMEME_02027	BNFPPAMD_00011
pcpB_3		Pentachlorophenol 4-monooxygenase	5	5	1	1	8595				428	1484	1061	PBCNADBC_02675	ACNHKNIK_07634	JFBLIOPG_00273	FGHIMEME_07286	BNFPPAMD_05672
group_11000		hypothetical protein	5	5	1	1	3408				776	776	776	PBCNADBC_08101	ACNHKNIK_06896	JFBLIOPG_07020	FGHIMEME_06245	BNFPPAMD_01414
feaB		Phenylacetaldehyde dehydrogenase	5	5	1	1	4421				1364	1364	1364	PBCNADBC_01057	ACNHKNIK_00289	JFBLIOPG_01607	FGHIMEME_01452	BNFPPAMD_02711
group_11002		hypothetical protein	5	5	1	1	7005				1061	1061	1061	PBCNADBC_06732	ACNHKNIK_01724	JFBLIOPG_03678	FGHIMEME_01658	BNFPPAMD_00678
gltC_7		HTH-type transcriptional regulator GltC	5	5	1	1	4506				956	956	956	PBCNADBC_03912	ACNHKNIK_02933	JFBLIOPG_03403	FGHIMEME_00056	BNFPPAMD_03643
pknB_3		Serine/threonine-protein kinase PknB	5	5	1	1	7997				1562	1562	1562	PBCNADBC_01492	ACNHKNIK_02359	JFBLIOPG_02453	FGHIMEME_01357	BNFPPAMD_06188
sigD_1		ECF RNA polymerase sigma factor SigD	5	5	1	1	1371				779	779	779	PBCNADBC_00451	ACNHKNIK_00028	JFBLIOPG_02648	FGHIMEME_03869	BNFPPAMD_00192
group_11006		hypothetical protein	5	5	1	1	7994				686	686	686	PBCNADBC_01495	ACNHKNIK_02356	JFBLIOPG_02456	FGHIMEME_01354	BNFPPAMD_06191
inhA		Enoyl-[acyl-carrier-protein] reductase [NADH]	5	5	1	4	236				773	773	773	PBCNADBC_05820	ACNHKNIK_04832	JFBLIOPG_07477	FGHIMEME_04949	BNFPPAMD_08322
group_11008		hypothetical protein	5	5	1	1	3216				599	599	599	PBCNADBC_03549	ACNHKNIK_01252	JFBLIOPG_00783	FGHIMEME_03237	BNFPPAMD_03842
fabG_5		3-oxoacyl-[acyl-carrier-protein] reductase FabG	5	5	1	1	2846				761	761	761	PBCNADBC_07751	ACNHKNIK_04302	JFBLIOPG_07622	FGHIMEME_03978	BNFPPAMD_01354
group_1101		hypothetical protein	5	5	1	1	8598				665	788	763	PBCNADBC_02677	ACNHKNIK_07946	JFBLIOPG_00275	FGHIMEME_07288	BNFPPAMD_05670
group_11010		hypothetical protein	5	5	1	1	7073				740	740	740	PBCNADBC_06458	ACNHKNIK_07877	JFBLIOPG_04150	FGHIMEME_01725	BNFPPAMD_00745
spkB		Serine/threonine-protein kinase B	5	5	1	1	120				833	833	833	PBCNADBC_00809	ACNHKNIK_06366	JFBLIOPG_06609	FGHIMEME_05095	BNFPPAMD_03407
group_11012	dapb3_3	Dipeptidyl aminopeptidase BIII	5	5	1	1	6038				1865	1874	1866	PBCNADBC_08067	ACNHKNIK_07680	JFBLIOPG_07299	FGHIMEME_05118	BNFPPAMD_04766
rodA_2		putative FtsW-like protein	5	5	1	1	7915				1424	1424	1424	PBCNADBC_01570	ACNHKNIK_04105	JFBLIOPG_02532	FGHIMEME_02602	BNFPPAMD_03312
group_11014		hypothetical protein	5	5	1	2	593				470	470	470	PBCNADBC_07026	ACNHKNIK_08809	JFBLIOPG_06396	FGHIMEME_01780	BNFPPAMD_02078
group_11015		Long-chain-fatty-acid--CoA ligase FadD15	5	5	1	1	1856				1862	1862	1862	PBCNADBC_05127	ACNHKNIK_04586	JFBLIOPG_03176	FGHIMEME_00916	BNFPPAMD_03034
trpD		Anthranilate phosphoribosyltransferase	5	5	1	1	5294				1064	1064	1064	PBCNADBC_05313	ACNHKNIK_04689	JFBLIOPG_03807	FGHIMEME_03141	BNFPPAMD_02449
rsbP_4		Phosphoserine phosphatase RsbP	5	5	1	1	5364				1076	1076	1076	PBCNADBC_06463	ACNHKNIK_04056	JFBLIOPG_05059	FGHIMEME_03664	BNFPPAMD_04168
group_11018		NADH dehydrogenase-like protein	5	5	1	6	75				1388	1388	1388	PBCNADBC_03104	ACNHKNIK_03034	JFBLIOPG_03524	FGHIMEME_02264	BNFPPAMD_02884
yhdN_3		General stress protein 69	5	5	1	1	4364				992	992	992	PBCNADBC_01113	ACNHKNIK_00345	JFBLIOPG_01663	FGHIMEME_01507	BNFPPAMD_02766
group_1102		hypothetical protein	5	5	1	1	8621				269	269	269	PBCNADBC_02715	ACNHKNIK_07936	JFBLIOPG_00286	FGHIMEME_06546	BNFPPAMD_05660
zitB		Zinc transporter ZitB	5	5	1	6	14				938	938	938	PBCNADBC_03165	ACNHKNIK_02973	JFBLIOPG_03463	FGHIMEME_02325	BNFPPAMD_02945
group_11021		hypothetical protein	5	5	1	1	8623				1115	1124	1116	PBCNADBC_02717	ACNHKNIK_07934	JFBLIOPG_00288	FGHIMEME_06548	BNFPPAMD_05658
group_11022		hypothetical protein	5	5	1	1	7872				617	617	617	PBCNADBC_01614	ACNHKNIK_04143	JFBLIOPG_02575	FGHIMEME_02642	BNFPPAMD_03272
caeB		Carboxylesterase B	5	5	1	1	1857				1676	1682	1680	PBCNADBC_05126	ACNHKNIK_04585	JFBLIOPG_03177	FGHIMEME_00915	BNFPPAMD_03033
glnE		Bifunctional glutamine synthetase adenylyltransferase/adenylyl-removing enzyme	5	5	1	1	5419				2987	2987	2987	PBCNADBC_04410	ACNHKNIK_06716	JFBLIOPG_05106	FGHIMEME_06811	BNFPPAMD_06988
group_11025		Putative monooxygenase	5	5	1	1	3671				1130	1130	1130	PBCNADBC_02564	ACNHKNIK_04458	JFBLIOPG_00934	FGHIMEME_07923	BNFPPAMD_02864
soj_2		Chromosome-partitioning ATPase Soj	5	5	1	1	2131				1271	1280	1274	PBCNADBC_08576	ACNHKNIK_03254	JFBLIOPG_06652	FGHIMEME_07785	BNFPPAMD_07909
group_11027		hypothetical protein	5	5	1	1	689				392	392	392	PBCNADBC_03450	ACNHKNIK_08356	JFBLIOPG_00640	FGHIMEME_00533	BNFPPAMD_01302
group_11028		hypothetical protein	5	5	1	1	5444				605	605	605	PBCNADBC_04435	ACNHKNIK_05040	JFBLIOPG_05386	FGHIMEME_05984	BNFPPAMD_05179
group_11029		hypothetical protein	5	5	1	1	7507				4589	4589	4589	PBCNADBC_00185	ACNHKNIK_00532	JFBLIOPG_00993	FGHIMEME_00363	BNFPPAMD_01905
group_1103		hypothetical protein	5	5	1	1	8629				266	323	300	PBCNADBC_02723	ACNHKNIK_07928	JFBLIOPG_00294	FGHIMEME_06554	BNFPPAMD_05652
group_11030		hypothetical protein	5	5	1	5	217				1406	1406	1406	PBCNADBC_01842	ACNHKNIK_01465	JFBLIOPG_06506	FGHIMEME_04688	BNFPPAMD_05281
group_11031		hypothetical protein	5	5	1	5	171				1112	1118	1115	PBCNADBC_01780	ACNHKNIK_01527	JFBLIOPG_08315	FGHIMEME_07746	BNFPPAMD_07888
group_11032		hypothetical protein	5	5	1	1	5433				1028	1028	1028	PBCNADBC_04423	ACNHKNIK_06703	JFBLIOPG_07498	FGHIMEME_07737	BNFPPAMD_07867
group_11033		hypothetical protein	5	5	1	12	26				3935	3935	3935	PBCNADBC_06115	ACNHKNIK_07551	JFBLIOPG_07720	FGHIMEME_08002	BNFPPAMD_06942
group_11034		hypothetical protein	5	5	1	1	112				1691	1691	1691	PBCNADBC_00817	ACNHKNIK_06358	JFBLIOPG_06601	FGHIMEME_05103	BNFPPAMD_03415
group_11035		hypothetical protein	5	5	1	13	39				509	509	509	PBCNADBC_07569	ACNHKNIK_07030	JFBLIOPG_07233	FGHIMEME_07000	BNFPPAMD_07215
hrdA		RNA polymerase principal sigma factor HrdA	5	5	1	1	5724				1091	1091	1091	PBCNADBC_01955	ACNHKNIK_00804	JFBLIOPG_01234	FGHIMEME_01213	BNFPPAMD_00407
ruvC		Crossover junction endodeoxyribonuclease RuvC	5	5	1	5	92				536	536	536	PBCNADBC_01708	ACNHKNIK_01600	JFBLIOPG_02943	FGHIMEME_02573	BNFPPAMD_06273
group_11038		hypothetical protein	5	5	1	1	1879				833	833	833	PBCNADBC_05104	ACNHKNIK_04564	JFBLIOPG_03199	FGHIMEME_00894	BNFPPAMD_03012
aidB		Putative acyl-CoA dehydrogenase AidB	5	5	1	1	456				1643	1643	1643	PBCNADBC_04897	ACNHKNIK_08131	JFBLIOPG_05690	FGHIMEME_07019	BNFPPAMD_03809
group_1104		hypothetical protein	5	5	1	1	8637				188	188	188	PBCNADBC_02731	ACNHKNIK_08139	JFBLIOPG_00302	FGHIMEME_06562	BNFPPAMD_07429
tcrY_2		putative sensor histidine kinase TcrY	5	5	1	1	8986				1217	1217	1217	PBCNADBC_04746	ACNHKNIK_06989	JFBLIOPG_03297	FGHIMEME_02707	BNFPPAMD_03161
cysH		putative phosphoadenosine phosphosulfate reductase	5	5	1	1	461				713	713	713	PBCNADBC_04892	ACNHKNIK_08126	JFBLIOPG_05685	FGHIMEME_07024	BNFPPAMD_03814
group_11042		hypothetical protein	5	5	1	1	478				638	638	638	PBCNADBC_04626	ACNHKNIK_06129	JFBLIOPG_05243	FGHIMEME_07040	BNFPPAMD_03831
proS_2		Proline--tRNA ligase	5	5	1	1	7226				1694	1694	1694	PBCNADBC_01422	ACNHKNIK_02559	JFBLIOPG_08458	FGHIMEME_02424	BNFPPAMD_01059
group_11044		hypothetical protein	5	5	1	1	7604				590	590	590	PBCNADBC_00051	ACNHKNIK_00640	JFBLIOPG_01101	FGHIMEME_00257	BNFPPAMD_01114
deoA		Thymidine phosphorylase	5	5	1	1	1387				1277	1277	1277	PBCNADBC_00435	ACNHKNIK_00012	JFBLIOPG_02632	FGHIMEME_03853	BNFPPAMD_00176
group_11046		Putative HTH-type transcriptional regulator	5	5	1	1	6439				1526	1535	1527	PBCNADBC_00920	ACNHKNIK_00927	JFBLIOPG_02856	FGHIMEME_00831	BNFPPAMD_01449
group_11047		hypothetical protein	5	5	1	1	192				1373	1373	1373	PBCNADBC_00738	ACNHKNIK_02181	JFBLIOPG_03658	FGHIMEME_03458	BNFPPAMD_03336
ydeA		putative protease YdeA	5	5	1	1	7001				803	803	803	PBCNADBC_06034	ACNHKNIK_01720	JFBLIOPG_03682	FGHIMEME_01654	BNFPPAMD_00674
degU_10		Transcriptional regulatory protein DegU	5	5	1	1	6660				692	692	692	PBCNADBC_02228	ACNHKNIK_02105	JFBLIOPG_03086	FGHIMEME_05531	BNFPPAMD_04032
dtpT_1		Di-/tripeptide transporter	5	5	1	1	8642				689	1511	1346	PBCNADBC_02736	ACNHKNIK_08144	JFBLIOPG_00307	FGHIMEME_06567	BNFPPAMD_07424
petC_2		Cytochrome b6-f complex iron-sulfur subunit	5	5	1	1	4238				455	455	455	PBCNADBC_01235	ACNHKNIK_00467	JFBLIOPG_07889	FGHIMEME_07722	BNFPPAMD_07852
thcD_3		Rhodocoxin reductase	5	5	1	1	5255				1232	1232	1232	PBCNADBC_05274	ACNHKNIK_04650	JFBLIOPG_03846	FGHIMEME_03102	BNFPPAMD_02488
group_11052		putative tRNA/rRNA methyltransferase	5	5	1	1	186				971	971	971	PBCNADBC_00744	ACNHKNIK_02175	JFBLIOPG_03664	FGHIMEME_07106	BNFPPAMD_03342
group_11053	rsbU_16	Phosphoserine phosphatase RsbU	5	5	1	1	4073				1178	1178	1178	PBCNADBC_06716	ACNHKNIK_06523	JFBLIOPG_04184	FGHIMEME_01958	BNFPPAMD_02194
group_11054		hypothetical protein	5	5	1	4	188				890	890	890	PBCNADBC_05855	ACNHKNIK_04797	JFBLIOPG_07957	FGHIMEME_04914	BNFPPAMD_06788
endo I		Chitodextrinase	5	5	1	5	194				2369	2369	2369	PBCNADBC_01803	ACNHKNIK_01504	JFBLIOPG_06545	FGHIMEME_04649	BNFPPAMD_05320
ridA_2		2-iminobutanoate/2-iminopropanoate deaminase	5	5	1	1	8071				407	407	407	PBCNADBC_06419	ACNHKNIK_02435	JFBLIOPG_04111	FGHIMEME_01405	BNFPPAMD_04513
group_11057		N-glycosidase	5	5	1	1	7247				551	551	551	PBCNADBC_01401	ACNHKNIK_02538	JFBLIOPG_01382	FGHIMEME_02445	BNFPPAMD_01038
yfiR		putative HTH-type transcriptional regulator YfiR	5	5	1	1	8599				608	608	608	PBCNADBC_02678	ACNHKNIK_07945	JFBLIOPG_00276	FGHIMEME_06537	BNFPPAMD_05669
cbiX		Sirohydrochlorin cobaltochelatase	5	5	1	1	470				773	773	773	PBCNADBC_04883	ACNHKNIK_08117	JFBLIOPG_05677	FGHIMEME_07032	BNFPPAMD_03823
group_1106		hypothetical protein	5	5	1	1	8648				389	449	425	PBCNADBC_02742	ACNHKNIK_08150	JFBLIOPG_00313	FGHIMEME_06432	BNFPPAMD_07418
group_11060		Glycyl-glycine endopeptidase ALE-1	5	5	1	1	747				794	794	794	PBCNADBC_02140	ACNHKNIK_01214	JFBLIOPG_02412	FGHIMEME_00506	BNFPPAMD_01275
mog		Molybdopterin adenylyltransferase	5	5	1	1	4753				590	590	590	PBCNADBC_07069	ACNHKNIK_08456	JFBLIOPG_06719	FGHIMEME_07302	BNFPPAMD_07481
yycN_2		putative N-acetyltransferase YycN	5	5	1	5	63				824	824	824	PBCNADBC_01683	ACNHKNIK_05935	JFBLIOPG_02917	FGHIMEME_04632	BNFPPAMD_05438
nrdD		Anaerobic ribonucleoside-triphosphate reductase	5	5	1	1	6215				1769	1778	1776	PBCNADBC_07517	ACNHKNIK_07350	JFBLIOPG_07174	FGHIMEME_05767	BNFPPAMD_06140
group_11064		hypothetical protein	5	5	1	1	1376				1352	1361	1357	PBCNADBC_00446	ACNHKNIK_00023	JFBLIOPG_02643	FGHIMEME_03864	BNFPPAMD_00187
lgrD_1		Linear gramicidin synthase subunit D	5	5	1	1	630				10913	10922	10918	PBCNADBC_05755	ACNHKNIK_02004	JFBLIOPG_00581	FGHIMEME_00593	BNFPPAMD_00314
group_11066		hypothetical protein	5	5	1	1	442				884	884	884	PBCNADBC_04912	ACNHKNIK_07817	JFBLIOPG_05704	FGHIMEME_06723	BNFPPAMD_03795
ssuC_1		Putative aliphatic sulfonates transport permease protein SsuC	5	5	1	1	606				887	887	887	PBCNADBC_05779	ACNHKNIK_01980	JFBLIOPG_00557	FGHIMEME_00616	BNFPPAMD_00337
group_11068		hypothetical protein	5	5	1	1	5863				959	959	959	PBCNADBC_07853	ACNHKNIK_07397	JFBLIOPG_01363	FGHIMEME_05856	BNFPPAMD_03546
argB_1		Acetylglutamate kinase	5	5	1	1	623				932	932	932	PBCNADBC_05762	ACNHKNIK_01997	JFBLIOPG_00574	FGHIMEME_00600	BNFPPAMD_00321
folA		Dihydrofolate reductase	5	5	1	1	8662				542	557	554	PBCNADBC_02755	ACNHKNIK_08628	JFBLIOPG_00326	FGHIMEME_06419	BNFPPAMD_07838
afsR_4		Regulatory protein AfsR	5	5	1	1	738				2093	2093	2093	PBCNADBC_07447	ACNHKNIK_06176	JFBLIOPG_08925	FGHIMEME_00515	BNFPPAMD_01284
cysA_2		Sulfate/thiosulfate import ATP-binding protein CysA	5	5	1	2	284				1118	1118	1118	PBCNADBC_04380	ACNHKNIK_03636	JFBLIOPG_01936	FGHIMEME_02358	BNFPPAMD_01770
dcuR		Transcriptional regulatory protein DcuR	5	5	1	1	763				734	734	734	PBCNADBC_02125	ACNHKNIK_01199	JFBLIOPG_02397	FGHIMEME_00491	BNFPPAMD_01260
afsK_5		Serine/threonine-protein kinase AfsK	5	5	1	1	1481				1820	1835	1829	PBCNADBC_00343	ACNHKNIK_05385	JFBLIOPG_04380	FGHIMEME_02891	BNFPPAMD_00084
pknB_4		Serine/threonine-protein kinase PknB	5	5	1	1	7996				1685	1685	1685	PBCNADBC_01493	ACNHKNIK_02358	JFBLIOPG_02454	FGHIMEME_01356	BNFPPAMD_06189
group_11075		hypothetical protein	5	5	1	9	27				401	401	401	PBCNADBC_06272	ACNHKNIK_06053	JFBLIOPG_04859	FGHIMEME_03027	BNFPPAMD_06836
argD_3		Acetylornithine aminotransferase	5	5	1	5	25				1229	1229	1229	PBCNADBC_01645	ACNHKNIK_05897	JFBLIOPG_02879	FGHIMEME_04594	BNFPPAMD_05476
group_11077	nagC_4	N-acetylglucosamine repressor	5	5	1	1	539				1214	1214	1214	PBCNADBC_04568	ACNHKNIK_01914	JFBLIOPG_05187	FGHIMEME_06230	BNFPPAMD_03622
group_11078		hypothetical protein	5	5	1	2	255				1523	1523	1523	PBCNADBC_04357	ACNHKNIK_03658	JFBLIOPG_06908	FGHIMEME_02385	BNFPPAMD_05950
group_11079		hypothetical protein	5	5	1	1	5678				572	572	572	PBCNADBC_02001	ACNHKNIK_00850	JFBLIOPG_01187	FGHIMEME_01259	BNFPPAMD_00453
group_1108		hypothetical protein	5	5	1	1	8664				560	560	560	PBCNADBC_02757	ACNHKNIK_08626	JFBLIOPG_00328	FGHIMEME_06417	BNFPPAMD_07836
aspT_2		Aspartate/alanine antiporter	5	5	1	1	6114				1676	1676	1676	PBCNADBC_06368	ACNHKNIK_05771	JFBLIOPG_03922	FGHIMEME_04705	BNFPPAMD_04325
qacA_5		Antiseptic resistance protein	5	5	1	1	3959				1637	1637	1637	PBCNADBC_06225	ACNHKNIK_07317	JFBLIOPG_05868	FGHIMEME_01893	BNFPPAMD_02129
gyrBR		DNA gyrase subunit B_ novobiocin-resistant	5	5	1	1	7885				2057	2057	2057	PBCNADBC_01601	ACNHKNIK_04130	JFBLIOPG_02562	FGHIMEME_02629	BNFPPAMD_03285
fusA_2		Elongation factor G	5	5	1	2	185				2090	2090	2090	PBCNADBC_05362	ACNHKNIK_05086	JFBLIOPG_04900	FGHIMEME_02982	BNFPPAMD_04571
group_11084		hypothetical protein	5	5	1	1	4033				590	590	590	PBCNADBC_07240	ACNHKNIK_08716	JFBLIOPG_09001	FGHIMEME_07153	BNFPPAMD_06914
dkgA		2_5-diketo-D-gluconic acid reductase A	5	5	1	3	79				911	911	911	PBCNADBC_07336	ACNHKNIK_06736	JFBLIOPG_06780	FGHIMEME_04137	BNFPPAMD_04953
mco		Multicopper oxidase mco	5	5	1	3	40				1562	1562	1562	PBCNADBC_08369	ACNHKNIK_08305	JFBLIOPG_08443	FGHIMEME_04177	BNFPPAMD_04913
group_11087		hypothetical protein	5	5	1	1	3795				1571	1583	1578	PBCNADBC_05996	ACNHKNIK_06425	JFBLIOPG_00824	FGHIMEME_01547	BNFPPAMD_01798
yheS_2		putative ABC transporter ATP-binding protein YheS	5	5	1	4	189				1598	1598	1598	PBCNADBC_05854	ACNHKNIK_04798	JFBLIOPG_07956	FGHIMEME_04915	BNFPPAMD_06787
stp_7		Multidrug resistance protein Stp	5	5	1	3	123				1487	1487	1487	PBCNADBC_03608	ACNHKNIK_04954	JFBLIOPG_05522	FGHIMEME_04365	BNFPPAMD_00805
group_1109		hypothetical protein	5	5	1	1	8666				575	575	575	PBCNADBC_02759	ACNHKNIK_08624	JFBLIOPG_00330	FGHIMEME_06415	BNFPPAMD_07834
group_11090		hypothetical protein	5	5	1	1	7014				659	665	662	PBCNADBC_06741	ACNHKNIK_01733	JFBLIOPG_03669	FGHIMEME_01667	BNFPPAMD_00687
group_11091		hypothetical protein	5	5	1	1	4067				1148	1148	1148	PBCNADBC_06721	ACNHKNIK_06518	JFBLIOPG_04179	FGHIMEME_01963	BNFPPAMD_02199
alaS_2		Alanine--tRNA ligase	5	5	1	1	7715				2663	2663	2663	PBCNADBC_05037	ACNHKNIK_03876	JFBLIOPG_05427	FGHIMEME_03316	BNFPPAMD_07036
idhA		Inositol 2-dehydrogenase	5	5	1	1	8455				1004	1004	1004	PBCNADBC_02983	ACNHKNIK_01813	JFBLIOPG_00423	FGHIMEME_06380	BNFPPAMD_03490
dpgD_3		Enoyl-CoA-hydratase	5	5	1	3	37				833	833	833	PBCNADBC_08366	ACNHKNIK_08302	JFBLIOPG_08446	FGHIMEME_04180	BNFPPAMD_04910
afsK_7		Serine/threonine-protein kinase AfsK	5	5	1	5	51				1232	1232	1232	PBCNADBC_01671	ACNHKNIK_05923	JFBLIOPG_02905	FGHIMEME_04620	BNFPPAMD_05450
pccB_3		Propionyl-CoA carboxylase beta chain	5	5	1	1	1143				1610	1610	1610	PBCNADBC_00290	ACNHKNIK_08226	JFBLIOPG_08343	FGHIMEME_02056	BNFPPAMD_00040
group_11097		hypothetical protein	5	5	1	1	2899				725	725	725	PBCNADBC_04136	ACNHKNIK_07120	JFBLIOPG_05021	FGHIMEME_03966	BNFPPAMD_01366
group_11098		hypothetical protein	5	5	1	1	1418				653	653	653	PBCNADBC_00406	ACNHKNIK_08092	JFBLIOPG_02603	FGHIMEME_03824	BNFPPAMD_00147
degA_1		HTH-type transcriptional regulator DegA	5	5	1	3	103				1097	1097	1097	PBCNADBC_03589	ACNHKNIK_04935	JFBLIOPG_05541	FGHIMEME_04384	BNFPPAMD_00786
hisI		Phosphoribosyl-AMP cyclohydrolase	5	5	1	9	31				380	380	380	PBCNADBC_06276	ACNHKNIK_06057	JFBLIOPG_04855	FGHIMEME_03031	BNFPPAMD_06840
group_11101	glnM_1	putative glutamine ABC transporter permease protein GlnM	5	5	1	1	821				674	674	674	PBCNADBC_02067	ACNHKNIK_01141	JFBLIOPG_02339	FGHIMEME_00433	BNFPPAMD_05820
group_11102		hypothetical protein	5	5	1	1	6356				1703	1703	1703	PBCNADBC_00998	ACNHKNIK_01004	JFBLIOPG_02780	FGHIMEME_00750	BNFPPAMD_01530
group_11103		hypothetical protein	5	5	1	1	8065				2102	2102	2102	PBCNADBC_06413	ACNHKNIK_02429	JFBLIOPG_04105	FGHIMEME_01399	BNFPPAMD_04507
sbcD		Nuclease SbcCD subunit D	5	5	1	1	3434				1166	1166	1166	PBCNADBC_08583	ACNHKNIK_08821	JFBLIOPG_08762	FGHIMEME_06302	BNFPPAMD_01439
msrP_2		Protein-methionine-sulfoxide reductase catalytic subunit MsrP	5	5	1	3	203				689	689	689	PBCNADBC_07872	ACNHKNIK_04207	JFBLIOPG_02015	FGHIMEME_02099	BNFPPAMD_00887
group_11106		Long-chain-fatty-acid--CoA ligase FadD13	5	5	1	1	3670				1553	1553	1553	PBCNADBC_02563	ACNHKNIK_04459	JFBLIOPG_00935	FGHIMEME_07924	BNFPPAMD_02863
gpmA_2		2_3-bisphosphoglycerate-dependent phosphoglycerate mutase	5	5	1	4	230				518	518	518	PBCNADBC_05814	ACNHKNIK_04838	JFBLIOPG_07471	FGHIMEME_04955	BNFPPAMD_08213
recQ_2		ATP-dependent DNA helicase RecQ	5	5	1	1	8505				2117	2117	2117	PBCNADBC_02803	ACNHKNIK_01864	JFBLIOPG_00373	FGHIMEME_04272	BNFPPAMD_03440
group_11109		hypothetical protein	5	5	1	8	104				755	755	755	PBCNADBC_05645	ACNHKNIK_09030	JFBLIOPG_03966	FGHIMEME_08354	BNFPPAMD_02687
mftR_2		Putative mycofactocin biosynthesis transcriptional regulator MftR	5	5	1	1	8524				827	845	837	PBCNADBC_02784	ACNHKNIK_01883	JFBLIOPG_00354	FGHIMEME_04291	BNFPPAMD_03421
group_11110		hypothetical protein	5	5	1	1	7305				1454	1454	1454	PBCNADBC_01347	ACNHKNIK_02478	JFBLIOPG_01437	FGHIMEME_02500	BNFPPAMD_00983
group_11111		Trypsin	5	5	1	1	769				959	959	959	PBCNADBC_02119	ACNHKNIK_01193	JFBLIOPG_02391	FGHIMEME_00485	BNFPPAMD_01254
phoA		Alkaline phosphatase	5	5	1	3	342				1349	1349	1349	PBCNADBC_03321	ACNHKNIK_03776	JFBLIOPG_02076	FGHIMEME_03805	BNFPPAMD_04242
group_11113		hypothetical protein	5	5	1	1	7502				485	485	485	PBCNADBC_00191	ACNHKNIK_00527	JFBLIOPG_00987	FGHIMEME_00368	BNFPPAMD_01910
citZ		Citrate synthase 2	5	5	1	1	755				1253	1253	1253	PBCNADBC_02133	ACNHKNIK_01207	JFBLIOPG_02405	FGHIMEME_00499	BNFPPAMD_01268
mshA_1		D-inositol-3-phosphate glycosyltransferase	5	5	1	1	7456				1235	1235	1235	PBCNADBC_00237	ACNHKNIK_00481	JFBLIOPG_00941	FGHIMEME_02165	BNFPPAMD_01956
group_11116		putative oxidoreductase/MSMEI_2347	5	5	1	1	8630				848	848	848	PBCNADBC_02724	ACNHKNIK_07927	JFBLIOPG_00295	FGHIMEME_06555	BNFPPAMD_05651
nuoF_1		NADH-quinone oxidoreductase subunit F	5	5	1	1	1901				1382	1382	1382	PBCNADBC_06688	ACNHKNIK_06651	JFBLIOPG_03220	FGHIMEME_00873	BNFPPAMD_02991
group_11118		hypothetical protein	5	5	1	1	3824				458	458	458	PBCNADBC_06024	ACNHKNIK_06611	JFBLIOPG_00796	FGHIMEME_01574	BNFPPAMD_01825
cydD		ATP-binding/permease protein CydD	5	5	1	1	7821				3578	3578	3578	PBCNADBC_04294	ACNHKNIK_04507	JFBLIOPG_05157	FGHIMEME_03703	BNFPPAMD_04362
ogt_1		Methylated-DNA--protein-cysteine methyltransferase	5	5	1	1	8515				527	527	527	PBCNADBC_02793	ACNHKNIK_01874	JFBLIOPG_00363	FGHIMEME_04282	BNFPPAMD_03430
xly		Xanthan lyase	5	5	1	3	99				2393	2393	2393	PBCNADBC_03585	ACNHKNIK_04931	JFBLIOPG_05545	FGHIMEME_04388	BNFPPAMD_00782
pdxH_2		Pyridoxine/pyridoxamine 5'-phosphate oxidase	5	5	1	1	914				653	653	653	PBCNADBC_00608	ACNHKNIK_03760	JFBLIOPG_00207	FGHIMEME_01148	BNFPPAMD_01621
group_11122		Arylesterase	5	5	1	1	6840				710	710	710	PBCNADBC_02437	ACNHKNIK_03142	JFBLIOPG_02271	FGHIMEME_05481	BNFPPAMD_02522
yxeP_1		putative hydrolase YxeP	5	5	1	1	1381				1313	1313	1313	PBCNADBC_00441	ACNHKNIK_00018	JFBLIOPG_02638	FGHIMEME_03859	BNFPPAMD_00182
rsbU_15		Phosphoserine phosphatase RsbU	5	5	1	12	37				1811	1811	1811	PBCNADBC_06140	ACNHKNIK_07638	JFBLIOPG_07809	FGHIMEME_07083	BNFPPAMD_07019
group_11125		hypothetical protein	5	5	1	4	131				782	782	782	PBCNADBC_03235	ACNHKNIK_03470	JFBLIOPG_04277	FGHIMEME_04043	BNFPPAMD_04104
group_11126		hypothetical protein	5	5	1	1	929				995	995	995	PBCNADBC_00593	ACNHKNIK_03745	JFBLIOPG_00192	FGHIMEME_01157	BNFPPAMD_01612
group_11127		hypothetical protein	5	5	1	6	44				1208	1208	1208	PBCNADBC_03136	ACNHKNIK_03002	JFBLIOPG_03492	FGHIMEME_02296	BNFPPAMD_02916
group_11128		hypothetical protein	5	5	1	1	7745				590	590	590	PBCNADBC_05067	ACNHKNIK_03906	JFBLIOPG_05457	FGHIMEME_03346	BNFPPAMD_06631
cofC_2		2-phospho-L-lactate guanylyltransferase	5	5	1	1	6203				623	623	623	PBCNADBC_07528	ACNHKNIK_07339	JFBLIOPG_07163	FGHIMEME_05757	BNFPPAMD_06130
cat		Chloramphenicol acetyltransferase	5	5	1	1	8514				200	200	200	PBCNADBC_02794	ACNHKNIK_01873	JFBLIOPG_00364	FGHIMEME_04281	BNFPPAMD_03431
group_11130		hypothetical protein	5	5	1	1	7486				1262	1262	1262	PBCNADBC_00207	ACNHKNIK_00511	JFBLIOPG_00971	FGHIMEME_00384	BNFPPAMD_01926
yokD_2		SPBc2 prophage-derived aminoglycoside N(3')-acetyltransferase-like protein YokD	5	5	1	1	3627				791	791	791	PBCNADBC_02521	ACNHKNIK_05485	JFBLIOPG_04533	FGHIMEME_02817	BNFPPAMD_02821
group_11132		hypothetical protein	5	5	1	1	9089				1895	1898	1896	PBCNADBC_05571	ACNHKNIK_02820	JFBLIOPG_04648	FGHIMEME_07484	BNFPPAMD_07573
zupT_2		Zinc transporter ZupT	5	5	1	4	177				758	758	758	PBCNADBC_03278	ACNHKNIK_04786	JFBLIOPG_04320	FGHIMEME_07895	BNFPPAMD_07976
drrA_13		Daunorubicin/doxorubicin resistance ATP-binding protein DrrA	5	5	1	1	6031				941	941	941	PBCNADBC_08060	ACNHKNIK_07673	JFBLIOPG_07292	FGHIMEME_05111	BNFPPAMD_04773
trpE_4		Anthranilate synthase component 1	5	5	1	1	8553				1916	1916	1916	PBCNADBC_07929	ACNHKNIK_08161	JFBLIOPG_08772	FGHIMEME_07604	BNFPPAMD_07779
potD		Spermidine/putrescine-binding periplasmic protein	5	5	1	1	7245				1250	1250	1250	PBCNADBC_01403	ACNHKNIK_02540	JFBLIOPG_01380	FGHIMEME_02443	BNFPPAMD_01040
bioA		Adenosylmethionine-8-amino-7-oxononanoate aminotransferase	5	5	1	1	3570				1331	1331	1331	PBCNADBC_02913	ACNHKNIK_07477	JFBLIOPG_06565	FGHIMEME_03594	BNFPPAMD_07337
hlb		Phospholipase C	5	5	1	1	6118				989	989	989	PBCNADBC_06364	ACNHKNIK_05775	JFBLIOPG_03918	FGHIMEME_04701	BNFPPAMD_04321
group_11139		F420H(2)-dependent quinone reductase	5	5	1	1	976				473	473	473	PBCNADBC_00550	ACNHKNIK_03697	JFBLIOPG_00149	FGHIMEME_01200	BNFPPAMD_01569
group_1114		hypothetical protein	5	5	1	1	8513				419	428	424	PBCNADBC_02795	ACNHKNIK_01872	JFBLIOPG_00365	FGHIMEME_04280	BNFPPAMD_03432
group_11140		hypothetical protein	5	5	1	4	103				695	695	695	PBCNADBC_03207	ACNHKNIK_03498	JFBLIOPG_04249	FGHIMEME_07871	BNFPPAMD_04132
group_11141		putative ABC transporter ATP-binding protein	5	5	1	1	3984				2006	2006	2006	PBCNADBC_06199	ACNHKNIK_05327	JFBLIOPG_05893	FGHIMEME_01919	BNFPPAMD_02155
group_11142		hypothetical protein	5	5	1	1	6173				1259	1259	1259	PBCNADBC_06647	ACNHKNIK_08348	JFBLIOPG_03865	FGHIMEME_06980	BNFPPAMD_07128
group_11143		hypothetical protein	5	5	1	16	28				1199	1199	1199	PBCNADBC_08429	ACNHKNIK_08535	JFBLIOPG_08142	FGHIMEME_07494	BNFPPAMD_07600
group_11144		hypothetical protein	5	5	1	1	291				665	665	665	PBCNADBC_00640	ACNHKNIK_02277	JFBLIOPG_03561	FGHIMEME_01115	BNFPPAMD_01654
pstP_2		PP2C-family Ser/Thr phosphatase	5	5	1	1	5418				743	743	743	PBCNADBC_04409	ACNHKNIK_06717	JFBLIOPG_05105	FGHIMEME_06810	BNFPPAMD_06987
group_11146		Riboflavin biosynthesis protein	5	5	1	1	9091				665	671	669	PBCNADBC_05573	ACNHKNIK_02822	JFBLIOPG_04646	FGHIMEME_07482	BNFPPAMD_07575
group_11147		hypothetical protein	5	5	1	2	393				1058	1058	1058	PBCNADBC_04232	ACNHKNIK_03544	JFBLIOPG_01830	FGHIMEME_07674	BNFPPAMD_07821
zntR		HTH-type transcriptional regulator ZntR	5	5	1	3	152				398	398	398	PBCNADBC_03637	ACNHKNIK_04985	JFBLIOPG_05494	FGHIMEME_02148	BNFPPAMD_00838
dhbB		Isochorismatase	5	5	1	1	626				668	668	668	PBCNADBC_05759	ACNHKNIK_02000	JFBLIOPG_00577	FGHIMEME_00597	BNFPPAMD_00318
garK		Glycerate 2-kinase	5	5	1	1	8510				1115	1148	1141	PBCNADBC_02798	ACNHKNIK_01869	JFBLIOPG_00368	FGHIMEME_04277	BNFPPAMD_03435
group_11150	yvoA_1	HTH-type transcriptional repressor YvoA	5	5	1	1	4498				779	779	779	PBCNADBC_03905	ACNHKNIK_02940	JFBLIOPG_03395	FGHIMEME_00049	BNFPPAMD_03650
group_11151		hypothetical protein	5	5	1	15	26				1283	1283	1283	PBCNADBC_07404	ACNHKNIK_08324	JFBLIOPG_06923	FGHIMEME_06364	BNFPPAMD_06616
nudL_1		putative Nudix hydrolase NudL	5	5	1	1	6923				800	800	800	PBCNADBC_02316	ACNHKNIK_01647	JFBLIOPG_03755	FGHIMEME_06906	BNFPPAMD_00627
group_11153		hypothetical protein	5	5	1	1	1880				953	953	953	PBCNADBC_05103	ACNHKNIK_04563	JFBLIOPG_03200	FGHIMEME_00893	BNFPPAMD_03011
group_11154		hypothetical protein	5	5	1	1	8456				989	989	989	PBCNADBC_02982	ACNHKNIK_01814	JFBLIOPG_00422	FGHIMEME_06381	BNFPPAMD_03489
group_11155		hypothetical protein	5	5	1	1	518				563	563	563	PBCNADBC_04587	ACNHKNIK_06168	JFBLIOPG_05206	FGHIMEME_05278	BNFPPAMD_03602
oppC_1		Oligopeptide transport system permease protein OppC	5	5	1	1	556				965	965	965	PBCNADBC_06541	ACNHKNIK_01931	JFBLIOPG_00505	FGHIMEME_00668	BNFPPAMD_00389
group_11157		hypothetical protein	5	5	1	1	7251				689	689	689	PBCNADBC_01397	ACNHKNIK_02534	JFBLIOPG_01386	FGHIMEME_02449	BNFPPAMD_01034
gltC_4		HTH-type transcriptional regulator GltC	5	5	1	1	6821				878	878	878	PBCNADBC_02418	ACNHKNIK_03123	JFBLIOPG_02290	FGHIMEME_05462	BNFPPAMD_02541
trmD		tRNA (guanine-N(1)-)-methyltransferase	5	5	1	1	7289				821	821	821	PBCNADBC_01362	ACNHKNIK_02494	JFBLIOPG_01421	FGHIMEME_02484	BNFPPAMD_00999
group_1116		hypothetical protein	5	5	1	1	3468				836	947	924	PBCNADBC_02808	ACNHKNIK_02760	JFBLIOPG_04422	FGHIMEME_08206	BNFPPAMD_08239
gltX		Glutamate--tRNA ligase	5	5	1	1	7339				1478	1478	1478	PBCNADBC_01309	ACNHKNIK_02440	JFBLIOPG_01475	FGHIMEME_04223	BNFPPAMD_00945
group_11161		hypothetical protein	5	5	1	1	3604				1079	1079	1079	PBCNADBC_08027	ACNHKNIK_05506	JFBLIOPG_04553	FGHIMEME_02795	BNFPPAMD_02799
aldA		Putative aldehyde dehydrogenase AldA	5	5	1	1	1407				1436	1436	1436	PBCNADBC_00416	ACNHKNIK_08102	JFBLIOPG_02613	FGHIMEME_03834	BNFPPAMD_00157
group_11163		hypothetical protein	5	5	1	1	3960				1076	1076	1076	PBCNADBC_06223	ACNHKNIK_07319	JFBLIOPG_05869	FGHIMEME_01895	BNFPPAMD_02131
group_11164		hypothetical protein	5	5	1	2	549				740	740	740	PBCNADBC_04156	ACNHKNIK_05573	JFBLIOPG_08729	FGHIMEME_01820	BNFPPAMD_02038
group_11165	galE_3	UDP-glucose 4-epimerase	5	5	1	6	114				974	974	974	PBCNADBC_03055	ACNHKNIK_07997	JFBLIOPG_08077	FGHIMEME_05694	BNFPPAMD_06720
group_11166		hypothetical protein	5	5	1	5	40				419	419	419	PBCNADBC_01660	ACNHKNIK_05912	JFBLIOPG_02894	FGHIMEME_04609	BNFPPAMD_05461
group_11167		hypothetical protein	5	5	1	1	6126				545	545	545	PBCNADBC_06602	ACNHKNIK_07498	JFBLIOPG_03910	FGHIMEME_06685	BNFPPAMD_04313
manA_1		Beta-mannanase/endoglucanase A	5	5	1	3	166				1460	1460	1460	PBCNADBC_03650	ACNHKNIK_04171	JFBLIOPG_01979	FGHIMEME_02135	BNFPPAMD_00851
hppA		K(+)-insensitive pyrophosphate-energized proton pump	5	5	1	1	6887				2411	2411	2411	PBCNADBC_02295	ACNHKNIK_02014	JFBLIOPG_03020	FGHIMEME_06072	BNFPPAMD_06392
group_1117		hypothetical protein	5	5	1	1	3470				203	395	318	PBCNADBC_02810	ACNHKNIK_02758	JFBLIOPG_04424	FGHIMEME_04435	BNFPPAMD_02411
group_11170		putative HTH-type transcriptional regulator	5	5	1	1	2324				773	773	773	PBCNADBC_07917	ACNHKNIK_07359	JFBLIOPG_05730	FGHIMEME_04015	BNFPPAMD_01317
uox_1		Uricase	5	5	1	1	8428				923	923	923	PBCNADBC_03009	ACNHKNIK_01787	JFBLIOPG_00449	FGHIMEME_06129	BNFPPAMD_04877
nadE_1		NH(3)-dependent NAD(+) synthetase	5	5	1	2	504				830	830	830	PBCNADBC_04200	ACNHKNIK_05616	JFBLIOPG_01798	FGHIMEME_01862	BNFPPAMD_01996
group_11173		hypothetical protein	5	5	1	1	3384				419	419	419	PBCNADBC_08082	ACNHKNIK_06878	JFBLIOPG_07002	FGHIMEME_06265	BNFPPAMD_01394
clsA_1		Major cardiolipin synthase ClsA	5	5	1	1	6404				1616	1616	1616	PBCNADBC_00952	ACNHKNIK_00959	JFBLIOPG_02826	FGHIMEME_00798	BNFPPAMD_01482
group_11175		hypothetical protein	5	5	1	1	3782				1367	1376	1372	PBCNADBC_05984	ACNHKNIK_06413	JFBLIOPG_00836	FGHIMEME_08415	BNFPPAMD_08452
pksJ		Polyketide synthase PksJ	5	5	1	1	2187				1655	1655	1655	PBCNADBC_03758	ACNHKNIK_03202	JFBLIOPG_07268	FGHIMEME_04757	BNFPPAMD_05368
group_11177		Fluoroacetaldehyde dehydrogenase	5	5	1	2	453				1523	1523	1523	PBCNADBC_07506	ACNHKNIK_07528	JFBLIOPG_07691	FGHIMEME_05957	BNFPPAMD_06232
thrC_3		Threonine synthase	5	5	1	1	1054				1121	1121	1121	PBCNADBC_05623	ACNHKNIK_03270	JFBLIOPG_07041	FGHIMEME_07761	BNFPPAMD_07891
argG_2		Argininosuccinate synthase	5	5	1	5	30				1193	1193	1193	PBCNADBC_01650	ACNHKNIK_05902	JFBLIOPG_02884	FGHIMEME_04599	BNFPPAMD_05471
group_1118		hypothetical protein	5	5	1	1	3474				275	347	318	PBCNADBC_02814	ACNHKNIK_02754	JFBLIOPG_04428	FGHIMEME_04431	BNFPPAMD_02407
hsaB_1		Flavin-dependent monooxygenase_ reductase subunit HsaB	5	5	1	1	961				617	617	617	PBCNADBC_00564	ACNHKNIK_03710	JFBLIOPG_00163	FGHIMEME_01186	BNFPPAMD_01583
ribD2_2		2_5-diamino-6-ribosylamino-4(3H)-pyrimidinone 5'-phosphate reductase	5	5	1	1	501				773	773	773	PBCNADBC_04603	ACNHKNIK_06151	JFBLIOPG_05222	FGHIMEME_05261	BNFPPAMD_03585
ldtB_3		L_D-transpeptidase 2	5	5	1	2	370				1418	1418	1418	PBCNADBC_04999	ACNHKNIK_03564	JFBLIOPG_01850	FGHIMEME_03476	BNFPPAMD_01686
fprA_2		NADPH-ferredoxin reductase FprA	5	5	1	3	202				1361	1361	1361	PBCNADBC_07871	ACNHKNIK_04206	JFBLIOPG_02014	FGHIMEME_02100	BNFPPAMD_00886
group_11184		hypothetical protein	5	5	1	1	4191				1157	1157	1157	PBCNADBC_03960	ACNHKNIK_02885	JFBLIOPG_03451	FGHIMEME_07403	BNFPPAMD_06057
group_11185		hypothetical protein	5	5	1	1	1910				620	620	620	PBCNADBC_06679	ACNHKNIK_06642	JFBLIOPG_03229	FGHIMEME_00864	BNFPPAMD_02982
group_11186		hypothetical protein	5	5	1	1	1775				1988	1988	1988	PBCNADBC_04529	ACNHKNIK_03972	JFBLIOPG_04680	FGHIMEME_03203	BNFPPAMD_04446
dcuS_3		Sensor histidine kinase DcuS	5	5	1	3	65				1757	1769	1764	PBCNADBC_07323	ACNHKNIK_06749	JFBLIOPG_06793	FGHIMEME_04151	BNFPPAMD_04939
tcrX		putative transcriptional regulatory protein TcrX	5	5	1	1	7759				767	767	767	PBCNADBC_05081	ACNHKNIK_03920	JFBLIOPG_05471	FGHIMEME_03360	BNFPPAMD_06645
ldtB_1		L_D-transpeptidase 2	5	5	1	1	8470				1211	1211	1211	PBCNADBC_02968	ACNHKNIK_01828	JFBLIOPG_00408	FGHIMEME_06395	BNFPPAMD_03475
group_1119		hypothetical protein	5	5	1	1	3475				584	635	614	PBCNADBC_02815	ACNHKNIK_02753	JFBLIOPG_04429	FGHIMEME_04430	BNFPPAMD_02406
group_11190		Cyclo(L-tyrosyl-L-tyrosyl) synthase	5	5	1	1	7441				794	794	794	PBCNADBC_00252	ACNHKNIK_02573	JFBLIOPG_01575	FGHIMEME_02179	BNFPPAMD_01970
mmsB		3-hydroxyisobutyrate dehydrogenase	5	5	1	1	6667				914	914	914	PBCNADBC_02235	ACNHKNIK_02098	JFBLIOPG_03079	FGHIMEME_05538	BNFPPAMD_04025
qacA_6		Antiseptic resistance protein	5	5	1	1	9106				1469	1469	1469	PBCNADBC_05588	ACNHKNIK_02837	JFBLIOPG_04631	FGHIMEME_07468	BNFPPAMD_07589
msrP_1		Protein-methionine-sulfoxide reductase catalytic subunit MsrP	5	5	1	2	344				1688	1700	1692	PBCNADBC_04975	ACNHKNIK_03589	JFBLIOPG_01875	FGHIMEME_03500	BNFPPAMD_01710
recA		Protein RecA	5	5	1	1	827				1118	1118	1118	PBCNADBC_02061	ACNHKNIK_01135	JFBLIOPG_02333	FGHIMEME_00427	BNFPPAMD_05814
group_11195		hypothetical protein	5	5	1	1	6016				827	827	827	PBCNADBC_08693	ACNHKNIK_08852	JFBLIOPG_08995	FGHIMEME_07943	BNFPPAMD_04787
sttH_1		Streptothricin hydrolase	5	5	1	1	8506				734	734	734	PBCNADBC_02802	ACNHKNIK_01865	JFBLIOPG_00372	FGHIMEME_04273	BNFPPAMD_03439
pkn1_1		Serine/threonine-protein kinase Pkn1	5	5	1	1	7397				1901	1913	1903	PBCNADBC_01254	ACNHKNIK_02618	JFBLIOPG_01531	FGHIMEME_02221	BNFPPAMD_05576
group_11198		hypothetical protein	5	5	1	1	8622				431	431	431	PBCNADBC_02716	ACNHKNIK_07935	JFBLIOPG_00287	FGHIMEME_06547	BNFPPAMD_05659
cdhR_5		HTH-type transcriptional regulator CdhR	5	5	1	1	7377				995	995	995	PBCNADBC_01274	ACNHKNIK_02638	JFBLIOPG_01511	FGHIMEME_02241	BNFPPAMD_08037
ctpV_1		putative copper-exporting P-type ATPase V	5	5	1	1	3477				1655	2297	1911	PBCNADBC_02817	ACNHKNIK_02751	JFBLIOPG_04431	FGHIMEME_04428	BNFPPAMD_02404
group_11200		hypothetical protein	5	5	1	1	475				554	554	554	PBCNADBC_04878	ACNHKNIK_08112	JFBLIOPG_05672	FGHIMEME_07037	BNFPPAMD_03828
mqnA		Chorismate dehydratase	5	5	1	1	1873				863	863	863	PBCNADBC_05110	ACNHKNIK_04570	JFBLIOPG_03193	FGHIMEME_00900	BNFPPAMD_03018
desR_3		Transcriptional regulatory protein DesR	5	5	1	1	5489				359	359	359	PBCNADBC_04477	ACNHKNIK_04996	JFBLIOPG_05342	FGHIMEME_07689	BNFPPAMD_05223
group_11203		hypothetical protein	5	5	1	1	6696				512	512	512	PBCNADBC_02261	ACNHKNIK_02072	JFBLIOPG_03053	FGHIMEME_06574	BNFPPAMD_03999
hbpA_1		Heme-binding protein A	5	5	1	1	1360				1559	1559	1559	PBCNADBC_00462	ACNHKNIK_00039	JFBLIOPG_02659	FGHIMEME_03880	BNFPPAMD_00203
egtC_2		Gamma-glutamyl-hercynylcysteine sulfoxide hydrolase	5	5	1	1	6835				788	788	788	PBCNADBC_02432	ACNHKNIK_03137	JFBLIOPG_02276	FGHIMEME_05476	BNFPPAMD_02527
ydfJ_1		Membrane protein YdfJ	5	5	1	1	7393				2225	2225	2225	PBCNADBC_01258	ACNHKNIK_02622	JFBLIOPG_01527	FGHIMEME_02225	BNFPPAMD_05580
group_11207		hypothetical protein	5	5	1	1	7487				584	584	584	PBCNADBC_00206	ACNHKNIK_00512	JFBLIOPG_00972	FGHIMEME_00383	BNFPPAMD_01925
metG_2		Methionine--tRNA ligase	5	5	1	2	442				1955	1955	1955	PBCNADBC_07495	ACNHKNIK_07539	JFBLIOPG_07680	FGHIMEME_05968	BNFPPAMD_06243
ddpA_1		putative D_D-dipeptide-binding periplasmic protein DdpA	5	5	1	1	4380				1580	1580	1580	PBCNADBC_01097	ACNHKNIK_00329	JFBLIOPG_01647	FGHIMEME_01491	BNFPPAMD_02750
group_1121		hypothetical protein	5	5	1	1	3493				404	404	404	PBCNADBC_02833	ACNHKNIK_02735	JFBLIOPG_04447	FGHIMEME_04412	BNFPPAMD_02388
ispG		4-hydroxy-3-methylbut-2-en-1-yl diphosphate synthase (flavodoxin)	5	5	1	1	7229				1157	1157	1157	PBCNADBC_01419	ACNHKNIK_02556	JFBLIOPG_08461	FGHIMEME_02427	BNFPPAMD_01056
group_11211		hypothetical protein	5	5	1	1	6029				1175	1175	1175	PBCNADBC_08058	ACNHKNIK_07671	JFBLIOPG_07290	FGHIMEME_05109	BNFPPAMD_04775
group_11212		hypothetical protein	5	5	1	1	1298				1295	1295	1295	PBCNADBC_00515	ACNHKNIK_00092	JFBLIOPG_02712	FGHIMEME_07445	BNFPPAMD_00248
exuR_1		putative HTH-type transcriptional repressor ExuR	5	5	1	1	809				1043	1043	1043	PBCNADBC_02079	ACNHKNIK_01153	JFBLIOPG_02352	FGHIMEME_00446	BNFPPAMD_01215
tam_5		putative trans-aconitate 2-methyltransferase	5	5	1	6	118				902	902	902	PBCNADBC_03058	ACNHKNIK_08000	JFBLIOPG_08080	FGHIMEME_05691	BNFPPAMD_06717
group_11215		hypothetical protein	5	5	1	5	207				644	644	644	PBCNADBC_01816	ACNHKNIK_01491	JFBLIOPG_06532	FGHIMEME_04662	BNFPPAMD_05307
group_11216		putative phosphatase	5	5	1	1	4472				806	806	806	PBCNADBC_03893	ACNHKNIK_02953	JFBLIOPG_03383	FGHIMEME_00028	BNFPPAMD_03671
dppB_1		Dipeptide transport system permease protein DppB	5	5	1	1	555				986	986	986	PBCNADBC_06542	ACNHKNIK_01930	JFBLIOPG_00504	FGHIMEME_00669	BNFPPAMD_00390
group_11218		NADH oxidase	5	5	1	1	8488				1262	1262	1262	PBCNADBC_02949	ACNHKNIK_01847	JFBLIOPG_00389	FGHIMEME_04256	BNFPPAMD_03456
hutU		Urocanate hydratase	5	5	1	6	58				1664	1664	1664	PBCNADBC_03122	ACNHKNIK_03016	JFBLIOPG_03506	FGHIMEME_02282	BNFPPAMD_02902
group_1122		hypothetical protein	5	5	1	1	3498				1028	1418	1340	PBCNADBC_02837	ACNHKNIK_02731	JFBLIOPG_04451	FGHIMEME_04408	BNFPPAMD_02384
group_11220		hypothetical protein	5	5	1	1	7378				587	587	587	PBCNADBC_01273	ACNHKNIK_02637	JFBLIOPG_01512	FGHIMEME_02240	BNFPPAMD_08036
glpQ_2		Glycerophosphodiester phosphodiesterase_ periplasmic	5	5	1	5	37				1199	1211	1203	PBCNADBC_01657	ACNHKNIK_05909	JFBLIOPG_02891	FGHIMEME_04606	BNFPPAMD_05464
pspA_1		Phosphoserine phosphatase 1	5	5	1	1	4368				707	707	707	PBCNADBC_01109	ACNHKNIK_00341	JFBLIOPG_01659	FGHIMEME_01503	BNFPPAMD_02762
spoT		Bifunctional (p)ppGpp synthase/hydrolase SpoT	5	5	1	1	5939				455	455	455	PBCNADBC_05501	ACNHKNIK_05146	JFBLIOPG_05565	FGHIMEME_04086	BNFPPAMD_03537
hmgA		Homogentisate 1_2-dioxygenase	5	5	1	1	4301				1322	1322	1322	PBCNADBC_01174	ACNHKNIK_00406	JFBLIOPG_01723	FGHIMEME_05435	BNFPPAMD_03714
group_11225		Bifunctional beta-D-glucosidase/beta-D-fucosidase	5	5	1	2	335				1418	1418	1418	PBCNADBC_04966	ACNHKNIK_03598	JFBLIOPG_01884	FGHIMEME_03509	BNFPPAMD_01719
gatB		Aspartyl/glutamyl-tRNA(Asn/Gln) amidotransferase subunit B	5	5	1	1	7398				1508	1508	1508	PBCNADBC_01253	ACNHKNIK_02617	JFBLIOPG_01532	FGHIMEME_02220	BNFPPAMD_05575
mshA_2		D-inositol 3-phosphate glycosyltransferase	5	5	1	1	172				1376	1376	1376	PBCNADBC_00758	ACNHKNIK_02161	JFBLIOPG_08424	FGHIMEME_07120	BNFPPAMD_03356
ponA1_2		Penicillin-binding protein 1A	5	5	1	1	7860				2555	2555	2555	PBCNADBC_01626	ACNHKNIK_04155	JFBLIOPG_02587	FGHIMEME_02654	BNFPPAMD_03260
fas5_2		putative oxidoreductase ORF5 in fasciation locus	5	5	1	1	8560				1265	1265	1265	PBCNADBC_07936	ACNHKNIK_08168	JFBLIOPG_09027	FGHIMEME_07611	BNFPPAMD_07772
lgrD_3		Linear gramicidin synthase subunit D	5	5	1	1	3500				4346	5630	5104	PBCNADBC_02839	ACNHKNIK_02729	JFBLIOPG_04452	FGHIMEME_04405	BNFPPAMD_02381
group_11230		hypothetical protein	5	5	1	1	6680				443	443	443	PBCNADBC_02246	ACNHKNIK_02087	JFBLIOPG_03068	FGHIMEME_06589	BNFPPAMD_04014
fcbA1_2		4-chlorobenzoate--CoA ligase	5	5	1	1	1078				1568	1568	1568	PBCNADBC_05743	ACNHKNIK_03293	JFBLIOPG_05833	FGHIMEME_01992	BNFPPAMD_05253
group_11232		Trans-3-hydroxy-L-proline dehydratase	5	5	1	1	561				1031	1031	1031	PBCNADBC_06536	ACNHKNIK_01936	JFBLIOPG_00510	FGHIMEME_00663	BNFPPAMD_00384
ybfK_2		Carboxylesterase YbfK	5	5	1	1	7089				941	941	941	PBCNADBC_06443	ACNHKNIK_06963	JFBLIOPG_04135	FGHIMEME_01741	BNFPPAMD_00761
group_11234		hypothetical protein	5	5	1	1	7273				656	656	656	PBCNADBC_01375	ACNHKNIK_02512	JFBLIOPG_01408	FGHIMEME_02471	BNFPPAMD_01012
afsR_3		Regulatory protein AfsR	5	5	1	1	6436				3251	3251	3251	PBCNADBC_00922	ACNHKNIK_00929	JFBLIOPG_02854	FGHIMEME_00829	BNFPPAMD_01451
group_11236		Putative multidrug export ATP-binding/permease protein	5	5	1	2	534				1805	1817	1811	PBCNADBC_04171	ACNHKNIK_05588	JFBLIOPG_01768	FGHIMEME_01835	BNFPPAMD_02023
group_11237		hypothetical protein	5	5	1	1	1370				605	605	605	PBCNADBC_00452	ACNHKNIK_00029	JFBLIOPG_02649	FGHIMEME_03870	BNFPPAMD_00193
group_11238		hypothetical protein	5	5	1	1	5420				2096	2096	2096	PBCNADBC_04411	ACNHKNIK_06715	JFBLIOPG_05107	FGHIMEME_06812	BNFPPAMD_06989
group_11239		hypothetical protein	5	5	1	1	7523				554	554	554	PBCNADBC_00169	ACNHKNIK_00548	JFBLIOPG_01009	FGHIMEME_00349	BNFPPAMD_01206
ppsA_1		Plipastatin synthase subunit A	5	5	1	1	3502				2993	3215	3126	PBCNADBC_02841	ACNHKNIK_02727	JFBLIOPG_04454	FGHIMEME_04403	BNFPPAMD_02379
potA_1		Spermidine/putrescine import ATP-binding protein PotA	5	5	1	1	7264				1022	1022	1022	PBCNADBC_01384	ACNHKNIK_02521	JFBLIOPG_01399	FGHIMEME_02462	BNFPPAMD_01021
gltC_10		HTH-type transcriptional regulator GltC	5	5	1	1	3724				914	914	914	PBCNADBC_02613	ACNHKNIK_06316	JFBLIOPG_00886	FGHIMEME_05579	BNFPPAMD_05639
smvA		Methyl viologen resistance protein SmvA	5	5	1	1	4249				1688	1688	1688	PBCNADBC_01225	ACNHKNIK_00457	JFBLIOPG_07899	FGHIMEME_08444	BNFPPAMD_03764
carH		HTH-type transcriptional repressor CarH	5	5	1	1	3183				1049	1049	1049	PBCNADBC_03517	ACNHKNIK_01353	JFBLIOPG_06052	FGHIMEME_03270	BNFPPAMD_03875
group_11244		hypothetical protein	5	5	1	1	1068				2021	2021	2021	PBCNADBC_05637	ACNHKNIK_03284	JFBLIOPG_07055	FGHIMEME_01983	BNFPPAMD_05262
group_11245		hypothetical protein	5	5	1	1	239				545	545	545	PBCNADBC_00692	ACNHKNIK_02227	JFBLIOPG_03612	FGHIMEME_03414	BNFPPAMD_05040
group_11246		hypothetical protein	5	5	1	1	8644				761	761	761	PBCNADBC_02738	ACNHKNIK_08146	JFBLIOPG_00309	FGHIMEME_06436	BNFPPAMD_07422
gdhB		NAD-specific glutamate dehydrogenase	5	5	1	14	16				4967	4967	4967	PBCNADBC_07286	ACNHKNIK_07748	JFBLIOPG_06817	FGHIMEME_06925	BNFPPAMD_07787
group_11248		hypothetical protein	5	5	1	3	2				629	629	629	PBCNADBC_09025	ACNHKNIK_09198	JFBLIOPG_09349	FGHIMEME_02066	BNFPPAMD_00920
group_11249		Long-chain-fatty-acid--CoA ligase FadD15	5	5	1	1	6113				1853	1853	1853	PBCNADBC_06369	ACNHKNIK_05770	JFBLIOPG_03923	FGHIMEME_04706	BNFPPAMD_04326
group_1125		hypothetical protein	5	5	1	1	3519				347	677	545	PBCNADBC_02857	ACNHKNIK_02711	JFBLIOPG_04472	FGHIMEME_03544	BNFPPAMD_02363
sigE_5		RNA polymerase sigma-E factor	5	5	1	1	7771				533	533	533	PBCNADBC_04245	ACNHKNIK_03932	JFBLIOPG_05483	FGHIMEME_03758	BNFPPAMD_04417
group_11251		hypothetical protein	5	5	1	5	111				425	425	425	PBCNADBC_01727	ACNHKNIK_01582	JFBLIOPG_02961	FGHIMEME_02555	BNFPPAMD_05122
tdcB_2		L-threonine ammonia-lyase	5	5	1	1	6735				935	935	935	PBCNADBC_02337	ACNHKNIK_09024	JFBLIOPG_05667	FGHIMEME_04528	BNFPPAMD_02597
group_11253		hypothetical protein	5	5	1	1	9099				461	461	461	PBCNADBC_05581	ACNHKNIK_02830	JFBLIOPG_04638	FGHIMEME_07475	BNFPPAMD_07582
group_11254		Acyl-CoA dehydrogenase FadE27	5	5	1	1	7966				1142	1142	1142	PBCNADBC_01521	ACNHKNIK_02329	JFBLIOPG_02482	FGHIMEME_01329	BNFPPAMD_06216
group_11255		Actinorhodin polyketide putative beta-ketoacyl synthase 2	5	5	1	1	1138				1166	1166	1166	PBCNADBC_00285	ACNHKNIK_08231	JFBLIOPG_08348	FGHIMEME_02051	BNFPPAMD_00035
crtB_2		Phytoene synthase	5	5	1	1	6144				989	989	989	PBCNADBC_06620	ACNHKNIK_07516	JFBLIOPG_03892	FGHIMEME_06703	BNFPPAMD_04295
cpdA_2		3'_5'-cyclic adenosine monophosphate phosphodiesterase CpdA	5	5	1	1	8956				767	767	767	PBCNADBC_04774	ACNHKNIK_05671	JFBLIOPG_03326	FGHIMEME_07795	BNFPPAMD_07934
lieA_3		Leupeptin-inactivating enzyme 1	5	5	1	3	63				1805	1805	1805	PBCNADBC_07321	ACNHKNIK_06751	JFBLIOPG_06795	FGHIMEME_04153	BNFPPAMD_04937
yjmD		putative zinc-type alcohol dehydrogenase-like protein YjmD	5	5	1	1	601				1172	1172	1172	PBCNADBC_05784	ACNHKNIK_01975	JFBLIOPG_00552	FGHIMEME_00621	BNFPPAMD_00342
ypeA_2		Acetyltransferase YpeA	5	5	1	1	3573				344	431	413	PBCNADBC_02916	ACNHKNIK_07480	JFBLIOPG_06562	FGHIMEME_03597	BNFPPAMD_07334
arsA_2		Arsenical pump-driving ATPase	5	5	1	1	5278				1148	1148	1148	PBCNADBC_05297	ACNHKNIK_04673	JFBLIOPG_03823	FGHIMEME_03125	BNFPPAMD_02465
allB		Allantoinase	5	5	1	1	8448				1343	1343	1343	PBCNADBC_02990	ACNHKNIK_01806	JFBLIOPG_00430	FGHIMEME_06373	BNFPPAMD_04861
group_11262		hypothetical protein	5	5	1	1	1598				698	698	698	PBCNADBC_07480	ACNHKNIK_06794	JFBLIOPG_00021	FGHIMEME_06106	BNFPPAMD_06360
group_11263		Cyclo(L-tyrosyl-L-tyrosyl) synthase	5	5	1	1	6779				740	740	740	PBCNADBC_02375	ACNHKNIK_03088	JFBLIOPG_05629	FGHIMEME_04550	BNFPPAMD_02575
group_11264	corC_4	Magnesium and cobalt efflux protein CorC	5	5	1	1	8736				1028	1028	1028	PBCNADBC_06560	ACNHKNIK_07457	JFBLIOPG_06122	FGHIMEME_06475	BNFPPAMD_06673
echA8_1		putative enoyl-CoA hydratase echA8	5	5	1	1	7446				767	767	767	PBCNADBC_00247	ACNHKNIK_02568	JFBLIOPG_01580	FGHIMEME_02174	BNFPPAMD_01965
group_11266		hypothetical protein	5	5	1	1	5484				1160	1160	1160	PBCNADBC_04472	ACNHKNIK_05001	JFBLIOPG_05347	FGHIMEME_07684	BNFPPAMD_05218
group_11267		hypothetical protein	5	5	1	5	208				1409	1409	1409	PBCNADBC_01817	ACNHKNIK_01490	JFBLIOPG_06531	FGHIMEME_04663	BNFPPAMD_05306
yecD_1		Isochorismatase family protein YecD	5	5	1	2	385				572	572	572	PBCNADBC_04238	ACNHKNIK_03549	JFBLIOPG_01835	FGHIMEME_07667	BNFPPAMD_07814
group_11269		hypothetical protein	5	5	1	1	1597				1142	1142	1142	PBCNADBC_07479	ACNHKNIK_06795	JFBLIOPG_00020	FGHIMEME_06105	BNFPPAMD_06361
group_11270		hypothetical protein	5	5	1	1	7565				581	581	581	PBCNADBC_00013	ACNHKNIK_00678	JFBLIOPG_01140	FGHIMEME_00219	BNFPPAMD_01076
group_11271		Acyl-CoA dehydrogenase FadE26	5	5	1	1	3716				1190	1190	1190	PBCNADBC_02605	ACNHKNIK_04417	JFBLIOPG_00893	FGHIMEME_05587	BNFPPAMD_05631
murC		UDP-N-acetylmuramate--L-alanine ligase	5	5	1	1	499				1394	1394	1394	PBCNADBC_04605	ACNHKNIK_06149	JFBLIOPG_05224	FGHIMEME_05259	BNFPPAMD_03583
gpr_1		L-glyceraldehyde 3-phosphate reductase	5	5	1	1	8056				1049	1049	1049	PBCNADBC_01435	ACNHKNIK_02416	JFBLIOPG_04093	FGHIMEME_01391	BNFPPAMD_04499
group_11274		hypothetical protein	5	5	1	1	7897				749	749	749	PBCNADBC_01588	ACNHKNIK_04117	JFBLIOPG_02549	FGHIMEME_02616	BNFPPAMD_03298
fusA_1		Elongation factor G	5	5	1	1	1694				2129	2129	2129	PBCNADBC_04811	ACNHKNIK_00264	JFBLIOPG_05285	FGHIMEME_01050	BNFPPAMD_03913
ligB		DNA ligase B	5	5	1	3	115				1535	1535	1535	PBCNADBC_03600	ACNHKNIK_04946	JFBLIOPG_05530	FGHIMEME_04373	BNFPPAMD_00797
group_11277		hypothetical protein	5	5	1	1	3521				317	317	317	PBCNADBC_02859	ACNHKNIK_02708	JFBLIOPG_04475	FGHIMEME_03548	BNFPPAMD_02359
chtA_1		Chitinase 63	5	5	1	1	7526				1859	1859	1859	PBCNADBC_00166	ACNHKNIK_00551	JFBLIOPG_01012	FGHIMEME_00346	BNFPPAMD_01203
paaF_1		2_3-dehydroadipyl-CoA hydratase	5	5	1	1	1433				845	845	845	PBCNADBC_00392	ACNHKNIK_07187	JFBLIOPG_04333	FGHIMEME_02940	BNFPPAMD_00133
group_1128		Steroid C26-monooxygenase	5	5	1	1	8476				1256	1361	1340	PBCNADBC_02962	ACNHKNIK_01834	JFBLIOPG_00402	FGHIMEME_06401	BNFPPAMD_03469
fadJ_1		Fatty acid oxidation complex subunit alpha	5	5	1	1	525				2141	2141	2141	PBCNADBC_04582	ACNHKNIK_01901	JFBLIOPG_05201	FGHIMEME_06215	BNFPPAMD_03607
pepPI_2		Xaa-Pro aminopeptidase 1	5	5	1	1	7794				1466	1466	1466	PBCNADBC_04267	ACNHKNIK_04534	JFBLIOPG_05130	FGHIMEME_03735	BNFPPAMD_04394
group_11282		hypothetical protein	5	5	1	1	6891				317	317	317	PBCNADBC_02299	ACNHKNIK_02010	JFBLIOPG_03016	FGHIMEME_06076	BNFPPAMD_06388
group_11283		hypothetical protein	5	5	1	1	8921				1829	1829	1829	PBCNADBC_07692	ACNHKNIK_05637	JFBLIOPG_03360	FGHIMEME_06448	BNFPPAMD_06752
mopII_2		Molybdenum-pterin-binding protein 2	5	5	1	1	3766				395	395	395	PBCNADBC_02649	ACNHKNIK_06351	JFBLIOPG_00850	FGHIMEME_05318	BNFPPAMD_06351
group_11285		hypothetical protein	5	5	1	1	1141				1070	1070	1070	PBCNADBC_00288	ACNHKNIK_08228	JFBLIOPG_08345	FGHIMEME_02054	BNFPPAMD_00038
group_11286		hypothetical protein	5	5	1	1	3197				1598	1598	1598	PBCNADBC_03530	ACNHKNIK_01340	JFBLIOPG_00673	FGHIMEME_03257	BNFPPAMD_03862
group_11287		hypothetical protein	5	5	1	1	6036				638	638	638	PBCNADBC_08065	ACNHKNIK_07678	JFBLIOPG_07297	FGHIMEME_05116	BNFPPAMD_04768
acr3		Arsenical-resistance protein Acr3	5	5	1	1	1843				1127	1127	1127	PBCNADBC_05137	ACNHKNIK_04596	JFBLIOPG_03166	FGHIMEME_00926	BNFPPAMD_03044
group_11289		hypothetical protein	5	5	1	1	740				3749	3749	3749	PBCNADBC_07445	ACNHKNIK_06178	JFBLIOPG_08923	FGHIMEME_00513	BNFPPAMD_01282
group_1129		hypothetical protein	5	5	1	1	8463			Hypothetical protein with no hits to refseq/uniprot/clusters/cdd/tigrfams/pfam overlapping another protein with hits	731	944	901	PBCNADBC_02975	ACNHKNIK_01821	JFBLIOPG_00415	FGHIMEME_06388	BNFPPAMD_03482
group_11290	pikC_1	Cytochrome P450 monooxygenase PikC	5	5	1	3	213				1193	1193	1193	PBCNADBC_07880	ACNHKNIK_04215	JFBLIOPG_02023	FGHIMEME_02092	BNFPPAMD_00894
prkC_8		Serine/threonine-protein kinase PrkC	5	5	1	11	31				1742	1748	1744	PBCNADBC_06144	ACNHKNIK_05571	JFBLIOPG_05952	FGHIMEME_04296	BNFPPAMD_04961
udh		Uronate dehydrogenase	5	5	1	1	6406				803	803	803	PBCNADBC_00950	ACNHKNIK_00957	JFBLIOPG_02828	FGHIMEME_00800	BNFPPAMD_01480
katG2		Catalase-peroxidase 2	5	5	1	1	8955				2321	2321	2321	PBCNADBC_04775	ACNHKNIK_05670	JFBLIOPG_03327	FGHIMEME_07796	BNFPPAMD_07933
group_11294		hypothetical protein	5	5	1	1	1108				1505	1505	1505	PBCNADBC_05714	ACNHKNIK_03322	JFBLIOPG_05803	FGHIMEME_02022	BNFPPAMD_00006
group_11295		hypothetical protein	5	5	1	1	7817				3050	3050	3050	PBCNADBC_04290	ACNHKNIK_04511	JFBLIOPG_05153	FGHIMEME_03712	BNFPPAMD_04371
group_11296		hypothetical protein	5	5	1	1	8647				1061	1061	1061	PBCNADBC_02741	ACNHKNIK_08149	JFBLIOPG_00312	FGHIMEME_06433	BNFPPAMD_07419
group_11297		O-GlcNAcase	5	5	1	1	5908				3041	3041	3041	PBCNADBC_05470	ACNHKNIK_05177	JFBLIOPG_05596	FGHIMEME_04118	BNFPPAMD_03505
rpf_2		Resuscitation-promoting factor Rpf	5	5	1	1	6784				1235	1247	1244	PBCNADBC_02380	ACNHKNIK_03093	JFBLIOPG_05624	FGHIMEME_04555	BNFPPAMD_02570
ampC		Beta-lactamase	5	5	1	1	4408				1544	1544	1544	PBCNADBC_01069	ACNHKNIK_00301	JFBLIOPG_01619	FGHIMEME_01464	BNFPPAMD_02723
group_1130		putative ABC transporter permease	5	5	1	1	8445				1088	1133	1124	PBCNADBC_02993	ACNHKNIK_01803	JFBLIOPG_00433	FGHIMEME_06142	BNFPPAMD_04864
hyi		Hydroxypyruvate isomerase	5	5	1	1	8423				833	833	833	PBCNADBC_03014	ACNHKNIK_01782	JFBLIOPG_00454	FGHIMEME_06124	BNFPPAMD_04882
scpA_1		Methylmalonyl-CoA mutase	5	5	1	1	7492				1706	1706	1706	PBCNADBC_00201	ACNHKNIK_00517	JFBLIOPG_00977	FGHIMEME_00378	BNFPPAMD_01920
rclR_1		RCS-specific HTH-type transcriptional activator RclR	5	5	1	1	8602				980	980	980	PBCNADBC_02681	ACNHKNIK_07942	JFBLIOPG_00279	FGHIMEME_06540	BNFPPAMD_05666
group_11303		hypothetical protein	5	5	1	1	8278				695	695	695	PBCNADBC_08357	ACNHKNIK_04856	JFBLIOPG_09162	FGHIMEME_07211	BNFPPAMD_07394
group_11304		hypothetical protein	5	5	1	1	5922				575	575	575	PBCNADBC_05484	ACNHKNIK_05163	JFBLIOPG_05582	FGHIMEME_04104	BNFPPAMD_03519
group_11305		hypothetical protein	5	5	1	4	128				1127	1127	1127	PBCNADBC_03232	ACNHKNIK_03473	JFBLIOPG_04274	FGHIMEME_04040	BNFPPAMD_04107
yvoA_4		HTH-type transcriptional repressor YvoA	5	5	1	3	59				776	776	776	PBCNADBC_07317	ACNHKNIK_06755	JFBLIOPG_06799	FGHIMEME_04157	BNFPPAMD_04933
luxA_3		Alkanal monooxygenase alpha chain	5	5	1	1	7306				986	986	986	PBCNADBC_01346	ACNHKNIK_02477	JFBLIOPG_01438	FGHIMEME_02501	BNFPPAMD_00982
dapE_3		Succinyl-diaminopimelate desuccinylase	5	5	1	8	88				1409	1409	1409	PBCNADBC_05660	ACNHKNIK_05707	JFBLIOPG_03981	FGHIMEME_04463	BNFPPAMD_02673
yurK		putative HTH-type transcriptional regulator YurK	5	5	1	2	280				746	746	746	PBCNADBC_04376	ACNHKNIK_03640	JFBLIOPG_01940	FGHIMEME_02362	BNFPPAMD_01774
mshA_4		D-inositol 3-phosphate glycosyltransferase	5	5	1	1	1599				1334	1334	1334	PBCNADBC_07481	ACNHKNIK_06793	JFBLIOPG_00022	FGHIMEME_06107	BNFPPAMD_06359
group_11311		hypothetical protein	5	5	1	1	1800				395	395	395	PBCNADBC_04554	ACNHKNIK_03947	JFBLIOPG_04655	FGHIMEME_03228	BNFPPAMD_04421
moxC		Putative monooxygenase MoxC	5	5	1	5	178				1373	1373	1373	PBCNADBC_01787	ACNHKNIK_01520	JFBLIOPG_08308	FGHIMEME_07753	BNFPPAMD_07881
group_11313		hypothetical protein	5	5	1	2	557				1172	1172	1172	PBCNADBC_08402	ACNHKNIK_07201	JFBLIOPG_08512	FGHIMEME_01813	BNFPPAMD_02045
xylH_3		Xylose transport system permease protein XylH	5	5	1	2	163				1253	1253	1253	PBCNADBC_05336	ACNHKNIK_05112	JFBLIOPG_04927	FGHIMEME_02966	BNFPPAMD_04555
aprN_2		Subtilisin NAT	5	5	1	4	213				1547	1547	1547	PBCNADBC_05831	ACNHKNIK_04821	JFBLIOPG_07488	FGHIMEME_04938	BNFPPAMD_06765
group_11316	liaR_4	Transcriptional regulatory protein LiaR	5	5	1	1	7008				674	674	674	PBCNADBC_06735	ACNHKNIK_01727	JFBLIOPG_03675	FGHIMEME_01661	BNFPPAMD_00681
lysN_3		2-aminoadipate transaminase	5	5	1	1	4522				1226	1226	1226	PBCNADBC_03927	ACNHKNIK_02918	JFBLIOPG_03418	FGHIMEME_00071	BNFPPAMD_08347
group_11318		hypothetical protein	5	5	1	1	7889				1295	1295	1295	PBCNADBC_01596	ACNHKNIK_04125	JFBLIOPG_02557	FGHIMEME_02624	BNFPPAMD_03290
group_11319		hypothetical protein	5	5	1	1	7859				1457	1460	1459	PBCNADBC_01627	ACNHKNIK_04156	JFBLIOPG_02588	FGHIMEME_02655	BNFPPAMD_03259
group_1132		hypothetical protein	5	5	1	1	8431				521	1061	845	PBCNADBC_03006	ACNHKNIK_01790	JFBLIOPG_00446	FGHIMEME_06132	BNFPPAMD_04874
perR_1		Peroxide-responsive repressor PerR	5	5	1	1	7561				374	374	374	PBCNADBC_00009	ACNHKNIK_00682	JFBLIOPG_01144	FGHIMEME_00215	BNFPPAMD_01072
group_11321		Putative CoA-transferase subunit beta	5	5	1	4	13				752	755	753	PBCNADBC_06817	ACNHKNIK_08635	JFBLIOPG_08742	FGHIMEME_07390	BNFPPAMD_07541
group_11322		Long-chain-fatty-acid--CoA ligase FadD15	5	5	1	1	8625				1823	1823	1823	PBCNADBC_02719	ACNHKNIK_07932	JFBLIOPG_00290	FGHIMEME_06550	BNFPPAMD_05656
msmE_2		Multiple sugar-binding protein	5	5	1	1	5904				1334	1334	1334	PBCNADBC_05466	ACNHKNIK_05181	JFBLIOPG_05600	FGHIMEME_04122	BNFPPAMD_03501
hypF_1		Carbamoyltransferase HypF	5	5	1	1	4513				2375	2375	2375	PBCNADBC_03919	ACNHKNIK_02926	JFBLIOPG_03410	FGHIMEME_00063	BNFPPAMD_03636
lsrD		Autoinducer 2 import system permease protein LsrD	5	5	1	1	4068				1046	1046	1046	PBCNADBC_06720	ACNHKNIK_06519	JFBLIOPG_04180	FGHIMEME_01962	BNFPPAMD_02198
group_11326		hypothetical protein	5	5	1	1	6749				668	668	668	PBCNADBC_02350	ACNHKNIK_03064	JFBLIOPG_05654	FGHIMEME_04541	BNFPPAMD_02584
phzD_1		putative isochorismatase	5	5	1	1	6422				656	656	656	PBCNADBC_00935	ACNHKNIK_00942	JFBLIOPG_02842	FGHIMEME_00817	BNFPPAMD_01463
group_11328		hypothetical protein	5	5	1	1	6461				536	536	536	PBCNADBC_00902	ACNHKNIK_04330	JFBLIOPG_02123	FGHIMEME_04803	BNFPPAMD_05548
group_11329		hypothetical protein	5	5	1	1	742				1205	1205	1205	PBCNADBC_02145	ACNHKNIK_01219	JFBLIOPG_02417	FGHIMEME_00511	BNFPPAMD_01280
group_1133		hypothetical protein	5	5	1	1	8419				794	818	803	PBCNADBC_03018	ACNHKNIK_01778	JFBLIOPG_00458	FGHIMEME_06119	BNFPPAMD_04887
fabG_3		3-oxoacyl-[acyl-carrier-protein] reductase FabG	5	5	1	1	9026				800	800	800	PBCNADBC_08906	ACNHKNIK_02764	JFBLIOPG_06453	FGHIMEME_02747	BNFPPAMD_03201
drrA_1		Daunorubicin/doxorubicin resistance ATP-binding protein DrrA	5	5	1	1	1452				1022	1022	1022	PBCNADBC_00373	ACNHKNIK_07168	JFBLIOPG_04352	FGHIMEME_02920	BNFPPAMD_00113
plqA		4-hydroxybenzoate solanesyltransferase	5	5	1	1	1830				923	923	923	PBCNADBC_05149	ACNHKNIK_04608	JFBLIOPG_03154	FGHIMEME_00938	BNFPPAMD_06590
rho		Transcription termination factor Rho	5	5	1	1	7546				2186	2195	2191	PBCNADBC_00146	ACNHKNIK_00571	JFBLIOPG_01032	FGHIMEME_00326	BNFPPAMD_01183
proB		Glutamate 5-kinase	5	5	1	1	5833				1106	1106	1106	PBCNADBC_01853	ACNHKNIK_00701	JFBLIOPG_01335	FGHIMEME_05043	BNFPPAMD_05705
leuS		Leucine--tRNA ligase	5	5	1	1	5819				2873	2873	2873	PBCNADBC_01867	ACNHKNIK_00715	JFBLIOPG_01321	FGHIMEME_05029	BNFPPAMD_05719
yciC_4		Putative metal chaperone YciC	5	5	1	1	6485				1142	1142	1142	PBCNADBC_00879	ACNHKNIK_04354	JFBLIOPG_02146	FGHIMEME_04826	BNFPPAMD_05525
xynD		Arabinoxylan arabinofuranohydrolase	5	5	1	2	248				1370	1370	1370	PBCNADBC_04350	ACNHKNIK_03665	JFBLIOPG_06901	FGHIMEME_02392	BNFPPAMD_05943
ndhS		Nicotinate dehydrogenase small FeS subunit	5	5	1	1	437				608	608	608	PBCNADBC_04917	ACNHKNIK_07812	JFBLIOPG_05709	FGHIMEME_06718	BNFPPAMD_03790
yieH_1		6-phosphogluconate phosphatase	5	5	1	1	3580				650	650	650	PBCNADBC_02922	ACNHKNIK_07486	JFBLIOPG_06556	FGHIMEME_03603	BNFPPAMD_07328
corA_2		Cobalt/magnesium transport protein CorA	5	5	1	1	8415				1013	1013	1013	PBCNADBC_03022	ACNHKNIK_01774	JFBLIOPG_00462	FGHIMEME_06115	BNFPPAMD_04891
group_11340		hypothetical protein	5	5	1	2	183				2000	2000	2000	PBCNADBC_05360	ACNHKNIK_05088	JFBLIOPG_04902	FGHIMEME_02980	BNFPPAMD_04569
ureA_4		Urease subunit gamma	5	5	1	1	3563				329	329	329	PBCNADBC_02906	ACNHKNIK_07470	JFBLIOPG_06572	FGHIMEME_03587	BNFPPAMD_07344
ribD2_1		2_5-diamino-6-ribosylamino-4(3H)-pyrimidinone 5'-phosphate reductase	5	5	1	1	1790				683	683	683	PBCNADBC_04544	ACNHKNIK_03957	JFBLIOPG_04665	FGHIMEME_03218	BNFPPAMD_04431
group_11343		Deoxyguanosine kinase	5	5	1	1	9007				662	662	662	PBCNADBC_04726	ACNHKNIK_07010	JFBLIOPG_03277	FGHIMEME_02729	BNFPPAMD_03183
rnc		Ribonuclease 3	5	5	1	1	7316				869	869	869	PBCNADBC_01337	ACNHKNIK_02468	JFBLIOPG_01447	FGHIMEME_04195	BNFPPAMD_00973
manA_2		Mannose-6-phosphate isomerase	5	5	1	6	15				1172	1172	1172	PBCNADBC_03164	ACNHKNIK_02974	JFBLIOPG_03464	FGHIMEME_02324	BNFPPAMD_02944
artQ		Arginine transport system permease protein ArtQ	5	5	1	1	6395				1010	1010	1010	PBCNADBC_00960	ACNHKNIK_00966	JFBLIOPG_02818	FGHIMEME_00790	BNFPPAMD_01490
ppsA_2		Phosphoenolpyruvate synthase	5	5	1	1	1793				2582	2582	2582	PBCNADBC_04547	ACNHKNIK_03954	JFBLIOPG_04662	FGHIMEME_03221	BNFPPAMD_04428
araG_1		Arabinose import ATP-binding protein AraG	5	5	1	2	559				794	794	794	PBCNADBC_08404	ACNHKNIK_07203	JFBLIOPG_08510	FGHIMEME_01811	BNFPPAMD_02047
degS_4		Signal transduction histidine-protein kinase/phosphatase DegS	5	5	1	2	587				1142	1142	1142	PBCNADBC_07020	ACNHKNIK_07229	JFBLIOPG_08697	FGHIMEME_01784	BNFPPAMD_02074
iorA		Isoquinoline 1-oxidoreductase subunit alpha	5	5	1	1	3640				455	455	455	PBCNADBC_02535	ACNHKNIK_05471	JFBLIOPG_04520	FGHIMEME_02831	BNFPPAMD_02835
cpdB		2'_3'-cyclic-nucleotide 2'-phosphodiesterase/3'-nucleotidase	5	5	1	4	44				1811	1811	1811	PBCNADBC_06846	ACNHKNIK_05815	JFBLIOPG_06080	FGHIMEME_05355	BNFPPAMD_05837
atsB		Anaerobic sulfatase-maturating enzyme	5	5	1	1	4265				2165	2165	2165	PBCNADBC_01210	ACNHKNIK_00442	JFBLIOPG_01759	FGHIMEME_06638	BNFPPAMD_03749
hutI		Imidazolonepropionase	5	5	1	6	55				1181	1184	1181	PBCNADBC_03125	ACNHKNIK_03013	JFBLIOPG_03503	FGHIMEME_02285	BNFPPAMD_02905
recQ_1		ATP-dependent DNA helicase RecQ	5	5	1	1	776				2159	2159	2159	PBCNADBC_02112	ACNHKNIK_01186	JFBLIOPG_02384	FGHIMEME_00478	BNFPPAMD_01247
dnaN_1		DNA polymerase III subunit beta	5	5	1	6	76				1091	1091	1091	PBCNADBC_03103	ACNHKNIK_03035	JFBLIOPG_03525	FGHIMEME_02263	BNFPPAMD_02883
patB		Cystathionine beta-lyase PatB	5	5	1	3	169				1223	1223	1223	PBCNADBC_03653	ACNHKNIK_04174	JFBLIOPG_01982	FGHIMEME_02132	BNFPPAMD_00854
fadH_1		2_4-dienoyl-CoA reductase [NADPH]	5	5	1	1	6751				2033	2033	2033	PBCNADBC_02352	ACNHKNIK_03066	JFBLIOPG_05652	FGHIMEME_04543	BNFPPAMD_02582
rbbA		Ribosome-associated ATPase	5	5	1	1	6614				803	809	805	PBCNADBC_02186	ACNHKNIK_02145	JFBLIOPG_03127	FGHIMEME_07929	BNFPPAMD_08010
group_11359		hypothetical protein	5	5	1	5	170				971	971	971	PBCNADBC_01779	ACNHKNIK_01528	JFBLIOPG_08316	FGHIMEME_07745	BNFPPAMD_07889
ctpE		putative cation-transporting ATPase E	5	5	1	1	889				2474	2474	2474	PBCNADBC_00632	ACNHKNIK_02285	JFBLIOPG_00231	FGHIMEME_01123	BNFPPAMD_01646
group_11361		RNA 2'_3'-cyclic phosphodiesterase	5	5	1	2	378				632	632	632	PBCNADBC_05007	ACNHKNIK_03556	JFBLIOPG_01842	FGHIMEME_03467	BNFPPAMD_01677
glpQ_1		Glycerophosphodiester phosphodiesterase	5	5	1	1	3209				770	770	770	PBCNADBC_03542	ACNHKNIK_01328	JFBLIOPG_00685	FGHIMEME_03245	BNFPPAMD_03850
group_11363		hypothetical protein	5	5	1	1	3812				569	569	569	PBCNADBC_06014	ACNHKNIK_06443	JFBLIOPG_00806	FGHIMEME_01564	BNFPPAMD_01815
yddE_2		putative isomerase YddE	5	5	1	1	5459				869	869	869	PBCNADBC_04450	ACNHKNIK_05025	JFBLIOPG_05371	FGHIMEME_05999	BNFPPAMD_05194
ripB		Peptidoglycan endopeptidase RipB	5	5	1	3	220				848	848	848	PBCNADBC_07887	ACNHKNIK_04222	JFBLIOPG_02030	FGHIMEME_02085	BNFPPAMD_00901
bglA_1		Beta-glucanase	5	5	1	2	249				1718	1718	1718	PBCNADBC_04351	ACNHKNIK_03664	JFBLIOPG_06902	FGHIMEME_02391	BNFPPAMD_05944
vraR_2		Response regulator protein VraR	5	5	1	3	150				683	683	683	PBCNADBC_03635	ACNHKNIK_04983	JFBLIOPG_05496	FGHIMEME_02150	BNFPPAMD_00836
group_11368	yhdN_8	General stress protein 69	5	5	1	3	111				947	947	947	PBCNADBC_03596	ACNHKNIK_04942	JFBLIOPG_05534	FGHIMEME_04377	BNFPPAMD_00793
rsbU_3		Phosphoserine phosphatase RsbU	5	5	1	1	4096				2105	2105	2105	PBCNADBC_06696	ACNHKNIK_08423	JFBLIOPG_04205	FGHIMEME_01945	BNFPPAMD_02181
sigE_1		RNA polymerase sigma-E factor	5	5	1	1	1414				710	710	710	PBCNADBC_00409	ACNHKNIK_08095	JFBLIOPG_02606	FGHIMEME_03827	BNFPPAMD_00150
group_11371		hypothetical protein	5	5	1	1	7756				2168	2186	2176	PBCNADBC_05078	ACNHKNIK_03917	JFBLIOPG_05468	FGHIMEME_03357	BNFPPAMD_06642
kdgK_1		2-dehydro-3-deoxygluconokinase	5	5	1	1	5663				965	968	966	PBCNADBC_02016	ACNHKNIK_00865	JFBLIOPG_01172	FGHIMEME_01274	BNFPPAMD_00468
group_11373		hypothetical protein	5	5	1	1	8027				980	980	980	PBCNADBC_01463	ACNHKNIK_02388	JFBLIOPG_04065	FGHIMEME_01363	BNFPPAMD_08381
group_11374		hypothetical protein	5	5	1	1	8655				572	572	572	PBCNADBC_02749	ACNHKNIK_09118	JFBLIOPG_00320	FGHIMEME_06425	BNFPPAMD_08487
group_11375		8-oxoguanine deaminase	5	5	1	6	56				1364	1364	1364	PBCNADBC_03124	ACNHKNIK_03014	JFBLIOPG_03504	FGHIMEME_02284	BNFPPAMD_02904
kdpA_2		Potassium-transporting ATPase potassium-binding subunit	5	5	1	1	7104				1679	1679	1679	PBCNADBC_06430	ACNHKNIK_06950	JFBLIOPG_04122	FGHIMEME_01753	BNFPPAMD_00773
group_11377		putative membrane protein	5	5	1	14	32				1535	1535	1535	PBCNADBC_07301	ACNHKNIK_08727	JFBLIOPG_06832	FGHIMEME_08028	BNFPPAMD_08063
group_11378		hypothetical protein	5	5	1	1	9022				722	722	722	PBCNADBC_04712	ACNHKNIK_08289	JFBLIOPG_03263	FGHIMEME_02743	BNFPPAMD_03197
group_11379		hypothetical protein	5	5	1	1	7465				2774	2774	2774	PBCNADBC_00228	ACNHKNIK_00490	JFBLIOPG_00950	FGHIMEME_07642	BNFPPAMD_01947
abfB_4		Extracellular exo-alpha-L-arabinofuranosidase	5	5	1	1	8404				4472	7478	6876	PBCNADBC_03032	ACNHKNIK_06785	JFBLIOPG_07878	FGHIMEME_07863	BNFPPAMD_04898
group_11380		hypothetical protein	5	5	1	15	21				3611	3623	3613	PBCNADBC_07408	ACNHKNIK_08319	JFBLIOPG_06919	FGHIMEME_06368	BNFPPAMD_06620
bshB1		N-acetyl-alpha-D-glucosaminyl L-malate deacetylase 1	5	5	1	3	36				764	764	764	PBCNADBC_08365	ACNHKNIK_08301	JFBLIOPG_08447	FGHIMEME_04181	BNFPPAMD_04909
ccsA_2		Cytochrome c biogenesis protein CcsA	5	5	1	1	2669				1094	1094	1094	PBCNADBC_04081	ACNHKNIK_06245	JFBLIOPG_04966	FGHIMEME_05003	BNFPPAMD_04712
group_11383	nasD_2	Nitrite reductase [NAD(P)H]	5	5	1	1	5750				1382	1385	1384	PBCNADBC_01931	ACNHKNIK_00780	JFBLIOPG_01258	FGHIMEME_05219	BNFPPAMD_05764
ubiG_5		Ubiquinone biosynthesis O-methyltransferase	5	5	1	1	5785				665	665	665	PBCNADBC_01898	ACNHKNIK_00746	JFBLIOPG_01290	FGHIMEME_07236	BNFPPAMD_07455
phnX		Phosphonoacetaldehyde hydrolase	5	5	1	7	93				740	740	740	PBCNADBC_03845	ACNHKNIK_05293	JFBLIOPG_07087	FGHIMEME_05552	BNFPPAMD_05972
group_11386	arpA_2	A-factor receptor protein	5	5	1	1	2188				683	683	683	PBCNADBC_03757	ACNHKNIK_03201	JFBLIOPG_07267	FGHIMEME_04756	BNFPPAMD_05369
polA_2		DNA polymerase I_ thermostable	5	5	1	1	6707				1658	1658	1658	PBCNADBC_02272	ACNHKNIK_02062	JFBLIOPG_03043	FGHIMEME_06053	BNFPPAMD_06411
group_11388		putative HIT-like protein	5	5	1	1	4283				518	518	518	PBCNADBC_01192	ACNHKNIK_00424	JFBLIOPG_01741	FGHIMEME_05417	BNFPPAMD_03732
pgdA_7		Peptidoglycan-N-acetylglucosamine deacetylase	5	5	1	1	1925				845	845	845	PBCNADBC_06667	ACNHKNIK_06630	JFBLIOPG_03240	FGHIMEME_00851	BNFPPAMD_02969
group_1139		hypothetical protein	5	5	1	1	8398				140	311	242	PBCNADBC_03038	ACNHKNIK_06779	JFBLIOPG_07872	FGHIMEME_07990	BNFPPAMD_08071
group_11390		hypothetical protein	5	5	1	16	38				3158	3176	3168	PBCNADBC_08433	ACNHKNIK_08531	JFBLIOPG_08146	FGHIMEME_07498	BNFPPAMD_07604
petC_3		Cytochrome b6-f complex iron-sulfur subunit	5	5	1	1	1576				683	683	683	PBCNADBC_07458	ACNHKNIK_06816	JFBLIOPG_09209	FGHIMEME_06084	BNFPPAMD_06382
group_11392		hypothetical protein	5	5	1	3	250				704	704	704	PBCNADBC_03306	ACNHKNIK_08180	JFBLIOPG_02059	FGHIMEME_08312	BNFPPAMD_04228
group_11393		hypothetical protein	5	5	1	1	484				1283	1283	1283	PBCNADBC_04620	ACNHKNIK_06135	JFBLIOPG_05237	FGHIMEME_05243	BNFPPAMD_03567
yceI_1		Protein YceI	5	5	1	1	6336				578	578	578	PBCNADBC_01018	ACNHKNIK_01024	JFBLIOPG_02760	FGHIMEME_00729	BNFPPAMD_01551
ugl_2		Unsaturated glucuronyl hydrolase	5	5	1	1	3488				1085	1085	1085	PBCNADBC_02828	ACNHKNIK_02740	JFBLIOPG_04442	FGHIMEME_04417	BNFPPAMD_02393
group_11396		hypothetical protein	5	5	1	1	1820				1247	1247	1247	PBCNADBC_05159	ACNHKNIK_04618	JFBLIOPG_03144	FGHIMEME_00948	BNFPPAMD_06580
cdaR_2		Carbohydrate diacid regulator	5	5	1	1	7729				1469	1469	1469	PBCNADBC_05051	ACNHKNIK_03890	JFBLIOPG_05441	FGHIMEME_03330	BNFPPAMD_08025
group_11398		hypothetical protein	5	5	1	1	940				1367	1367	1367	PBCNADBC_00582	ACNHKNIK_03734	JFBLIOPG_00181	FGHIMEME_01168	BNFPPAMD_01601
lipY		Triacylglycerol lipase	5	5	1	1	3727				911	911	911	PBCNADBC_02616	ACNHKNIK_06319	JFBLIOPG_00883	FGHIMEME_05284	BNFPPAMD_05642
marR		Multiple antibiotic resistance protein MarR	5	5	1	6	116				497	563	536	PBCNADBC_03057	ACNHKNIK_07999	JFBLIOPG_08079	FGHIMEME_05692	BNFPPAMD_06718
group_11400		Beta-glucosidase BoGH3B	5	5	1	1	7632				1766	1766	1766	PBCNADBC_00079	ACNHKNIK_00612	JFBLIOPG_01073	FGHIMEME_00285	BNFPPAMD_01142
group_11401		hypothetical protein	5	5	1	1	3217				1256	1256	1256	PBCNADBC_03550	ACNHKNIK_01251	JFBLIOPG_00784	FGHIMEME_03236	BNFPPAMD_03841
ssb2		Single-stranded DNA-binding protein 2	5	5	1	1	7854				605	608	606	PBCNADBC_01632	ACNHKNIK_04161	JFBLIOPG_02593	FGHIMEME_02660	BNFPPAMD_03254
gnl		Gluconolactonase	5	5	1	1	8079				941	941	941	PBCNADBC_06426	ACNHKNIK_06946	JFBLIOPG_04118	FGHIMEME_01413	BNFPPAMD_04520
group_11404		hypothetical protein	5	5	1	1	1602				1436	1436	1436	PBCNADBC_04627	ACNHKNIK_05832	JFBLIOPG_00025	FGHIMEME_05667	BNFPPAMD_03136
group_11405		hypothetical protein	5	5	1	1	796				1169	1169	1169	PBCNADBC_02092	ACNHKNIK_01166	JFBLIOPG_02365	FGHIMEME_00459	BNFPPAMD_01228
bca_2		Bromoperoxidase-catalase	5	5	1	1	8421				1505	1505	1505	PBCNADBC_03016	ACNHKNIK_01780	JFBLIOPG_00456	FGHIMEME_06122	BNFPPAMD_04884
group_11407		hypothetical protein	5	5	1	1	5451				1505	1514	1506	PBCNADBC_04442	ACNHKNIK_05033	JFBLIOPG_05379	FGHIMEME_05991	BNFPPAMD_05186
group_11408		Ureidoglycolate lyase	5	5	1	1	9012				935	935	935	PBCNADBC_04722	ACNHKNIK_07014	JFBLIOPG_03273	FGHIMEME_02733	BNFPPAMD_03187
glpG		Rhomboid protease GlpG	5	5	1	1	7899				890	890	890	PBCNADBC_01586	ACNHKNIK_04115	JFBLIOPG_02547	FGHIMEME_02614	BNFPPAMD_03300
group_1141		hypothetical protein	5	5	1	6	132				701	731	711	PBCNADBC_03073	ACNHKNIK_08014	JFBLIOPG_08095	FGHIMEME_05676	BNFPPAMD_06702
group_11410		hypothetical protein	5	5	1	1	8990				1181	1181	1181	PBCNADBC_04742	ACNHKNIK_06993	JFBLIOPG_03293	FGHIMEME_02711	BNFPPAMD_03165
group_11411		hypothetical protein	5	5	1	1	8953				344	344	344	PBCNADBC_04777	ACNHKNIK_05668	JFBLIOPG_03329	FGHIMEME_07799	BNFPPAMD_07930
group_11412		hypothetical protein	5	5	1	1	6386				644	644	644	PBCNADBC_00969	ACNHKNIK_00975	JFBLIOPG_02809	FGHIMEME_00781	BNFPPAMD_01499
group_11413		hypothetical protein	5	5	1	7	66				1580	1580	1580	PBCNADBC_03873	ACNHKNIK_07801	JFBLIOPG_08277	FGHIMEME_06942	BNFPPAMD_07196
rocD		Ornithine aminotransferase	5	5	1	1	1352				1205	1205	1205	PBCNADBC_00470	ACNHKNIK_00047	JFBLIOPG_02667	FGHIMEME_05708	BNFPPAMD_00211
rfbF		Glucose-1-phosphate cytidylyltransferase	5	5	1	1	188				779	779	779	PBCNADBC_00742	ACNHKNIK_02177	JFBLIOPG_03662	FGHIMEME_03462	BNFPPAMD_03340
group_11416		hypothetical protein	5	5	1	1	6286				536	536	536	PBCNADBC_06989	ACNHKNIK_01073	JFBLIOPG_07978	FGHIMEME_07914	BNFPPAMD_07269
group_11417		hypothetical protein	5	5	1	5	27				701	701	701	PBCNADBC_01647	ACNHKNIK_05899	JFBLIOPG_02881	FGHIMEME_04596	BNFPPAMD_05474
dxr		1-deoxy-D-xylulose 5-phosphate reductoisomerase	5	5	1	1	7231				1253	1253	1253	PBCNADBC_01417	ACNHKNIK_02554	JFBLIOPG_08463	FGHIMEME_02429	BNFPPAMD_01054
group_11419		Guanyl-specific ribonuclease St	5	5	1	5	151				485	485	485	PBCNADBC_01765	ACNHKNIK_01543	JFBLIOPG_02999	FGHIMEME_02518	BNFPPAMD_05159
group_1142		hypothetical protein	5	5	1	6	133				1973	1979	1974	PBCNADBC_03074	ACNHKNIK_08015	JFBLIOPG_08096	FGHIMEME_05675	BNFPPAMD_06701
group_11420		hypothetical protein	5	5	1	12	15				515	515	515	PBCNADBC_06104	ACNHKNIK_07562	JFBLIOPG_07709	FGHIMEME_07709	BNFPPAMD_06931
group_11421		hypothetical protein	5	5	1	1	1936				971	971	971	PBCNADBC_06656	ACNHKNIK_06619	JFBLIOPG_03251	FGHIMEME_00840	BNFPPAMD_02958
group_11422		hypothetical protein	5	5	1	1	1295				1424	1424	1424	PBCNADBC_00518	ACNHKNIK_00095	JFBLIOPG_02715	FGHIMEME_07442	BNFPPAMD_00251
recD2_1		ATP-dependent RecD-like DNA helicase	5	5	1	1	4363				2525	2531	2529	PBCNADBC_01114	ACNHKNIK_00346	JFBLIOPG_01664	FGHIMEME_01508	BNFPPAMD_02767
group_11424		hypothetical protein	5	5	1	1	7636				1334	1334	1334	PBCNADBC_00083	ACNHKNIK_00608	JFBLIOPG_01069	FGHIMEME_00289	BNFPPAMD_01146
barA_1		Signal transduction histidine-protein kinase BarA	5	5	1	1	852				5510	5510	5510	PBCNADBC_02039	ACNHKNIK_01092	JFBLIOPG_02310	FGHIMEME_00403	BNFPPAMD_05790
malX_1		PTS system maltose-specific EIICB component	5	5	1	3	168				1595	1595	1595	PBCNADBC_03652	ACNHKNIK_04173	JFBLIOPG_01981	FGHIMEME_02133	BNFPPAMD_00853
mycP1		Mycosin-1	5	5	1	15	28				1283	1283	1283	PBCNADBC_07402	ACNHKNIK_08326	JFBLIOPG_06925	FGHIMEME_06362	BNFPPAMD_06614
ycgJ_2		putative methyltransferase YcgJ	5	5	1	1	3277				1046	1046	1046	PBCNADBC_04043	ACNHKNIK_03349	JFBLIOPG_08589	FGHIMEME_03902	BNFPPAMD_04649
kbaY		D-tagatose-1_6-bisphosphate aldolase subunit KbaY	5	5	1	1	3719				836	836	836	PBCNADBC_02608	ACNHKNIK_04414	JFBLIOPG_00890	FGHIMEME_05583	BNFPPAMD_05635
group_1143		hypothetical protein	5	5	1	6	90				1217	1376	1312	PBCNADBC_03090	ACNHKNIK_03048	JFBLIOPG_03538	FGHIMEME_07358	BNFPPAMD_07536
tap_1		Tripeptidyl aminopeptidase	5	5	1	1	7091				1520	1520	1520	PBCNADBC_06441	ACNHKNIK_06961	JFBLIOPG_04133	FGHIMEME_01743	BNFPPAMD_00763
ispD		2-C-methyl-D-erythritol 4-phosphate cytidylyltransferase	5	5	1	1	183				746	746	746	PBCNADBC_00747	ACNHKNIK_02172	JFBLIOPG_03667	FGHIMEME_07109	BNFPPAMD_03345
hemA		Glutamyl-tRNA reductase	5	5	1	1	1745				1730	1730	1730	PBCNADBC_04499	ACNHKNIK_04002	JFBLIOPG_04710	FGHIMEME_03173	BNFPPAMD_04476
dapE_1		putative succinyl-diaminopimelate desuccinylase	5	5	1	1	4357				1325	1325	1325	PBCNADBC_01119	ACNHKNIK_00351	JFBLIOPG_01669	FGHIMEME_01513	BNFPPAMD_02772
group_11434		hypothetical protein	5	5	1	1	775				1286	1286	1286	PBCNADBC_02113	ACNHKNIK_01187	JFBLIOPG_02385	FGHIMEME_00479	BNFPPAMD_01248
group_11435		hypothetical protein	5	5	1	2	317				797	797	797	PBCNADBC_04948	ACNHKNIK_08436	JFBLIOPG_01902	FGHIMEME_03528	BNFPPAMD_01738
group_11436		hypothetical protein	5	5	1	2	600				899	899	899	PBCNADBC_07033	ACNHKNIK_08816	JFBLIOPG_06389	FGHIMEME_01773	BNFPPAMD_02085
liaS_3		Sensor histidine kinase LiaS	5	5	1	1	7961				1724	1724	1724	PBCNADBC_01526	ACNHKNIK_02324	JFBLIOPG_02487	FGHIMEME_07334	BNFPPAMD_07349
group_11438		hypothetical protein	5	5	1	1	6082				644	650	647	PBCNADBC_06400	ACNHKNIK_05738	JFBLIOPG_03954	FGHIMEME_04738	BNFPPAMD_08176
group_11439		hypothetical protein	5	5	1	3	98				1631	1631	1631	PBCNADBC_03584	ACNHKNIK_04930	JFBLIOPG_05546	FGHIMEME_04389	BNFPPAMD_00781
group_1144		hypothetical protein	5	5	1	6	78				563	587	577	PBCNADBC_03101	ACNHKNIK_03037	JFBLIOPG_03527	FGHIMEME_02261	BNFPPAMD_02881
group_11440		Baeyer-Villiger monooxygenase	5	5	1	1	4684				1625	1625	1625	PBCNADBC_07715	ACNHKNIK_07832	JFBLIOPG_06856	FGHIMEME_07157	BNFPPAMD_07373
arcA_1		Arginine deiminase	5	5	1	1	580				1226	1226	1226	PBCNADBC_06517	ACNHKNIK_01955	JFBLIOPG_00529	FGHIMEME_00644	BNFPPAMD_00365
group_11442		hypothetical protein	5	5	1	4	134				761	761	761	PBCNADBC_03238	ACNHKNIK_03467	JFBLIOPG_04280	FGHIMEME_04046	BNFPPAMD_04101
fabG2_1		putative oxidoreductase	5	5	1	2	406				758	758	758	PBCNADBC_04220	ACNHKNIK_03532	JFBLIOPG_01818	FGHIMEME_08272	BNFPPAMD_07642
group_11444	gsiC_1	Glutathione transport system permease protein GsiC	5	5	1	1	7420				998	998	998	PBCNADBC_00273	ACNHKNIK_02594	JFBLIOPG_01554	FGHIMEME_02200	BNFPPAMD_05555
ccpA_2		Catabolite control protein A	5	5	1	1	146				965	965	965	PBCNADBC_00783	ACNHKNIK_06392	JFBLIOPG_06635	FGHIMEME_05069	BNFPPAMD_03381
styA		Styrene monooxygenase StyA	5	5	1	1	7650				1250	1250	1250	PBCNADBC_00099	ACNHKNIK_00598	JFBLIOPG_01059	FGHIMEME_00299	BNFPPAMD_01156
group_11447		hypothetical protein	5	5	1	1	6223				605	605	605	PBCNADBC_08727	ACNHKNIK_08988	JFBLIOPG_07311	FGHIMEME_05775	BNFPPAMD_06148
group_11448		hypothetical protein	5	5	1	1	9213				578	578	578	PBCNADBC_06591	ACNHKNIK_08660	JFBLIOPG_06153	FGHIMEME_06339	BNFPPAMD_06552
group_11449		hypothetical protein	5	5	1	1	9115				416	416	416	PBCNADBC_08442	ACNHKNIK_02846	JFBLIOPG_04622	FGHIMEME_06025	BNFPPAMD_06314
group_1145		hypothetical protein	5	5	1	6	53				1019	1046	1029	PBCNADBC_03127	ACNHKNIK_03011	JFBLIOPG_03501	FGHIMEME_02287	BNFPPAMD_02907
iucB		N(6)-hydroxylysine O-acetyltransferase	5	5	1	1	792				656	656	656	PBCNADBC_02096	ACNHKNIK_01170	JFBLIOPG_02369	FGHIMEME_00462	BNFPPAMD_01231
echA8_3		putative enoyl-CoA hydratase echA8	5	5	1	4	191				779	779	779	PBCNADBC_05852	ACNHKNIK_04800	JFBLIOPG_07954	FGHIMEME_04917	BNFPPAMD_06785
group_11452		hypothetical protein	5	5	1	1	5423				653	653	653	PBCNADBC_04414	ACNHKNIK_06712	JFBLIOPG_05110	FGHIMEME_06815	BNFPPAMD_06992
mshC		L-cysteine:1D-myo-inositol 2-amino-2-deoxy-alpha-D-glucopyranoside ligase	5	5	1	1	4371				1229	1229	1229	PBCNADBC_01106	ACNHKNIK_00338	JFBLIOPG_01656	FGHIMEME_01500	BNFPPAMD_02759
group_11454		Toxin	5	5	1	1	2338				428	428	428	PBCNADBC_07903	ACNHKNIK_05418	JFBLIOPG_05745	FGHIMEME_03997	BNFPPAMD_01335
group_11455		Exo-beta-1_3-glucanase	5	5	1	2	192				2201	2201	2201	PBCNADBC_05368	ACNHKNIK_05080	JFBLIOPG_04894	FGHIMEME_02988	BNFPPAMD_04577
ribA_1		GTP cyclohydrolase-2	5	5	1	1	1756				647	647	647	PBCNADBC_04510	ACNHKNIK_03991	JFBLIOPG_04699	FGHIMEME_03184	BNFPPAMD_04465
pobR_2		p-hydroxybenzoate hydroxylase transcriptional activator	5	5	1	1	8567				1934	1934	1934	PBCNADBC_07941	ACNHKNIK_08173	JFBLIOPG_09032	FGHIMEME_08410	BNFPPAMD_05691
group_11458		hypothetical protein	5	5	1	8	80				740	740	740	PBCNADBC_05666	ACNHKNIK_05713	JFBLIOPG_03987	FGHIMEME_04457	BNFPPAMD_02667
group_11459		hypothetical protein	5	5	1	1	4009				1055	1055	1055	PBCNADBC_07183	ACNHKNIK_05356	JFBLIOPG_04217	FGHIMEME_01938	BNFPPAMD_02174
group_11460		hypothetical protein	5	5	1	1	1540				788	788	788	PBCNADBC_04693	ACNHKNIK_04754	JFBLIOPG_00091	FGHIMEME_07829	BNFPPAMD_03071
group_11461		hypothetical protein	5	5	1	1	1154				1070	1070	1070	PBCNADBC_00301	ACNHKNIK_08905	JFBLIOPG_04418	FGHIMEME_02858	BNFPPAMD_00051
group_11462		hypothetical protein	5	5	1	1	3971				1424	1424	1424	PBCNADBC_06212	ACNHKNIK_05314	JFBLIOPG_05880	FGHIMEME_01906	BNFPPAMD_02142
group_11463		hypothetical protein	5	5	1	1	6365				1223	1223	1223	PBCNADBC_00989	ACNHKNIK_00995	JFBLIOPG_02789	FGHIMEME_00759	BNFPPAMD_01521
group_11464		Universal stress protein/MSMEI_3859	5	5	1	1	6556				902	902	902	PBCNADBC_02501	ACNHKNIK_07409	JFBLIOPG_02209	FGHIMEME_06155	BNFPPAMD_06466
group_11465		hypothetical protein	5	5	1	4	217				503	503	503	PBCNADBC_05801	ACNHKNIK_04851	JFBLIOPG_07458	FGHIMEME_08120	BNFPPAMD_08154
coaBC		Coenzyme A biosynthesis bifunctional protein CoaBC	5	5	1	5	140				1232	1232	1232	PBCNADBC_01755	ACNHKNIK_01554	JFBLIOPG_02988	FGHIMEME_02528	BNFPPAMD_05149
malL_2		Oligo-1_6-glucosidase	5	5	1	1	5401				1601	1601	1601	PBCNADBC_06492	ACNHKNIK_04085	JFBLIOPG_05088	FGHIMEME_06796	BNFPPAMD_06973
ctpA_4		Carboxy-terminal processing protease CtpA	5	5	1	11	38				1211	1211	1211	PBCNADBC_06151	ACNHKNIK_05564	JFBLIOPG_05945	FGHIMEME_04303	BNFPPAMD_04968
nagE_2		PTS system N-acetylglucosamine-specific EIICBA component	5	5	1	7	137				1265	1265	1265	PBCNADBC_03791	ACNHKNIK_05252	JFBLIOPG_06957	FGHIMEME_06519	BNFPPAMD_05886
group_11470		L-gulono-1_4-lactone dehydrogenase	5	5	1	1	676				1343	1343	1343	PBCNADBC_03437	ACNHKNIK_05230	JFBLIOPG_00627	FGHIMEME_00546	BNFPPAMD_00267
pikC_4		Cytochrome P450 monooxygenase PikC	5	5	1	1	8392				1376	1376	1376	PBCNADBC_03044	ACNHKNIK_06773	JFBLIOPG_07866	FGHIMEME_07996	BNFPPAMD_08077
afsK_8		Serine/threonine-protein kinase AfsK	5	5	1	1	7074				1787	1793	1790	PBCNADBC_06457	ACNHKNIK_06977	JFBLIOPG_04149	FGHIMEME_01726	BNFPPAMD_00746
group_11473		hypothetical protein	5	5	1	1	3740				950	950	950	PBCNADBC_02627	ACNHKNIK_06329	JFBLIOPG_00872	FGHIMEME_05295	BNFPPAMD_06328
group_11474		hypothetical protein	5	5	1	4	87				644	644	644	PBCNADBC_03192	ACNHKNIK_03513	JFBLIOPG_08819	FGHIMEME_07624	BNFPPAMD_07738
group_11475		hypothetical protein	5	5	1	1	3617				455	455	455	PBCNADBC_02513	ACNHKNIK_05494	JFBLIOPG_04542	FGHIMEME_02807	BNFPPAMD_02811
group_11476		hypothetical protein	5	5	1	1	3213				1415	1415	1415	PBCNADBC_03546	ACNHKNIK_01255	JFBLIOPG_00780	FGHIMEME_03241	BNFPPAMD_03846
alpha-LP		Alpha-lytic protease	5	5	1	2	268				2024	2024	2024	PBCNADBC_04364	ACNHKNIK_03652	JFBLIOPG_01952	FGHIMEME_02374	BNFPPAMD_01786
lutB		Lactate utilization protein B	5	5	1	1	6220				1472	1472	1472	PBCNADBC_08730	ACNHKNIK_08985	JFBLIOPG_07314	FGHIMEME_05772	BNFPPAMD_06145
group_11479		hypothetical protein	5	5	1	1	6503				656	656	656	PBCNADBC_00862	ACNHKNIK_04371	JFBLIOPG_02164	FGHIMEME_04844	BNFPPAMD_05507
group_1148	rapA_1	hypothetical protein	5	5	1	4	77				116	2870	666	PBCNADBC_03182	ACNHKNIK_03523	JFBLIOPG_08809	FGHIMEME_07614	BNFPPAMD_07748
group_11480		tRNA-Pro(ggg)	5	5	1	1	6166				76	76	76	PBCNADBC_06640	ACNHKNIK_08342	JFBLIOPG_03872	FGHIMEME_06972	BNFPPAMD_07136
group_11481		tRNA-Pro(ggg)	5	5	1	1	6224				74	76	74	PBCNADBC_08726	ACNHKNIK_08989	JFBLIOPG_07310	FGHIMEME_05776	BNFPPAMD_06149
yieH_2		6-phosphogluconate phosphatase	5	5	1	1	1732				698	698	698	PBCNADBC_04486	ACNHKNIK_04015	JFBLIOPG_04722	FGHIMEME_03161	BNFPPAMD_08048
group_11483		hypothetical protein	5	5	1	1	4284				494	494	494	PBCNADBC_01191	ACNHKNIK_00423	JFBLIOPG_01740	FGHIMEME_05418	BNFPPAMD_03731
yccS_1		Inner membrane protein YccS	5	5	1	1	6704				2141	2141	2141	PBCNADBC_02269	ACNHKNIK_02065	JFBLIOPG_03046	FGHIMEME_06050	BNFPPAMD_06414
hemN_2		Oxygen-independent coproporphyrinogen-III oxidase-like protein	5	5	1	1	5806				1232	1232	1232	PBCNADBC_01878	ACNHKNIK_00726	JFBLIOPG_01310	FGHIMEME_05017	BNFPPAMD_05731
group_11486	tetR_7	Tetracycline repressor protein class E	5	5	1	1	5415				620	620	620	PBCNADBC_06506	ACNHKNIK_06720	JFBLIOPG_05102	FGHIMEME_06807	BNFPPAMD_06984
tyrA_2		Prephenate dehydrogenase	5	5	1	1	2170				1127	1127	1127	PBCNADBC_07948	ACNHKNIK_03215	JFBLIOPG_06690	FGHIMEME_04770	BNFPPAMD_05355
tagG_2		Teichoic acid translocation permease protein TagG	5	5	1	14	14				932	932	932	PBCNADBC_07284	ACNHKNIK_07750	JFBLIOPG_06815	FGHIMEME_06923	BNFPPAMD_07789
lipB		Octanoyltransferase	5	5	1	1	5358				800	800	800	PBCNADBC_06778	ACNHKNIK_04050	JFBLIOPG_05053	FGHIMEME_03650	BNFPPAMD_04182
rep_2		ATP-dependent DNA helicase Rep	5	5	1	4	79				242	242	242	PBCNADBC_03184	ACNHKNIK_03521	JFBLIOPG_08811	FGHIMEME_07616	BNFPPAMD_07746
nagC_2		N-acetylglucosamine repressor	5	5	1	1	3599				1328	1328	1328	PBCNADBC_08022	ACNHKNIK_05511	JFBLIOPG_04558	FGHIMEME_02790	BNFPPAMD_02794
argJ_1		Arginine biosynthesis bifunctional protein ArgJ	5	5	1	1	624				1151	1151	1151	PBCNADBC_05761	ACNHKNIK_01998	JFBLIOPG_00575	FGHIMEME_00599	BNFPPAMD_00320
bmr3_7		Multidrug resistance protein 3	5	5	1	6	138				1622	1622	1622	PBCNADBC_03079	ACNHKNIK_08970	JFBLIOPG_03549	FGHIMEME_05670	BNFPPAMD_08265
group_11493		hypothetical protein	5	5	1	1	6028				1346	1346	1346	PBCNADBC_08057	ACNHKNIK_07670	JFBLIOPG_07289	FGHIMEME_05108	BNFPPAMD_04776
group_11494		hypothetical protein	5	5	1	1	7026				569	569	569	PBCNADBC_06754	ACNHKNIK_01746	JFBLIOPG_07592	FGHIMEME_01679	BNFPPAMD_00699
cbiO		Cobalt import ATP-binding protein CbiO	5	5	1	1	7438				833	833	833	PBCNADBC_00255	ACNHKNIK_02576	JFBLIOPG_01572	FGHIMEME_02182	BNFPPAMD_01973
pbpA_4		Penicillin-binding protein A	5	5	1	1	4671				1646	1646	1646	PBCNADBC_07728	ACNHKNIK_07845	JFBLIOPG_06843	FGHIMEME_07170	BNFPPAMD_07386
group_11497		Serine protease	5	5	1	1	6922				1202	1202	1202	PBCNADBC_02315	ACNHKNIK_01646	JFBLIOPG_03756	FGHIMEME_06905	BNFPPAMD_00626
uvrA_3		UvrABC system protein A	5	5	1	4	104				2975	2975	2975	PBCNADBC_03208	ACNHKNIK_03497	JFBLIOPG_04250	FGHIMEME_07872	BNFPPAMD_04131
group_11499		hypothetical protein	5	5	1	1	6786				1475	1475	1475	PBCNADBC_02382	ACNHKNIK_03095	JFBLIOPG_05622	FGHIMEME_04557	BNFPPAMD_02568
rfnT		Riboflavin transporter RfnT	5	5	1	4	92				1295	1376	1311	PBCNADBC_03197	ACNHKNIK_03508	JFBLIOPG_08824	FGHIMEME_07630	BNFPPAMD_07732
rppH_3		RNA pyrophosphohydrolase	5	5	1	1	6185				1091	1091	1091	PBCNADBC_07546	ACNHKNIK_07321	JFBLIOPG_07145	FGHIMEME_05739	BNFPPAMD_06112
group_11501		hypothetical protein	5	5	1	1	427				1343	1343	1343	PBCNADBC_04927	ACNHKNIK_07702	JFBLIOPG_05720	FGHIMEME_08044	BNFPPAMD_03779
group_11502		hypothetical protein	5	5	1	3	48				389	389	389	PBCNADBC_08377	ACNHKNIK_08313	JFBLIOPG_08435	FGHIMEME_04168	BNFPPAMD_04922
group_11503		ABC transporter ATP-binding/permease protein	5	5	1	4	228				2423	2429	2426	PBCNADBC_05812	ACNHKNIK_04840	JFBLIOPG_07469	FGHIMEME_04957	BNFPPAMD_08211
mmuM		Homocysteine S-methyltransferase	5	5	1	1	585				911	911	911	PBCNADBC_06512	ACNHKNIK_01960	JFBLIOPG_00534	FGHIMEME_00639	BNFPPAMD_00360
hcnC_2		Hydrogen cyanide synthase subunit HcnC	5	5	1	1	5256				1187	1187	1187	PBCNADBC_05275	ACNHKNIK_04651	JFBLIOPG_03845	FGHIMEME_03103	BNFPPAMD_02487
acsA_2		Acetyl-coenzyme A synthetase	5	5	1	16	4				1979	1979	1979	PBCNADBC_08423	ACNHKNIK_08550	JFBLIOPG_08136	FGHIMEME_07488	BNFPPAMD_07594
group_11507		Methyl-branched lipid omega-hydroxylase	5	5	1	1	1586				1247	1247	1247	PBCNADBC_07468	ACNHKNIK_06806	JFBLIOPG_00009	FGHIMEME_06094	BNFPPAMD_06372
gcvT_2		Aminomethyltransferase	5	5	1	1	160				968	968	968	PBCNADBC_00769	ACNHKNIK_02150	JFBLIOPG_08412	FGHIMEME_05055	BNFPPAMD_03367
rodA_1		putative FtsW-like protein	5	5	1	1	7654				1370	1370	1370	PBCNADBC_00103	ACNHKNIK_00594	JFBLIOPG_01055	FGHIMEME_00303	BNFPPAMD_01160
group_1151		hypothetical protein	5	5	1	4	108				653	674	661	PBCNADBC_03212	ACNHKNIK_03493	JFBLIOPG_04254	FGHIMEME_07876	BNFPPAMD_04127
group_11510		hypothetical protein	5	5	1	1	6916				1340	1340	1340	PBCNADBC_02309	ACNHKNIK_01640	JFBLIOPG_03762	FGHIMEME_06899	BNFPPAMD_00620
group_11511		hypothetical protein	5	5	1	1	455				1124	1124	1124	PBCNADBC_04898	ACNHKNIK_08132	JFBLIOPG_05691	FGHIMEME_07018	BNFPPAMD_03808
ksgA		Ribosomal RNA small subunit methyltransferase A	5	5	1	6	106				953	953	953	PBCNADBC_08743	ACNHKNIK_08932	JFBLIOPG_09035	FGHIMEME_05702	BNFPPAMD_06728
atzA		Atrazine chlorohydrolase	5	5	1	1	6383				1505	1514	1510	PBCNADBC_00972	ACNHKNIK_00978	JFBLIOPG_02806	FGHIMEME_00778	BNFPPAMD_01502
rhlG_3		Rhamnolipids biosynthesis 3-oxoacyl-[acyl-carrier-protein] reductase	5	5	1	1	420				956	956	956	PBCNADBC_04934	ACNHKNIK_07695	JFBLIOPG_09020	FGHIMEME_07978	BNFPPAMD_03772
nadE_2		Glutamine-dependent NAD(+) synthetase	5	5	1	1	5432				1754	1754	1754	PBCNADBC_04422	ACNHKNIK_06704	JFBLIOPG_07497	FGHIMEME_07736	BNFPPAMD_07866
group_11516		hypothetical protein	5	5	1	1	1568				635	635	635	PBCNADBC_04668	ACNHKNIK_04729	JFBLIOPG_00066	FGHIMEME_05627	BNFPPAMD_03096
group_11517		3 beta-hydroxysteroid dehydrogenase/Delta 5-->4-isomerase	5	5	1	1	3181				1496	1496	1496	PBCNADBC_03515	ACNHKNIK_01355	JFBLIOPG_06050	FGHIMEME_03272	BNFPPAMD_03877
sauT		putative sulfoacetate--CoA ligase	5	5	1	1	2145				1349	1349	1349	PBCNADBC_07973	ACNHKNIK_03241	JFBLIOPG_06665	FGHIMEME_04795	BNFPPAMD_05330
group_11519		hypothetical protein	5	5	1	2	156				2948	2948	2948	PBCNADBC_05329	ACNHKNIK_05120	JFBLIOPG_04935	FGHIMEME_02958	BNFPPAMD_04547
group_1152		hypothetical protein	5	5	1	4	147				146	146	146	PBCNADBC_03249	ACNHKNIK_03456	JFBLIOPG_04291	FGHIMEME_04057	BNFPPAMD_04090
group_11520		hypothetical protein	5	5	1	1	1999				770	770	770	PBCNADBC_04655	ACNHKNIK_05860	JFBLIOPG_00053	FGHIMEME_05640	BNFPPAMD_03109
aprX_2		Serine protease AprX	5	5	1	1	5921				3317	3317	3317	PBCNADBC_05483	ACNHKNIK_05164	JFBLIOPG_05583	FGHIMEME_04105	BNFPPAMD_03518
chiA1_1		Chitinase A1	5	5	1	1	761				4289	4289	4289	PBCNADBC_02127	ACNHKNIK_01201	JFBLIOPG_02399	FGHIMEME_00493	BNFPPAMD_01262
mshD_1		Mycothiol acetyltransferase	5	5	1	1	4285				947	947	947	PBCNADBC_01190	ACNHKNIK_00422	JFBLIOPG_01739	FGHIMEME_05419	BNFPPAMD_03730
group_11524		hypothetical protein	5	5	1	1	5504				818	824	820	PBCNADBC_08286	ACNHKNIK_07780	JFBLIOPG_08068	FGHIMEME_01318	BNFPPAMD_00606
group_11525		putative acetyl-CoA acetyltransferase	5	5	1	1	7505				1196	1196	1196	PBCNADBC_00187	ACNHKNIK_00530	JFBLIOPG_00991	FGHIMEME_00365	BNFPPAMD_01907
group_11526		hypothetical protein	5	5	1	1	8965				623	623	623	PBCNADBC_04765	ACNHKNIK_05680	JFBLIOPG_03317	FGHIMEME_02687	BNFPPAMD_03141
manP		PTS system mannose-specific EIIBCA component	5	5	1	6	11				2087	2087	2087	PBCNADBC_08826	ACNHKNIK_02969	JFBLIOPG_09083	FGHIMEME_02326	BNFPPAMD_02946
nfdA_4		N-substituted formamide deformylase	5	5	1	1	618				1580	1580	1580	PBCNADBC_05767	ACNHKNIK_01992	JFBLIOPG_00569	FGHIMEME_00605	BNFPPAMD_00326
ptlA_2		Pentalenene synthase	5	5	1	1	8604				2333	2333	2333	PBCNADBC_02683	ACNHKNIK_07940	JFBLIOPG_00281	FGHIMEME_06542	BNFPPAMD_05664
capA_2		Capsule biosynthesis protein CapA	5	5	1	4	175				1232	1232	1232	PBCNADBC_03276	ACNHKNIK_04784	JFBLIOPG_04318	FGHIMEME_07897	BNFPPAMD_07978
group_11530		hypothetical protein	5	5	1	12	4				1601	1613	1605	PBCNADBC_06092	ACNHKNIK_07574	JFBLIOPG_07697	FGHIMEME_07697	BNFPPAMD_06919
glgX_2		Glycogen operon protein GlgX	5	5	1	1	483				2114	2114	2114	PBCNADBC_04621	ACNHKNIK_06134	JFBLIOPG_05238	FGHIMEME_05242	BNFPPAMD_03566
smtA_2		Succinyl-CoA--L-malate CoA-transferase alpha subunit	5	5	1	9	19				1217	1217	1217	PBCNADBC_06264	ACNHKNIK_06045	JFBLIOPG_04867	FGHIMEME_03019	BNFPPAMD_06828
group_11533		hypothetical protein	5	5	1	1	8282				1373	1373	1373	PBCNADBC_08353	ACNHKNIK_04859	JFBLIOPG_07907	FGHIMEME_07208	BNFPPAMD_07397
desA3		NADPH-dependent stearoyl-CoA 9-desaturase	5	5	1	1	9228				1118	1118	1118	PBCNADBC_06579	ACNHKNIK_07439	JFBLIOPG_06140	FGHIMEME_08374	BNFPPAMD_07693
scpB		Segregation and condensation protein B	5	5	1	1	4229				653	653	653	PBCNADBC_07251	ACNHKNIK_00477	JFBLIOPG_07880	FGHIMEME_07714	BNFPPAMD_07844
group_11536		hypothetical protein	5	5	1	1	8638				1085	1085	1085	PBCNADBC_02732	ACNHKNIK_08140	JFBLIOPG_00303	FGHIMEME_06563	BNFPPAMD_07428
group_11537		hypothetical protein	5	5	1	1	1757				1868	1868	1868	PBCNADBC_04511	ACNHKNIK_03990	JFBLIOPG_04698	FGHIMEME_03185	BNFPPAMD_04464
group_11538		hypothetical protein	5	5	1	2	526				344	344	344	PBCNADBC_04179	ACNHKNIK_05596	JFBLIOPG_01776	FGHIMEME_01843	BNFPPAMD_02015
osmX		Osmoprotectant-binding protein OsmX	5	5	1	11	16				983	983	983	PBCNADBC_06183	ACNHKNIK_05532	JFBLIOPG_05913	FGHIMEME_04335	BNFPPAMD_05000
srfAB		Dapdiamide synthesis protein DdaD	5	5	1	2	436				1661	1661	1661	PBCNADBC_07489	ACNHKNIK_07545	JFBLIOPG_07674	FGHIMEME_05974	BNFPPAMD_06249
sunS		SPBc2 prophage-derived glycosyltransferase SunS	5	5	1	1	7831				1136	1136	1136	PBCNADBC_04303	ACNHKNIK_04498	JFBLIOPG_05166	FGHIMEME_03694	BNFPPAMD_08466
group_11542		(2E_6E)-farnesyl diphosphate synthase	5	5	1	1	8551				1070	1070	1070	PBCNADBC_07927	ACNHKNIK_08159	JFBLIOPG_08770	FGHIMEME_07602	BNFPPAMD_07781
corA_1		Cobalt/magnesium transport protein CorA	5	5	1	1	4367				965	965	965	PBCNADBC_01110	ACNHKNIK_00342	JFBLIOPG_01660	FGHIMEME_01504	BNFPPAMD_02763
group_11544		hypothetical protein	5	5	1	1	7808				887	887	887	PBCNADBC_04281	ACNHKNIK_04520	JFBLIOPG_05144	FGHIMEME_03721	BNFPPAMD_04380
tcrA_3		Transcriptional regulatory protein TcrA	5	5	1	1	8985				662	662	662	PBCNADBC_04747	ACNHKNIK_06988	JFBLIOPG_03298	FGHIMEME_02706	BNFPPAMD_03160
araG_2		Arabinose import ATP-binding protein AraG	5	5	1	1	3926				1550	1550	1550	PBCNADBC_06254	ACNHKNIK_07288	JFBLIOPG_05839	FGHIMEME_07454	BNFPPAMD_07572
group_11547		hypothetical protein	5	5	1	1	2887				869	869	869	PBCNADBC_04148	ACNHKNIK_08900	JFBLIOPG_05033	FGHIMEME_06281	BNFPPAMD_01378
pikAV_1		Thioesterase PikA5	5	5	1	1	6441				797	797	797	PBCNADBC_00918	ACNHKNIK_00925	JFBLIOPG_02858	FGHIMEME_08142	BNFPPAMD_07521
opuBB_2		Choline transport system permease protein OpuBB	5	5	1	11	15				866	866	866	PBCNADBC_06184	ACNHKNIK_05531	JFBLIOPG_05912	FGHIMEME_04336	BNFPPAMD_05001
group_1155		hypothetical protein	5	5	1	3	246				689	752	701	PBCNADBC_03302	ACNHKNIK_08176	JFBLIOPG_02055	FGHIMEME_08308	BNFPPAMD_04224
group_11550		Exochitinase 1	5	5	1	1	8995				1682	1682	1682	PBCNADBC_04738	ACNHKNIK_06997	JFBLIOPG_03289	FGHIMEME_02716	BNFPPAMD_03170
group_11551		hypothetical protein	5	5	1	3	345				1265	1265	1265	PBCNADBC_03318	ACNHKNIK_08192	JFBLIOPG_02073	FGHIMEME_03808	BNFPPAMD_04239
yceM		Putative oxidoreductase YceM	5	5	1	1	2852				905	905	905	PBCNADBC_07757	ACNHKNIK_04308	JFBLIOPG_07616	FGHIMEME_03972	BNFPPAMD_01360
group_11553		hypothetical protein	5	5	1	1	4032				1091	1091	1091	PBCNADBC_07241	ACNHKNIK_08717	JFBLIOPG_09000	FGHIMEME_07154	BNFPPAMD_06915
senX3		Signal-transduction histidine kinase senX3	5	5	1	1	179				1238	1238	1238	PBCNADBC_00751	ACNHKNIK_02168	JFBLIOPG_08431	FGHIMEME_07113	BNFPPAMD_03349
ligA_1		DNA ligase A	5	5	1	1	7403				2210	2210	2210	PBCNADBC_01247	ACNHKNIK_02611	JFBLIOPG_01538	FGHIMEME_02215	BNFPPAMD_05570
group_11556		hypothetical protein	5	5	1	16	6				509	509	509	PBCNADBC_08425	ACNHKNIK_08552	JFBLIOPG_08138	FGHIMEME_07490	BNFPPAMD_07596
yvoA_1		HTH-type transcriptional repressor YvoA	5	5	1	1	4300				749	749	749	PBCNADBC_01175	ACNHKNIK_00407	JFBLIOPG_01724	FGHIMEME_05434	BNFPPAMD_03715
degP		Periplasmic serine endoprotease DegP	5	5	1	1	145				1262	1268	1264	PBCNADBC_00784	ACNHKNIK_06391	JFBLIOPG_06634	FGHIMEME_05070	BNFPPAMD_03382
group_11559		hypothetical protein	5	5	1	1	7614				926	926	926	PBCNADBC_00061	ACNHKNIK_00630	JFBLIOPG_01091	FGHIMEME_00267	BNFPPAMD_01124
pbpG		D-alanyl-D-alanine endopeptidase	5	5	1	3	247				2087	2135	2117	PBCNADBC_03303	ACNHKNIK_08177	JFBLIOPG_02056	FGHIMEME_08309	BNFPPAMD_04225
menA_3		1_4-dihydroxy-2-naphthoate octaprenyltransferase	5	5	1	1	8558				908	908	908	PBCNADBC_07934	ACNHKNIK_08166	JFBLIOPG_08777	FGHIMEME_07609	BNFPPAMD_07774
iolB		5-deoxy-glucuronate isomerase	5	5	1	1	4536				896	896	896	PBCNADBC_03941	ACNHKNIK_02904	JFBLIOPG_03432	FGHIMEME_00085	BNFPPAMD_07292
group_11562	narX_1	Nitrate reductase-like protein NarX	5	5	1	8	76				725	725	725	PBCNADBC_05670	ACNHKNIK_05717	JFBLIOPG_03991	FGHIMEME_04453	BNFPPAMD_02663
egtB		Hercynine oxygenase	5	5	1	1	6836				1322	1322	1322	PBCNADBC_02433	ACNHKNIK_03138	JFBLIOPG_02275	FGHIMEME_05477	BNFPPAMD_02526
group_11564		hypothetical protein	5	5	1	1	9034				803	806	804	PBCNADBC_05523	ACNHKNIK_02772	JFBLIOPG_06445	FGHIMEME_02754	BNFPPAMD_03208
kdpA_1		Potassium-transporting ATPase potassium-binding subunit	5	5	1	1	6528				1679	1679	1679	PBCNADBC_00839	ACNHKNIK_04394	JFBLIOPG_02187	FGHIMEME_08074	BNFPPAMD_08096
group_11566	degU_11	Transcriptional regulatory protein DegU	5	5	1	4	167				677	677	677	PBCNADBC_03268	ACNHKNIK_03437	JFBLIOPG_04310	FGHIMEME_04077	BNFPPAMD_04070
corC_2		Magnesium and cobalt efflux protein CorC	5	5	1	5	203				1469	1469	1469	PBCNADBC_01812	ACNHKNIK_01495	JFBLIOPG_06536	FGHIMEME_04658	BNFPPAMD_05311
sdh_2		Serine 3-dehydrogenase	5	5	1	1	6128				779	779	779	PBCNADBC_06604	ACNHKNIK_07500	JFBLIOPG_03908	FGHIMEME_06687	BNFPPAMD_04311
group_11569		hypothetical protein	5	5	1	5	20				416	416	416	PBCNADBC_01641	ACNHKNIK_05893	JFBLIOPG_02869	FGHIMEME_04581	BNFPPAMD_05489
group_1157		hypothetical protein	5	5	1	3	343				1319	1343	1333	PBCNADBC_03320	ACNHKNIK_03775	JFBLIOPG_02075	FGHIMEME_03806	BNFPPAMD_04241
group_11570		Acetyltransferase Pat	5	5	1	1	744				2945	2945	2945	PBCNADBC_02143	ACNHKNIK_01217	JFBLIOPG_02415	FGHIMEME_00509	BNFPPAMD_01278
cefD_3		Isopenicillin N epimerase	5	5	1	1	6217				1223	1232	1226	PBCNADBC_07515	ACNHKNIK_07352	JFBLIOPG_07176	FGHIMEME_05769	BNFPPAMD_06142
yecD_2		Isochorismatase family protein YecD	5	5	1	2	379				500	500	500	PBCNADBC_05008	ACNHKNIK_03555	JFBLIOPG_01841	FGHIMEME_03466	BNFPPAMD_01676
poxB_1		Pyruvate dehydrogenase [ubiquinone]	5	5	1	1	445				1742	1742	1742	PBCNADBC_04909	ACNHKNIK_07820	JFBLIOPG_05701	FGHIMEME_06726	BNFPPAMD_03798
bmr3_4		Multidrug resistance protein 3	5	5	1	1	7755				1604	1610	1605	PBCNADBC_05077	ACNHKNIK_03916	JFBLIOPG_05467	FGHIMEME_03356	BNFPPAMD_06641
asnC_5		Regulatory protein AsnC	5	5	1	1	7763				434	434	434	PBCNADBC_05085	ACNHKNIK_03924	JFBLIOPG_05475	FGHIMEME_03364	BNFPPAMD_06649
group_11576		hypothetical protein	5	5	1	5	64				536	536	536	PBCNADBC_01684	ACNHKNIK_05936	JFBLIOPG_02918	FGHIMEME_04633	BNFPPAMD_05437
osmV_2		Osmoprotectant import ATP-binding protein OsmV	5	5	1	11	14				1292	1292	1292	PBCNADBC_06185	ACNHKNIK_05530	JFBLIOPG_05911	FGHIMEME_04337	BNFPPAMD_05002
group_11578		hypothetical protein	5	5	1	1	7391				596	596	596	PBCNADBC_01260	ACNHKNIK_02624	JFBLIOPG_01525	FGHIMEME_02227	BNFPPAMD_05582
fmt_1		Methionyl-tRNA formyltransferase	5	5	1	1	637				947	947	947	PBCNADBC_03398	ACNHKNIK_05191	JFBLIOPG_00588	FGHIMEME_00586	BNFPPAMD_00307
isfD		Sulfoacetaldehyde reductase	5	5	1	3	327				758	809	788	PBCNADBC_03337	ACNHKNIK_03790	JFBLIOPG_02090	FGHIMEME_03787	BNFPPAMD_04260
group_11580		hypothetical protein	5	5	1	1	6712				665	665	665	PBCNADBC_02277	ACNHKNIK_02057	JFBLIOPG_03038	FGHIMEME_06058	BNFPPAMD_06406
group_11581		hypothetical protein	5	5	1	1	4089				638	638	638	PBCNADBC_06701	ACNHKNIK_08418	JFBLIOPG_04200	FGHIMEME_01951	BNFPPAMD_02187
group_11582		hypothetical protein	5	5	1	1	9116				575	578	576	PBCNADBC_08443	ACNHKNIK_02847	JFBLIOPG_04621	FGHIMEME_06027	BNFPPAMD_06312
virF		Virulence regulon transcriptional activator VirF	5	5	1	1	3530				815	815	815	PBCNADBC_02866	ACNHKNIK_02701	JFBLIOPG_04482	FGHIMEME_03556	BNFPPAMD_02351
aceE_1		Pyruvate dehydrogenase E1 component	5	5	1	1	5676				2732	2732	2732	PBCNADBC_02003	ACNHKNIK_00852	JFBLIOPG_01185	FGHIMEME_01261	BNFPPAMD_00455
map_1		Methionine aminopeptidase 1	5	5	1	1	1665				851	851	851	PBCNADBC_04840	ACNHKNIK_00235	JFBLIOPG_05256	FGHIMEME_01021	BNFPPAMD_03942
minD		Septum site-determining protein MinD	5	5	1	1	1486				1307	1307	1307	PBCNADBC_00338	ACNHKNIK_05390	JFBLIOPG_04385	FGHIMEME_02886	BNFPPAMD_00079
group_11587		hypothetical protein	5	5	1	1	7635				623	623	623	PBCNADBC_00082	ACNHKNIK_00609	JFBLIOPG_01070	FGHIMEME_00288	BNFPPAMD_01145
nreB		Oxygen sensor histidine kinase NreB	5	5	1	1	1941				1196	1196	1196	PBCNADBC_06651	ACNHKNIK_06450	JFBLIOPG_03256	FGHIMEME_00835	BNFPPAMD_02953
gntR_1		putative D-xylose utilization operon transcriptional repressor	5	5	1	1	746				665	665	665	PBCNADBC_02141	ACNHKNIK_01215	JFBLIOPG_02413	FGHIMEME_00507	BNFPPAMD_01276
group_1159		Cycloisomaltooligosaccharide glucanotransferase	5	5	1	3	320				2525	2936	2694	PBCNADBC_03344	ACNHKNIK_03797	JFBLIOPG_02097	FGHIMEME_03780	BNFPPAMD_04267
group_11590		putative HTH-type transcriptional regulator	5	5	1	1	3983				575	575	575	PBCNADBC_06200	ACNHKNIK_05326	JFBLIOPG_05892	FGHIMEME_01918	BNFPPAMD_02154
group_11591		hypothetical protein	5	5	1	1	7395				815	815	815	PBCNADBC_01256	ACNHKNIK_02620	JFBLIOPG_01529	FGHIMEME_02223	BNFPPAMD_05578
limB_1		Limonene 1_2-monooxygenase	5	5	1	1	6828				1049	1049	1049	PBCNADBC_02425	ACNHKNIK_03130	JFBLIOPG_02283	FGHIMEME_05469	BNFPPAMD_02534
puuP_3		Putrescine importer PuuP	5	5	1	1	4218				1520	1520	1520	PBCNADBC_07262	ACNHKNIK_08043	JFBLIOPG_07571	FGHIMEME_07545	BNFPPAMD_07683
bshA_2		N-acetyl-alpha-D-glucosaminyl L-malate synthase	5	5	1	8	62				1832	1832	1832	PBCNADBC_05684	ACNHKNIK_05986	JFBLIOPG_04004	FGHIMEME_04440	BNFPPAMD_02650
group_11595		hypothetical protein	5	5	1	1	5742				620	620	620	PBCNADBC_01939	ACNHKNIK_00788	JFBLIOPG_01250	FGHIMEME_05227	BNFPPAMD_05772
group_11596		hypothetical protein	5	5	1	1	6429				2900	2900	2900	PBCNADBC_00928	ACNHKNIK_00935	JFBLIOPG_02848	FGHIMEME_00823	BNFPPAMD_01457
group_11597		hypothetical protein	5	5	1	5	188				650	650	650	PBCNADBC_01797	ACNHKNIK_01510	JFBLIOPG_08298	FGHIMEME_04643	BNFPPAMD_05326
group_11598		hypothetical protein	5	5	1	1	9134				878	878	878	PBCNADBC_08551	ACNHKNIK_02857	JFBLIOPG_04606	FGHIMEME_06037	BNFPPAMD_06302
thiC		Phosphomethylpyrimidine synthase	5	5	1	1	7834				1787	1787	1787	PBCNADBC_04306	ACNHKNIK_04495	JFBLIOPG_05169	FGHIMEME_02680	BNFPPAMD_03234
group_1160		hypothetical protein	5	5	1	3	312				269	338	310	PBCNADBC_03353	ACNHKNIK_03806	JFBLIOPG_02106	FGHIMEME_03771	BNFPPAMD_04276
group_11600	rsbU_2	Phosphoserine phosphatase RsbU	5	5	1	2	545				2435	2435	2435	PBCNADBC_04160	ACNHKNIK_05577	JFBLIOPG_08725	FGHIMEME_01824	BNFPPAMD_02034
group_11601		hypothetical protein	5	5	1	1	7624				629	629	629	PBCNADBC_00071	ACNHKNIK_00620	JFBLIOPG_01081	FGHIMEME_00277	BNFPPAMD_01134
mce3R_2		Transcriptional repressor Mce3R	5	5	1	1	4471				578	578	578	PBCNADBC_03892	ACNHKNIK_02954	JFBLIOPG_03382	FGHIMEME_00027	BNFPPAMD_03672
group_11603		hypothetical protein	5	5	1	1	6214				1712	1712	1712	PBCNADBC_07518	ACNHKNIK_07349	JFBLIOPG_07173	FGHIMEME_05766	BNFPPAMD_06139
folP2		Inactive dihydropteroate synthase 2	5	5	1	8	26				860	860	860	PBCNADBC_07357	ACNHKNIK_06022	JFBLIOPG_04040	FGHIMEME_06736	BNFPPAMD_02615
emrE		Multidrug transporter EmrE	5	5	1	4	145				323	323	323	PBCNADBC_03248	ACNHKNIK_03457	JFBLIOPG_04290	FGHIMEME_04056	BNFPPAMD_04091
hemE		Uroporphyrinogen decarboxylase	5	5	1	1	517				1064	1064	1064	PBCNADBC_04588	ACNHKNIK_06167	JFBLIOPG_05207	FGHIMEME_05277	BNFPPAMD_03601
group_11607		hypothetical protein	5	5	1	5	147				977	977	977	PBCNADBC_01762	ACNHKNIK_01547	JFBLIOPG_02995	FGHIMEME_02521	BNFPPAMD_05156
group_11608		hypothetical protein	5	5	1	1	4541				1292	1292	1292	PBCNADBC_03946	ACNHKNIK_02899	JFBLIOPG_03437	FGHIMEME_00090	BNFPPAMD_07287
group_11609		hypothetical protein	5	5	1	1	3483				809	809	809	PBCNADBC_02823	ACNHKNIK_02745	JFBLIOPG_04437	FGHIMEME_04422	BNFPPAMD_02398
group_1161	ligC_2	4-carboxy-2-hydroxymuconate-6-semialdehyde dehydrogenase	5	5	1	3	308				1100	1148	1119	PBCNADBC_03357	ACNHKNIK_03810	JFBLIOPG_02110	FGHIMEME_03767	BNFPPAMD_04280
group_11610		Exochitinase 1	5	5	1	2	274				1511	1511	1511	PBCNADBC_04370	ACNHKNIK_03646	JFBLIOPG_01946	FGHIMEME_02368	BNFPPAMD_01780
mutB_1		Methylmalonyl-CoA mutase large subunit	5	5	1	1	8522				2114	2114	2114	PBCNADBC_02786	ACNHKNIK_01881	JFBLIOPG_00356	FGHIMEME_04289	BNFPPAMD_03423
ptlI_1		Pentalenene oxygenase	5	5	1	1	550				1484	1496	1490	PBCNADBC_06547	ACNHKNIK_01925	JFBLIOPG_00499	FGHIMEME_00674	BNFPPAMD_00395
nnr		Bifunctional NAD(P)H-hydrate repair enzyme Nnr	5	5	1	1	1647				1403	1403	1403	PBCNADBC_04858	ACNHKNIK_00217	JFBLIOPG_06767	FGHIMEME_01003	BNFPPAMD_03960
group_11614		hypothetical protein	5	5	1	1	2196				1835	1835	1835	PBCNADBC_03749	ACNHKNIK_03193	JFBLIOPG_07259	FGHIMEME_04748	BNFPPAMD_05377
liuE		3-hydroxy-3-isohexenylglutaryl-CoA/hydroxy-methylglutaryl-CoA lyase	5	5	1	1	4468				932	932	932	PBCNADBC_03889	ACNHKNIK_02957	JFBLIOPG_03379	FGHIMEME_00024	BNFPPAMD_03675
group_11616	efpA_8	putative MFS-type transporter EfpA	5	5	1	1	1998				1532	1532	1532	PBCNADBC_04654	ACNHKNIK_05859	JFBLIOPG_00052	FGHIMEME_05641	BNFPPAMD_03110
group_11617		hypothetical protein	5	5	1	2	298				668	668	668	PBCNADBC_04395	ACNHKNIK_03621	JFBLIOPG_01922	FGHIMEME_02343	BNFPPAMD_01755
miaA		tRNA dimethylallyltransferase	5	5	1	1	802				938	938	938	PBCNADBC_02086	ACNHKNIK_01160	JFBLIOPG_02359	FGHIMEME_00453	BNFPPAMD_01222
group_11619		hypothetical protein	5	5	1	2	494				1664	1664	1664	PBCNADBC_04209	ACNHKNIK_05626	JFBLIOPG_01807	FGHIMEME_08063	BNFPPAMD_07629
group_11620		hypothetical protein	5	5	1	1	486				1268	1268	1268	PBCNADBC_04618	ACNHKNIK_06137	JFBLIOPG_05235	FGHIMEME_05245	BNFPPAMD_03569
group_11621		hypothetical protein	5	5	1	1	7423				740	740	740	PBCNADBC_00270	ACNHKNIK_02591	JFBLIOPG_01557	FGHIMEME_02197	BNFPPAMD_01988
actP_2		Cation/acetate symporter ActP	5	5	1	5	165				1775	1775	1775	PBCNADBC_01776	ACNHKNIK_01531	JFBLIOPG_03010	FGHIMEME_02506	BNFPPAMD_05171
nuoB_2		NADH-quinone oxidoreductase subunit B	5	5	1	1	1897				554	554	554	PBCNADBC_06692	ACNHKNIK_06655	JFBLIOPG_03216	FGHIMEME_00877	BNFPPAMD_02995
hisH		Imidazole glycerol phosphate synthase subunit HisH	5	5	1	9	37				650	650	650	PBCNADBC_06282	ACNHKNIK_06063	JFBLIOPG_04849	FGHIMEME_03037	BNFPPAMD_06846
group_11625		hypothetical protein	5	5	1	1	6202				701	701	701	PBCNADBC_07529	ACNHKNIK_07338	JFBLIOPG_07162	FGHIMEME_05756	BNFPPAMD_06129
group_11626		hypothetical protein	5	5	1	1	8075				668	668	668	PBCNADBC_06423	ACNHKNIK_06943	JFBLIOPG_04115	FGHIMEME_01409	BNFPPAMD_04517
group_11627		hypothetical protein	5	5	1	1	3665				830	830	830	PBCNADBC_02558	ACNHKNIK_04464	JFBLIOPG_04497	FGHIMEME_02854	BNFPPAMD_02858
group_11628		hypothetical protein	5	5	1	1	7261				1073	1073	1073	PBCNADBC_01387	ACNHKNIK_02524	JFBLIOPG_01396	FGHIMEME_02459	BNFPPAMD_01024
group_11629		hypothetical protein	5	5	1	1	505				1343	1343	1343	PBCNADBC_04600	ACNHKNIK_06155	JFBLIOPG_05219	FGHIMEME_05265	BNFPPAMD_03589
group_1163		hypothetical protein	5	5	1	3	294				758	821	783	PBCNADBC_03370	ACNHKNIK_03823	JFBLIOPG_07183	FGHIMEME_06207	BNFPPAMD_06498
group_11630		hypothetical protein	5	5	1	1	7346				392	392	392	PBCNADBC_01304	ACNHKNIK_02668	JFBLIOPG_01480	FGHIMEME_04228	BNFPPAMD_00940
group_11631	degU_5	Transcriptional regulatory protein DegU	5	5	1	1	7253				689	689	689	PBCNADBC_01395	ACNHKNIK_02532	JFBLIOPG_01388	FGHIMEME_02451	BNFPPAMD_01032
hisN		Histidinol-phosphatase	5	5	1	1	7564				803	803	803	PBCNADBC_00012	ACNHKNIK_00679	JFBLIOPG_01141	FGHIMEME_00218	BNFPPAMD_01075
group_11633		hypothetical protein	5	5	1	1	9090				1283	1283	1283	PBCNADBC_05572	ACNHKNIK_02821	JFBLIOPG_04647	FGHIMEME_07483	BNFPPAMD_07574
panD		Aspartate 1-decarboxylase	5	5	1	1	6780				419	419	419	PBCNADBC_02376	ACNHKNIK_03089	JFBLIOPG_05628	FGHIMEME_04551	BNFPPAMD_02574
pbpA_2		Penicillin-binding protein A	5	5	1	1	7914				1466	1466	1466	PBCNADBC_01571	ACNHKNIK_04106	JFBLIOPG_02533	FGHIMEME_02603	BNFPPAMD_03311
group_11636		hypothetical protein	5	5	1	1	3622				302	302	302	PBCNADBC_02517	ACNHKNIK_05489	JFBLIOPG_04537	FGHIMEME_02812	BNFPPAMD_02816
group_11637		hypothetical protein	5	5	1	1	7783				1058	1058	1058	PBCNADBC_04256	ACNHKNIK_04545	JFBLIOPG_05119	FGHIMEME_03746	BNFPPAMD_04405
group_11638	afsR_6	Regulatory protein AfsR	5	5	1	1	1763				3083	3086	3085	PBCNADBC_04517	ACNHKNIK_03984	JFBLIOPG_04692	FGHIMEME_03191	BNFPPAMD_04458
group_11639		hypothetical protein	5	5	1	1	7664				791	791	791	PBCNADBC_00113	ACNHKNIK_00584	JFBLIOPG_01045	FGHIMEME_00313	BNFPPAMD_01170
bioB		Biotin synthase	5	5	1	1	3569				1304	1304	1304	PBCNADBC_02912	ACNHKNIK_07476	JFBLIOPG_06566	FGHIMEME_03593	BNFPPAMD_07338
group_11641		hypothetical protein	5	5	1	1	433				1271	1271	1271	PBCNADBC_04921	ACNHKNIK_07709	JFBLIOPG_05713	FGHIMEME_06714	BNFPPAMD_03786
group_11642		hypothetical protein	5	5	1	6	42				1280	1280	1280	PBCNADBC_03138	ACNHKNIK_03000	JFBLIOPG_03490	FGHIMEME_02298	BNFPPAMD_02918
group_11643		Beta-N-acetylhexosaminidase	5	5	1	1	4464				1592	1592	1592	PBCNADBC_03885	ACNHKNIK_02961	JFBLIOPG_03375	FGHIMEME_00020	BNFPPAMD_03679
group_11644		hypothetical protein	5	5	1	5	97				1052	1052	1052	PBCNADBC_01713	ACNHKNIK_01595	JFBLIOPG_02948	FGHIMEME_02568	BNFPPAMD_06278
argO		Arginine exporter protein ArgO	5	5	1	1	6191				626	626	626	PBCNADBC_07540	ACNHKNIK_07327	JFBLIOPG_07151	FGHIMEME_05745	BNFPPAMD_06118
amt_1		Ammonia channel	5	5	1	1	6325				1412	1412	1412	PBCNADBC_01029	ACNHKNIK_01035	JFBLIOPG_02749	FGHIMEME_00718	BNFPPAMD_01562
group_11647		hypothetical protein	5	5	1	1	6418				1229	1229	1229	PBCNADBC_00939	ACNHKNIK_00946	JFBLIOPG_02838	FGHIMEME_00813	BNFPPAMD_01467
alaS_1		Alanine--tRNA ligase	5	5	1	5	113				2669	2669	2669	PBCNADBC_01729	ACNHKNIK_01580	JFBLIOPG_02963	FGHIMEME_02553	BNFPPAMD_05124
group_11649		hypothetical protein	5	5	1	6	9				617	617	617	PBCNADBC_08824	ACNHKNIK_02967	JFBLIOPG_09081	FGHIMEME_02328	BNFPPAMD_02948
kup		Low affinity potassium transport system protein kup	5	5	1	1	657				2054	2129	2084	PBCNADBC_03418	ACNHKNIK_05211	JFBLIOPG_00608	FGHIMEME_00565	BNFPPAMD_00286
group_11650		Arylsulfatase	5	5	1	1	3534				1397	1397	1397	PBCNADBC_02870	ACNHKNIK_02697	JFBLIOPG_04486	FGHIMEME_03560	BNFPPAMD_02347
exuR_2		putative HTH-type transcriptional repressor ExuR	5	5	1	1	6842				1034	1034	1034	PBCNADBC_02439	ACNHKNIK_03144	JFBLIOPG_02269	FGHIMEME_05483	BNFPPAMD_02520
lapB_1		Lipopolysaccharide assembly protein B	5	5	1	1	9136				1250	1250	1250	PBCNADBC_08549	ACNHKNIK_02859	JFBLIOPG_04604	FGHIMEME_06039	BNFPPAMD_06300
ytrA_2		HTH-type transcriptional repressor YtrA	5	5	1	1	8919				389	389	389	PBCNADBC_07694	ACNHKNIK_05635	JFBLIOPG_03362	FGHIMEME_06446	BNFPPAMD_06754
acnA		Aconitate hydratase A	5	5	1	1	544				2714	2714	2714	PBCNADBC_04563	ACNHKNIK_01919	JFBLIOPG_00494	FGHIMEME_06235	BNFPPAMD_03627
group_11655		hypothetical protein	5	5	1	9	82				719	719	719	PBCNADBC_08200	ACNHKNIK_06684	JFBLIOPG_04815	FGHIMEME_03073	BNFPPAMD_06024
group_11656		hypothetical protein	5	5	1	7	67				1334	1334	1334	PBCNADBC_03872	ACNHKNIK_07800	JFBLIOPG_08278	FGHIMEME_06943	BNFPPAMD_07195
ask		Aspartokinase	5	5	1	1	6992				1277	1277	1277	PBCNADBC_06043	ACNHKNIK_01711	JFBLIOPG_03691	FGHIMEME_01645	BNFPPAMD_00665
menA_1		1_4-dihydroxy-2-naphthoate octaprenyltransferase	5	5	1	1	7957				827	827	827	PBCNADBC_01530	ACNHKNIK_02320	JFBLIOPG_02491	FGHIMEME_07338	BNFPPAMD_07353
azoB_6		NAD(P)H azoreductase	5	5	1	1	2139				839	839	839	PBCNADBC_08569	ACNHKNIK_03247	JFBLIOPG_06659	FGHIMEME_07778	BNFPPAMD_07916
trkA_1		Trk system potassium uptake protein TrkA	5	5	1	1	658				668	713	695	PBCNADBC_03419	ACNHKNIK_05212	JFBLIOPG_00609	FGHIMEME_00564	BNFPPAMD_00285
group_11660		Cyclo(L-tyrosyl-L-tyrosyl) synthase	5	5	1	1	2713				719	719	719	PBCNADBC_04124	ACNHKNIK_07108	JFBLIOPG_05009	FGHIMEME_01627	BNFPPAMD_01878
rbsR_3		Ribose operon repressor	5	5	1	1	3601				1046	1046	1046	PBCNADBC_08024	ACNHKNIK_05509	JFBLIOPG_04556	FGHIMEME_02792	BNFPPAMD_02796
ppiA		Peptidyl-prolyl cis-trans isomerase A	5	5	1	1	983				503	503	503	PBCNADBC_08224	ACNHKNIK_07711	JFBLIOPG_00144	FGHIMEME_06682	BNFPPAMD_06859
nrdZ		Vitamin B12-dependent ribonucleoside-diphosphate reductase	5	5	1	1	7583				2402	2402	2402	PBCNADBC_00030	ACNHKNIK_00661	JFBLIOPG_01122	FGHIMEME_00236	BNFPPAMD_01093
group_11664		hypothetical protein	5	5	1	3	300				2036	2036	2036	PBCNADBC_03365	ACNHKNIK_03818	JFBLIOPG_07178	FGHIMEME_06212	BNFPPAMD_06493
group_11665		hypothetical protein	5	5	1	3	269				719	719	719	PBCNADBC_03394	ACNHKNIK_03847	JFBLIOPG_07207	FGHIMEME_06184	BNFPPAMD_06521
group_11666		hypothetical protein	5	5	1	1	156				947	947	947	PBCNADBC_00773	ACNHKNIK_06402	JFBLIOPG_06645	FGHIMEME_05059	BNFPPAMD_03371
group_11667		hypothetical protein	5	5	1	1	7408				344	344	344	PBCNADBC_01243	ACNHKNIK_02606	JFBLIOPG_01542	FGHIMEME_02211	BNFPPAMD_05566
pabB		Aminodeoxychorismate synthase component 1	5	5	1	5	61				1085	1085	1085	PBCNADBC_01681	ACNHKNIK_05933	JFBLIOPG_02915	FGHIMEME_04630	BNFPPAMD_05440
group_11669		hypothetical protein	5	5	1	1	6825				713	713	713	PBCNADBC_02422	ACNHKNIK_03127	JFBLIOPG_02286	FGHIMEME_05466	BNFPPAMD_02537
group_1167		hypothetical protein	5	5	1	1	677				863	893	884	PBCNADBC_03438	ACNHKNIK_05231	JFBLIOPG_00628	FGHIMEME_00545	BNFPPAMD_00266
pigE		Aminotransferase PigE	5	5	1	1	6150				1409	1409	1409	PBCNADBC_06626	ACNHKNIK_07522	JFBLIOPG_03886	FGHIMEME_06709	BNFPPAMD_04289
mshD_8		Mycothiol acetyltransferase	5	5	1	1	1028				923	923	923	PBCNADBC_05598	ACNHKNIK_07959	JFBLIOPG_07825	FGHIMEME_06828	BNFPPAMD_07056
ytrB		ABC transporter ATP-binding protein YtrB	5	5	1	1	8918				890	890	890	PBCNADBC_07695	ACNHKNIK_05634	JFBLIOPG_03363	FGHIMEME_06445	BNFPPAMD_06755
aroH_1		Phospho-2-dehydro-3-deoxyheptonate aldolase	5	5	1	1	6421				1187	1187	1187	PBCNADBC_00936	ACNHKNIK_00943	JFBLIOPG_02841	FGHIMEME_00816	BNFPPAMD_01464
group_11674		hypothetical protein	5	5	1	1	5363				668	668	668	PBCNADBC_06462	ACNHKNIK_04055	JFBLIOPG_05058	FGHIMEME_03663	BNFPPAMD_04169
rhaS_1		HTH-type transcriptional activator RhaS	5	5	1	1	5712				833	833	833	PBCNADBC_01968	ACNHKNIK_00817	JFBLIOPG_01221	FGHIMEME_01226	BNFPPAMD_00420
group_11676		hypothetical protein	5	5	1	1	198				476	476	476	PBCNADBC_00732	ACNHKNIK_02187	JFBLIOPG_03652	FGHIMEME_03452	BNFPPAMD_03330
ubiG_1		Ubiquinone biosynthesis O-methyltransferase	5	5	1	1	583				1544	1550	1547	PBCNADBC_06514	ACNHKNIK_01958	JFBLIOPG_00532	FGHIMEME_00641	BNFPPAMD_00362
hisS_1		Histidine--tRNA ligase	5	5	1	5	103				1259	1259	1259	PBCNADBC_01719	ACNHKNIK_01589	JFBLIOPG_02954	FGHIMEME_02562	BNFPPAMD_06284
group_11679		Cytochrome P450 121	5	5	1	1	7442				1238	1238	1238	PBCNADBC_00251	ACNHKNIK_02572	JFBLIOPG_01576	FGHIMEME_02178	BNFPPAMD_01969
liaR_2		Transcriptional regulatory protein LiaR	5	5	1	1	7525				641	641	641	PBCNADBC_00167	ACNHKNIK_00550	JFBLIOPG_01011	FGHIMEME_00347	BNFPPAMD_01204
comR_2		HTH-type transcriptional repressor ComR	5	5	1	3	317				584	584	584	PBCNADBC_03347	ACNHKNIK_03800	JFBLIOPG_02100	FGHIMEME_03777	BNFPPAMD_04270
macB_4		Macrolide export ATP-binding/permease protein MacB	5	5	1	6	140				2573	2573	2573	PBCNADBC_03081	ACNHKNIK_08972	JFBLIOPG_03547	FGHIMEME_05668	BNFPPAMD_08263
group_11683	dtpT_2	Di-/tripeptide transporter	5	5	1	1	1929				1517	1517	1517	PBCNADBC_06663	ACNHKNIK_06626	JFBLIOPG_03244	FGHIMEME_00847	BNFPPAMD_02965
group_11684	menG_3	Demethylmenaquinone methyltransferase	5	5	1	4	67				848	848	848	PBCNADBC_03174	ACNHKNIK_05792	JFBLIOPG_06103	FGHIMEME_05332	BNFPPAMD_05860
nrgA_1		Ammonium transporter NrgA	5	5	1	1	6324				1373	1373	1373	PBCNADBC_01030	ACNHKNIK_01036	JFBLIOPG_02748	FGHIMEME_00717	BNFPPAMD_01563
group_11686		hypothetical protein	5	5	1	1	3087				788	788	788	PBCNADBC_03483	ACNHKNIK_01456	JFBLIOPG_06018	FGHIMEME_08318	BNFPPAMD_08361
group_11687		hypothetical protein	5	5	1	4	130				1136	1136	1136	PBCNADBC_03234	ACNHKNIK_03471	JFBLIOPG_04276	FGHIMEME_04042	BNFPPAMD_04105
group_11688		hypothetical protein	5	5	1	1	6781				353	353	353	PBCNADBC_02377	ACNHKNIK_03090	JFBLIOPG_05627	FGHIMEME_04552	BNFPPAMD_02573
pobB		Phenoxybenzoate dioxygenase subunit beta	5	5	1	1	5383				1052	1052	1052	PBCNADBC_06481	ACNHKNIK_04074	JFBLIOPG_05077	FGHIMEME_03683	BNFPPAMD_04150
degU_6		Transcriptional regulatory protein DegU	5	5	1	1	7958				719	719	719	PBCNADBC_01529	ACNHKNIK_02321	JFBLIOPG_02490	FGHIMEME_07337	BNFPPAMD_07352
group_11691		hypothetical protein	5	5	1	2	283				998	1007	1003	PBCNADBC_04379	ACNHKNIK_03637	JFBLIOPG_01937	FGHIMEME_02359	BNFPPAMD_01771
group_11692		putative inactive lipase	5	5	1	1	248				1304	1313	1309	PBCNADBC_00683	ACNHKNIK_02236	JFBLIOPG_03603	FGHIMEME_03405	BNFPPAMD_05049
paaK		Phenylacetate-coenzyme A ligase	5	5	1	1	3664				1334	1334	1334	PBCNADBC_02557	ACNHKNIK_04465	JFBLIOPG_04498	FGHIMEME_02853	BNFPPAMD_02857
lysS		Lysine--tRNA ligase	5	5	1	1	1806				1760	1760	1760	PBCNADBC_04560	ACNHKNIK_03941	JFBLIOPG_04649	FGHIMEME_00962	BNFPPAMD_06566
pgk		Phosphoglycerate kinase	5	5	1	4	116				1211	1211	1211	PBCNADBC_03220	ACNHKNIK_03485	JFBLIOPG_04262	FGHIMEME_04028	BNFPPAMD_04119
group_11696		hypothetical protein	5	5	1	1	7805				650	650	650	PBCNADBC_04278	ACNHKNIK_04523	JFBLIOPG_05141	FGHIMEME_03724	BNFPPAMD_04383
tkt_3		Transketolase	5	5	1	1	2173				2135	2135	2135	PBCNADBC_03771	ACNHKNIK_03212	JFBLIOPG_07278	FGHIMEME_04767	BNFPPAMD_05358
group_11698		hypothetical protein	5	5	1	5	33				551	551	551	PBCNADBC_01653	ACNHKNIK_05905	JFBLIOPG_02887	FGHIMEME_04602	BNFPPAMD_05468
gltA		Glutamate synthase [NADPH] large chain	5	5	1	1	9101				1583	1583	1583	PBCNADBC_05583	ACNHKNIK_02832	JFBLIOPG_04636	FGHIMEME_07473	BNFPPAMD_07584
ufaA1		Tuberculostearic acid methyltransferase UfaA1	5	5	1	1	3178				1247	1286	1270	PBCNADBC_03512	ACNHKNIK_01358	JFBLIOPG_06047	FGHIMEME_03275	BNFPPAMD_03880
group_11700		hypothetical protein	5	5	1	1	1144				1022	1022	1022	PBCNADBC_00291	ACNHKNIK_08225	JFBLIOPG_08342	FGHIMEME_02057	BNFPPAMD_00041
group_11701		Steroid C26-monooxygenase	5	5	1	1	5527				1244	1244	1244	PBCNADBC_08753	ACNHKNIK_07758	JFBLIOPG_09108	FGHIMEME_01297	BNFPPAMD_00585
group_11702		2-haloacrylate reductase	5	5	1	1	6189				926	926	926	PBCNADBC_07542	ACNHKNIK_07325	JFBLIOPG_07149	FGHIMEME_05743	BNFPPAMD_06116
group_11703		hypothetical protein	5	5	1	1	8491				1205	1205	1205	PBCNADBC_02946	ACNHKNIK_01850	JFBLIOPG_00386	FGHIMEME_04259	BNFPPAMD_03453
sigJ_3		ECF RNA polymerase sigma factor SigJ	5	5	1	1	1004				965	965	965	PBCNADBC_08244	ACNHKNIK_07731	JFBLIOPG_00124	FGHIMEME_06661	BNFPPAMD_06880
group_11705		hypothetical protein	5	5	1	1	7295				677	677	677	PBCNADBC_01356	ACNHKNIK_02488	JFBLIOPG_01427	FGHIMEME_02490	BNFPPAMD_00993
group_11706		hypothetical protein	5	5	1	1	8288				743	743	743	PBCNADBC_08347	ACNHKNIK_04865	JFBLIOPG_07913	FGHIMEME_07202	BNFPPAMD_07403
group_11707		putative GTPase	5	5	1	1	7504				986	986	986	PBCNADBC_00188	ACNHKNIK_00529	JFBLIOPG_00990	FGHIMEME_00366	BNFPPAMD_01908
dosT_2		Hypoxia sensor histidine kinase response regulator DosT	5	5	1	1	7820				1748	1748	1748	PBCNADBC_04293	ACNHKNIK_04508	JFBLIOPG_05156	FGHIMEME_03704	BNFPPAMD_04363
bacD_2		Alanine--anticapsin ligase	5	5	1	1	4520				2621	2621	2621	PBCNADBC_03925	ACNHKNIK_02920	JFBLIOPG_03416	FGHIMEME_00069	BNFPPAMD_03630
group_1171		hypothetical protein	5	5	1	1	3190				1025	1055	1043	PBCNADBC_03523	ACNHKNIK_01347	JFBLIOPG_06059	FGHIMEME_03264	BNFPPAMD_03869
bamB_1		Outer membrane protein assembly factor BamB	5	5	1	4	85				1445	1445	1445	PBCNADBC_03190	ACNHKNIK_03515	JFBLIOPG_08817	FGHIMEME_07622	BNFPPAMD_07740
group_11711		hypothetical protein	5	5	1	1	6822				704	704	704	PBCNADBC_02419	ACNHKNIK_03124	JFBLIOPG_02289	FGHIMEME_05463	BNFPPAMD_02540
group_11712		hypothetical protein	5	5	1	1	5726				980	980	980	PBCNADBC_01953	ACNHKNIK_00802	JFBLIOPG_01236	FGHIMEME_01211	BNFPPAMD_00405
gmhA		Phosphoheptose isomerase	5	5	1	1	917				755	755	755	PBCNADBC_00605	ACNHKNIK_03757	JFBLIOPG_00204	FGHIMEME_01151	BNFPPAMD_01618
yvhJ_2		Putative transcriptional regulator YvhJ	5	5	1	6	34				1661	1661	1661	PBCNADBC_03146	ACNHKNIK_02992	JFBLIOPG_03482	FGHIMEME_02306	BNFPPAMD_02926
ahpD_2		Alkyl hydroperoxide reductase AhpD	5	5	1	1	1114				539	539	539	PBCNADBC_05708	ACNHKNIK_03328	JFBLIOPG_05797	FGHIMEME_02028	BNFPPAMD_00012
pcaB_1		3-carboxy-cis_cis-muconate cycloisomerase	5	5	1	1	1776				1469	1469	1469	PBCNADBC_04530	ACNHKNIK_03971	JFBLIOPG_04679	FGHIMEME_03204	BNFPPAMD_04445
plcN_1		Non-hemolytic phospholipase C	5	5	1	1	7368				2030	2030	2030	PBCNADBC_01283	ACNHKNIK_02647	JFBLIOPG_01502	FGHIMEME_02250	BNFPPAMD_08046
proS_3		Proline--tRNA ligase	5	5	1	1	7721				1454	1454	1454	PBCNADBC_05043	ACNHKNIK_03882	JFBLIOPG_05433	FGHIMEME_03322	BNFPPAMD_07042
menG_2		Demethylmenaquinone methyltransferase	5	5	1	1	1886				692	692	692	PBCNADBC_05097	ACNHKNIK_04557	JFBLIOPG_03206	FGHIMEME_00887	BNFPPAMD_03005
mtrB_1		Sensor histidine kinase MtrB	5	5	1	1	1416				1481	1481	1481	PBCNADBC_00407	ACNHKNIK_08093	JFBLIOPG_02604	FGHIMEME_03825	BNFPPAMD_00148
group_11721		hypothetical protein	5	5	1	1	215				608	608	608	PBCNADBC_00716	ACNHKNIK_02203	JFBLIOPG_03636	FGHIMEME_03438	BNFPPAMD_05016
fabF_2		3-oxoacyl-[acyl-carrier-protein] synthase 2	5	5	1	1	7940				1157	1157	1157	PBCNADBC_01546	ACNHKNIK_02304	JFBLIOPG_02507	FGHIMEME_07354	BNFPPAMD_07369
group_11723		hypothetical protein	5	5	1	1	895				3164	3164	3164	PBCNADBC_00626	ACNHKNIK_02291	JFBLIOPG_00225	FGHIMEME_01129	BNFPPAMD_01640
group_11724	ssgB_3	Sporulation-specific cell division protein SsgB	5	5	1	1	6100				416	416	416	PBCNADBC_06382	ACNHKNIK_05757	JFBLIOPG_03936	FGHIMEME_04719	BNFPPAMD_04339
group_11725		hypothetical protein	5	5	1	1	7248				1610	1616	1613	PBCNADBC_01400	ACNHKNIK_02537	JFBLIOPG_01383	FGHIMEME_02446	BNFPPAMD_01037
yhfT		putative acyl--CoA ligase YhfT	5	5	1	1	2158				1613	1613	1613	PBCNADBC_07960	ACNHKNIK_03227	JFBLIOPG_06678	FGHIMEME_04782	BNFPPAMD_05343
rseA		Anti-sigma-E factor RseA	5	5	1	8	33				671	671	671	PBCNADBC_07365	ACNHKNIK_06015	JFBLIOPG_04033	FGHIMEME_06744	BNFPPAMD_02623
wbpI		UDP-2_3-diacetamido-2_3-dideoxy-D-glucuronate 2-epimerase	5	5	1	3	293				1127	1127	1127	PBCNADBC_03371	ACNHKNIK_03824	JFBLIOPG_07184	FGHIMEME_06206	BNFPPAMD_06499
lpxD		hypothetical protein	5	5	1	1	4011				2687	2687	2687	PBCNADBC_07181	ACNHKNIK_05358	JFBLIOPG_04215	FGHIMEME_01940	BNFPPAMD_02176
group_11730		hypothetical protein	5	5	1	1	5520				1229	1229	1229	PBCNADBC_08270	ACNHKNIK_07765	JFBLIOPG_08053	FGHIMEME_01304	BNFPPAMD_00592
glgE1		Alpha-1_4-glucan:maltose-1-phosphate maltosyltransferase 1	5	5	1	1	7475				1994	1994	1994	PBCNADBC_00218	ACNHKNIK_00500	JFBLIOPG_00960	FGHIMEME_00395	BNFPPAMD_01937
ssuA_1		Putative aliphatic sulfonates-binding protein	5	5	1	1	3171				1028	1028	1028	PBCNADBC_03505	ACNHKNIK_01365	JFBLIOPG_06040	FGHIMEME_03282	BNFPPAMD_03887
group_11733		hypothetical protein	5	5	1	2	538				467	467	467	PBCNADBC_04167	ACNHKNIK_05584	JFBLIOPG_08718	FGHIMEME_01831	BNFPPAMD_02027
axe1-6A		Carbohydrate acetyl esterase/feruloyl esterase	5	5	1	1	6017				1070	1070	1070	PBCNADBC_08691	ACNHKNIK_08853	JFBLIOPG_08996	FGHIMEME_07944	BNFPPAMD_04786
group_11735		Putative CoA-transferase subunit alpha	5	5	1	4	14				851	851	851	PBCNADBC_06818	ACNHKNIK_08636	JFBLIOPG_08741	FGHIMEME_07389	BNFPPAMD_07542
nhaK_2		Sodium_ potassium_ lithium and rubidium/H(+) antiporter	5	5	1	9	73				1592	1592	1592	PBCNADBC_08803	ACNHKNIK_06675	JFBLIOPG_04824	FGHIMEME_03064	BNFPPAMD_06015
group_11737		hypothetical protein	5	5	1	12	42				2267	2267	2267	PBCNADBC_06135	ACNHKNIK_07643	JFBLIOPG_07804	FGHIMEME_07078	BNFPPAMD_07014
group_11738		hypothetical protein	5	5	1	9	42				1601	1601	1601	PBCNADBC_06287	ACNHKNIK_06068	JFBLIOPG_04844	FGHIMEME_03042	BNFPPAMD_06851
nagC_8		N-acetylglucosamine repressor	5	5	1	1	8923				1343	1343	1343	PBCNADBC_07690	ACNHKNIK_05639	JFBLIOPG_03358	FGHIMEME_06450	BNFPPAMD_06750
suhB_1		Fructose-1_6-bisphosphatase/inositol-1-monophosphatase	5	5	1	1	8500				824	824	824	PBCNADBC_02938	ACNHKNIK_01859	JFBLIOPG_00378	FGHIMEME_04267	BNFPPAMD_03445
group_11741		hypothetical protein	5	5	1	14	22				1178	1178	1178	PBCNADBC_07292	ACNHKNIK_07742	JFBLIOPG_06823	FGHIMEME_06931	BNFPPAMD_08272
wbpA_2		UDP-N-acetyl-D-glucosamine 6-dehydrogenase	5	5	1	3	292				1256	1256	1256	PBCNADBC_03372	ACNHKNIK_03825	JFBLIOPG_07185	FGHIMEME_06205	BNFPPAMD_06500
group_11743		hypothetical protein	5	5	1	1	5848				1412	1412	1412	PBCNADBC_07838	ACNHKNIK_07382	JFBLIOPG_01348	FGHIMEME_05871	BNFPPAMD_03561
yliI		Aldose sugar dehydrogenase YliI	5	5	1	1	7387				983	983	983	PBCNADBC_01264	ACNHKNIK_02628	JFBLIOPG_01521	FGHIMEME_02231	BNFPPAMD_05586
group_11745		hypothetical protein	5	5	1	1	7355				1376	1376	1376	PBCNADBC_01295	ACNHKNIK_02659	JFBLIOPG_01489	FGHIMEME_04237	BNFPPAMD_00931
rsbU_7		Phosphoserine phosphatase RsbU	5	5	1	1	3643				1421	1421	1421	PBCNADBC_02538	ACNHKNIK_05469	JFBLIOPG_04518	FGHIMEME_02833	BNFPPAMD_02837
group_11747		hypothetical protein	5	5	1	1	4366				788	788	788	PBCNADBC_01111	ACNHKNIK_00343	JFBLIOPG_01661	FGHIMEME_01505	BNFPPAMD_02764
group_11748	eis_1	N-acetyltransferase Eis	5	5	1	1	163				1247	1247	1247	PBCNADBC_00766	ACNHKNIK_02153	JFBLIOPG_08415	FGHIMEME_07128	BNFPPAMD_03364
group_11749		hypothetical protein	5	5	1	1	7425				707	707	707	PBCNADBC_00268	ACNHKNIK_02589	JFBLIOPG_01559	FGHIMEME_02195	BNFPPAMD_01986
group_11750		NADH oxidase	5	5	1	1	9079				1130	1130	1130	PBCNADBC_05561	ACNHKNIK_02810	JFBLIOPG_06408	FGHIMEME_06873	BNFPPAMD_07110
group_11751		hypothetical protein	5	5	1	2	543				635	635	635	PBCNADBC_04162	ACNHKNIK_05579	JFBLIOPG_08723	FGHIMEME_01826	BNFPPAMD_02032
ksdD		3-oxosteroid 1-dehydrogenase	5	5	1	4	31				1658	1658	1658	PBCNADBC_06833	ACNHKNIK_05827	JFBLIOPG_06068	FGHIMEME_07375	BNFPPAMD_07556
pucR_2		Purine catabolism regulatory protein	5	5	1	1	2007				1796	1814	1803	PBCNADBC_04663	ACNHKNIK_05868	JFBLIOPG_00061	FGHIMEME_05632	BNFPPAMD_03101
yajR		Inner membrane transport protein YajR	5	5	1	2	450				1268	1268	1268	PBCNADBC_07503	ACNHKNIK_07531	JFBLIOPG_07688	FGHIMEME_05960	BNFPPAMD_06235
group_11755		hypothetical protein	5	5	1	1	1001				830	830	830	PBCNADBC_08241	ACNHKNIK_07728	JFBLIOPG_00127	FGHIMEME_06664	BNFPPAMD_06877
group_11756		hypothetical protein	5	5	1	1	813				1310	1310	1310	PBCNADBC_02075	ACNHKNIK_01149	JFBLIOPG_02348	FGHIMEME_00442	BNFPPAMD_01211
group_11757		hypothetical protein	5	5	1	2	350				692	692	692	PBCNADBC_04981	ACNHKNIK_03583	JFBLIOPG_01869	FGHIMEME_03494	BNFPPAMD_01704
group_11758		hypothetical protein	5	5	1	1	7764				365	365	365	PBCNADBC_05086	ACNHKNIK_03925	JFBLIOPG_05476	FGHIMEME_03365	BNFPPAMD_06650
degS_2		Signal transduction histidine-protein kinase/phosphatase DegS	5	5	1	1	7959				1121	1121	1121	PBCNADBC_01528	ACNHKNIK_02322	JFBLIOPG_02489	FGHIMEME_07336	BNFPPAMD_07351
mngR		Mannosyl-D-glycerate transport/metabolism system repressor MngR	5	5	1	1	1051				752	752	752	PBCNADBC_05620	ACNHKNIK_03267	JFBLIOPG_07038	FGHIMEME_07764	BNFPPAMD_07894
kynU		Kynureninase	5	5	1	1	7018				1211	1211	1211	PBCNADBC_06746	ACNHKNIK_01738	JFBLIOPG_07600	FGHIMEME_01671	BNFPPAMD_00691
yknY_4		putative ABC transporter ATP-binding protein YknY	5	5	1	6	139				788	788	788	PBCNADBC_03080	ACNHKNIK_08971	JFBLIOPG_03548	FGHIMEME_05669	BNFPPAMD_08264
nadB		L-aspartate oxidase	5	5	1	1	6652				1805	1808	1806	PBCNADBC_02220	ACNHKNIK_02113	JFBLIOPG_03094	FGHIMEME_05523	BNFPPAMD_04040
opuAB		Glycine betaine transport system permease protein OpuAB	5	5	1	3	172				1805	1805	1805	PBCNADBC_03656	ACNHKNIK_04177	JFBLIOPG_01985	FGHIMEME_02129	BNFPPAMD_00857
group_11765		hypothetical protein	5	5	1	1	509				1400	1400	1400	PBCNADBC_04596	ACNHKNIK_06159	JFBLIOPG_05215	FGHIMEME_05269	BNFPPAMD_03593
group_11766		hypothetical protein	5	5	1	1	906				815	815	815	PBCNADBC_00616	ACNHKNIK_03768	JFBLIOPG_00215	FGHIMEME_01140	BNFPPAMD_01629
gsiD_3		Glutathione transport system permease protein GsiD	5	5	1	2	228				917	917	917	PBCNADBC_04330	ACNHKNIK_03685	JFBLIOPG_06881	FGHIMEME_02411	BNFPPAMD_05924
group_11768		hypothetical protein	5	5	1	1	7489				1007	1007	1007	PBCNADBC_00204	ACNHKNIK_00514	JFBLIOPG_00974	FGHIMEME_00381	BNFPPAMD_01923
group_11769		hypothetical protein	5	5	1	1	7513				866	866	866	PBCNADBC_00180	ACNHKNIK_00537	JFBLIOPG_00998	FGHIMEME_00358	BNFPPAMD_01900
bacD_3		Alanine--anticapsin ligase	5	5	1	1	1760				1337	1337	1337	PBCNADBC_04514	ACNHKNIK_03987	JFBLIOPG_04695	FGHIMEME_03188	BNFPPAMD_04461
truA		tRNA pseudouridine synthase A	5	5	1	1	1658				851	851	851	PBCNADBC_04847	ACNHKNIK_00228	JFBLIOPG_05249	FGHIMEME_01014	BNFPPAMD_03949
desK_4		Sensor histidine kinase DesK	5	5	1	8	15				1187	1193	1190	PBCNADBC_07346	ACNHKNIK_06033	JFBLIOPG_04051	FGHIMEME_08161	BNFPPAMD_02604
group_11773		hypothetical protein	5	5	1	1	1832				605	605	605	PBCNADBC_05147	ACNHKNIK_04606	JFBLIOPG_03156	FGHIMEME_00936	BNFPPAMD_06592
group_11774		hypothetical protein	5	5	1	1	4051				374	374	374	PBCNADBC_07222	ACNHKNIK_06504	JFBLIOPG_04165	FGHIMEME_07135	BNFPPAMD_06896
liaS_2		Sensor histidine kinase LiaS	5	5	1	1	7007				1394	1397	1395	PBCNADBC_06734	ACNHKNIK_01726	JFBLIOPG_03676	FGHIMEME_01660	BNFPPAMD_00680
group_11776		hypothetical protein	5	5	1	1	7020				413	413	413	PBCNADBC_06748	ACNHKNIK_01740	JFBLIOPG_07598	FGHIMEME_01673	BNFPPAMD_00693
ccpA_1		Catabolite control protein A	5	5	1	1	3224				1037	1037	1037	PBCNADBC_03557	ACNHKNIK_01244	JFBLIOPG_00791	FGHIMEME_03229	BNFPPAMD_03834
dbpA_1		ATP-dependent RNA helicase DbpA	5	5	1	1	863				4595	4595	4595	PBCNADBC_02050	ACNHKNIK_01103	JFBLIOPG_02321	FGHIMEME_00414	BNFPPAMD_05801
mdtG_2		hypothetical protein	5	5	1	1	7718				1274	1286	1281	PBCNADBC_05040	ACNHKNIK_03879	JFBLIOPG_05430	FGHIMEME_03319	BNFPPAMD_07039
serA_3		D-3-phosphoglycerate dehydrogenase	5	5	1	3	105				1145	1340	1296	PBCNADBC_03591	ACNHKNIK_04937	JFBLIOPG_05539	FGHIMEME_04382	BNFPPAMD_00788
ybjJ_3		Inner membrane protein YbjJ	5	5	1	1	1733				1217	1217	1217	PBCNADBC_04487	ACNHKNIK_04014	JFBLIOPG_04721	FGHIMEME_03162	BNFPPAMD_08049
fadR_1		Fatty acid metabolism regulator protein	5	5	1	1	7634				659	659	659	PBCNADBC_00081	ACNHKNIK_00610	JFBLIOPG_01071	FGHIMEME_00287	BNFPPAMD_01144
group_11782		hypothetical protein	5	5	1	1	6273				683	683	683	PBCNADBC_08935	ACNHKNIK_01086	JFBLIOPG_07965	FGHIMEME_07902	BNFPPAMD_07257
group_11783		hypothetical protein	5	5	1	1	5324				875	875	875	PBCNADBC_06797	ACNHKNIK_04031	JFBLIOPG_03777	FGHIMEME_07186	BNFPPAMD_02419
group_11784		hypothetical protein	5	5	1	1	805				704	704	704	PBCNADBC_02083	ACNHKNIK_01157	JFBLIOPG_02356	FGHIMEME_00450	BNFPPAMD_01219
group_11785		hypothetical protein	5	5	1	2	180				644	644	644	PBCNADBC_05357	ACNHKNIK_05091	JFBLIOPG_04905	FGHIMEME_02977	BNFPPAMD_04566
ygaZ_1		Inner membrane protein YgaZ	5	5	1	1	867				731	731	731	PBCNADBC_02053	ACNHKNIK_01106	JFBLIOPG_02324	FGHIMEME_00419	BNFPPAMD_05806
group_11787		hypothetical protein	5	5	1	1	5448				659	659	659	PBCNADBC_04439	ACNHKNIK_05036	JFBLIOPG_05382	FGHIMEME_05988	BNFPPAMD_05183
group_11788		Phosphatidylinositol mannoside acyltransferase	5	5	1	5	85				923	923	923	PBCNADBC_01702	ACNHKNIK_01606	JFBLIOPG_02937	FGHIMEME_02580	BNFPPAMD_06266
group_11789		hypothetical protein	5	5	1	1	8060				1067	1067	1067	PBCNADBC_01428	ACNHKNIK_02423	JFBLIOPG_04100	FGHIMEME_01394	BNFPPAMD_04502
araR		Arabinose metabolism transcriptional repressor	5	5	1	3	106				1109	1142	1123	PBCNADBC_03592	ACNHKNIK_04938	JFBLIOPG_05538	FGHIMEME_04381	BNFPPAMD_00789
group_11790	kdpE_2	Transcriptional regulatory protein KdpE	5	5	1	1	6531				683	683	683	PBCNADBC_00836	ACNHKNIK_04397	JFBLIOPG_02190	FGHIMEME_06146	BNFPPAMD_06457
stp_2		Multidrug resistance protein Stp	5	5	1	1	1150				1616	1616	1616	PBCNADBC_00297	ACNHKNIK_08219	JFBLIOPG_08336	FGHIMEME_02063	BNFPPAMD_00047
kmo		Kynurenine 3-monooxygenase	5	5	1	2	440				1253	1253	1253	PBCNADBC_07493	ACNHKNIK_07541	JFBLIOPG_07678	FGHIMEME_05970	BNFPPAMD_06245
cobB_2		Hydrogenobyrinate a_c-diamide synthase	5	5	1	4	178				1460	1460	1460	PBCNADBC_03279	ACNHKNIK_04787	JFBLIOPG_04321	FGHIMEME_07894	BNFPPAMD_07975
luxO		Regulatory protein LuxO	5	5	1	1	9039				1196	1196	1196	PBCNADBC_05528	ACNHKNIK_02777	JFBLIOPG_06440	FGHIMEME_02759	BNFPPAMD_03213
group_11795		hypothetical protein	5	5	1	1	6802				401	401	401	PBCNADBC_02401	ACNHKNIK_03106	JFBLIOPG_05611	FGHIMEME_04567	BNFPPAMD_02558
dnhA		2_4-dinitroanisole O-demethylase subunit alpha	5	5	1	1	4331				911	911	911	PBCNADBC_01145	ACNHKNIK_00377	JFBLIOPG_01695	FGHIMEME_01524	BNFPPAMD_02783
group_11797		hypothetical protein	5	5	1	6	43				1076	1076	1076	PBCNADBC_03137	ACNHKNIK_03001	JFBLIOPG_03491	FGHIMEME_02297	BNFPPAMD_02917
tlyC_1		Hemolysin C	5	5	1	1	8735				1331	1331	1331	PBCNADBC_06559	ACNHKNIK_07458	JFBLIOPG_06121	FGHIMEME_06476	BNFPPAMD_06674
kbl		2-amino-3-ketobutyrate coenzyme A ligase	5	5	1	1	3725				1220	1220	1220	PBCNADBC_02614	ACNHKNIK_06317	JFBLIOPG_00885	FGHIMEME_05282	BNFPPAMD_05640
merB		Alkylmercury lyase	5	5	1	3	108				368	368	368	PBCNADBC_03594	ACNHKNIK_04940	JFBLIOPG_05536	FGHIMEME_04379	BNFPPAMD_00791
ssb1		Single-stranded DNA-binding protein 1	5	5	1	1	4192				407	407	407	PBCNADBC_03959	ACNHKNIK_02886	JFBLIOPG_03450	FGHIMEME_07404	BNFPPAMD_06056
ald_1		3-succinoylsemialdehyde-pyridine dehydrogenase	5	5	1	1	4309				1412	1412	1412	PBCNADBC_01166	ACNHKNIK_00398	JFBLIOPG_01715	FGHIMEME_05443	BNFPPAMD_03706
group_11802	aroH_4	Phospho-2-dehydro-3-deoxyheptonate aldolase	5	5	1	1	2168				1391	1391	1391	PBCNADBC_07950	ACNHKNIK_03217	JFBLIOPG_06688	FGHIMEME_04772	BNFPPAMD_05353
mazG		Nucleoside triphosphate pyrophosphohydrolase	5	5	1	6	85				989	989	989	PBCNADBC_03094	ACNHKNIK_03044	JFBLIOPG_03534	FGHIMEME_02254	BNFPPAMD_02874
group_11804		hypothetical protein	5	5	1	1	781				914	914	914	PBCNADBC_02107	ACNHKNIK_01181	JFBLIOPG_02379	FGHIMEME_00473	BNFPPAMD_01242
ku		Non-homologous end joining protein Ku	5	5	1	1	7665				1088	1088	1088	PBCNADBC_00114	ACNHKNIK_00583	JFBLIOPG_01044	FGHIMEME_00314	BNFPPAMD_01171
dan_1		D-aminoacylase	5	5	1	1	1477				1571	1571	1571	PBCNADBC_00347	ACNHKNIK_05381	JFBLIOPG_04376	FGHIMEME_02895	BNFPPAMD_00088
group_11807		hypothetical protein	5	5	1	3	145				1901	1907	1904	PBCNADBC_03630	ACNHKNIK_04978	JFBLIOPG_05501	FGHIMEME_02155	BNFPPAMD_00831
group_11808		Acyl-CoA dehydrogenase FadE34	5	5	1	1	951				929	929	929	PBCNADBC_00571	ACNHKNIK_03723	JFBLIOPG_00170	FGHIMEME_01179	BNFPPAMD_01590
accA1_2		Acetyl-/propionyl-coenzyme A carboxylase alpha chain	5	5	1	1	4469				2054	2054	2054	PBCNADBC_03890	ACNHKNIK_02956	JFBLIOPG_03380	FGHIMEME_00025	BNFPPAMD_03674
mtcA2_2		Carbonic anhydrase 2	5	5	1	3	112				863	881	866	PBCNADBC_03597	ACNHKNIK_04943	JFBLIOPG_05533	FGHIMEME_04376	BNFPPAMD_00794
group_11810		hypothetical protein	5	5	1	9	62				797	797	797	PBCNADBC_06298	ACNHKNIK_06665	JFBLIOPG_04833	FGHIMEME_03053	BNFPPAMD_06004
bbsG_1		(R)-benzylsuccinyl-CoA dehydrogenase	5	5	1	1	4328				1238	1238	1238	PBCNADBC_01147	ACNHKNIK_00379	JFBLIOPG_01697	FGHIMEME_01526	BNFPPAMD_08135
bclA_1		Benzoate--CoA ligase	5	5	1	1	573				1631	1631	1631	PBCNADBC_06524	ACNHKNIK_01948	JFBLIOPG_00522	FGHIMEME_00651	BNFPPAMD_00372
group_11813		hypothetical protein	5	5	1	1	3952				419	419	419	PBCNADBC_06231	ACNHKNIK_07311	JFBLIOPG_05863	FGHIMEME_01886	BNFPPAMD_02122
group_11814		hypothetical protein	5	5	1	1	8646				1811	1811	1811	PBCNADBC_02740	ACNHKNIK_08148	JFBLIOPG_00311	FGHIMEME_06434	BNFPPAMD_07420
yjlD		NADH dehydrogenase-like protein	5	5	1	2	150				1343	1343	1343	PBCNADBC_08808	ACNHKNIK_05125	JFBLIOPG_04940	FGHIMEME_02953	BNFPPAMD_04542
dinB1_1		DNA polymerase IV 1	5	5	1	3	334				986	986	986	PBCNADBC_03329	ACNHKNIK_03783	JFBLIOPG_02083	FGHIMEME_03797	BNFPPAMD_04250
group_11817		hypothetical protein	5	5	1	1	1058				1193	1193	1193	PBCNADBC_05627	ACNHKNIK_03274	JFBLIOPG_07045	FGHIMEME_01973	BNFPPAMD_05272
gudD		Glucarate dehydratase	5	5	1	1	6408				1277	1277	1277	PBCNADBC_00948	ACNHKNIK_00955	JFBLIOPG_02830	FGHIMEME_00802	BNFPPAMD_01478
gsiD_5		Glutathione transport system permease protein GsiD	5	5	1	1	1025				1034	1034	1034	PBCNADBC_05595	ACNHKNIK_07962	JFBLIOPG_07828	FGHIMEME_06825	BNFPPAMD_07053
puuR		HTH-type transcriptional regulator PuuR	5	5	1	3	116				692	716	696	PBCNADBC_03601	ACNHKNIK_04947	JFBLIOPG_05529	FGHIMEME_04372	BNFPPAMD_00798
group_11820		hypothetical protein	5	5	1	3	179				905	905	905	PBCNADBC_03663	ACNHKNIK_04184	JFBLIOPG_01992	FGHIMEME_02122	BNFPPAMD_00864
group_11821		hypothetical protein	5	5	1	1	5540				1652	1652	1652	PBCNADBC_02026	ACNHKNIK_08271	JFBLIOPG_01161	FGHIMEME_01285	BNFPPAMD_00573
gyrA_2		DNA gyrase subunit A	5	5	1	1	7886				2636	2636	2636	PBCNADBC_01600	ACNHKNIK_04129	JFBLIOPG_02561	FGHIMEME_02628	BNFPPAMD_03286
phnO_2		Aminoalkylphosphonate N-acetyltransferase	5	5	1	1	7847				464	464	464	PBCNADBC_04319	ACNHKNIK_04482	JFBLIOPG_05182	FGHIMEME_02667	BNFPPAMD_03247
group_11824		hypothetical protein	5	5	1	2	567				347	347	347	PBCNADBC_07001	ACNHKNIK_07210	JFBLIOPG_08716	FGHIMEME_01803	BNFPPAMD_02055
rimI_3		Ribosomal-protein-alanine acetyltransferase	5	5	1	8	19				992	992	992	PBCNADBC_07350	ACNHKNIK_06029	JFBLIOPG_04047	FGHIMEME_08157	BNFPPAMD_02608
smtB		Succinyl-CoA--L-malate CoA-transferase beta subunit	5	5	1	2	267				1325	1325	1325	PBCNADBC_04363	ACNHKNIK_03653	JFBLIOPG_01953	FGHIMEME_02375	BNFPPAMD_05960
argG_1		Argininosuccinate synthase	5	5	1	2	374				1448	1448	1448	PBCNADBC_05003	ACNHKNIK_03560	JFBLIOPG_01846	FGHIMEME_03472	BNFPPAMD_01682
group_11828		Dye-decolorizing peroxidase	5	5	1	1	7801				1289	1289	1289	PBCNADBC_04274	ACNHKNIK_04527	JFBLIOPG_05137	FGHIMEME_03728	BNFPPAMD_04387
nasC_2		Assimilatory nitrate reductase catalytic subunit	5	5	1	1	1778				2246	2246	2246	PBCNADBC_04532	ACNHKNIK_03969	JFBLIOPG_04677	FGHIMEME_03206	BNFPPAMD_04443
aguA_2		Agmatine deiminase	5	5	1	3	127				965	1163	1123	PBCNADBC_03612	ACNHKNIK_04958	JFBLIOPG_05518	FGHIMEME_04360	BNFPPAMD_00810
group_11830		hypothetical protein	5	5	1	1	543				1451	1451	1451	PBCNADBC_04564	ACNHKNIK_01918	JFBLIOPG_00493	FGHIMEME_06234	BNFPPAMD_03626
group_11831		hypothetical protein	5	5	1	1	8641				1184	1184	1184	PBCNADBC_02735	ACNHKNIK_08143	JFBLIOPG_00306	FGHIMEME_06566	BNFPPAMD_07425
betB_2		NAD/NADP-dependent betaine aldehyde dehydrogenase	5	5	1	1	1532				1475	1475	1475	PBCNADBC_04700	ACNHKNIK_04762	JFBLIOPG_00098	FGHIMEME_07250	BNFPPAMD_03064
group_11833		hypothetical protein	5	5	1	1	8948				803	803	803	PBCNADBC_04782	ACNHKNIK_05663	JFBLIOPG_03334	FGHIMEME_07804	BNFPPAMD_07925
group_11834		hypothetical protein	5	5	1	1	1587				1985	1985	1985	PBCNADBC_07469	ACNHKNIK_06805	JFBLIOPG_00010	FGHIMEME_06095	BNFPPAMD_06371
group_11835		putative aminotransferase	5	5	1	4	176				1475	1475	1475	PBCNADBC_03277	ACNHKNIK_04785	JFBLIOPG_04319	FGHIMEME_07896	BNFPPAMD_07977
yusO_1		putative HTH-type transcriptional regulator YusO	5	5	1	1	1450				533	533	533	PBCNADBC_00375	ACNHKNIK_07170	JFBLIOPG_04350	FGHIMEME_02922	BNFPPAMD_00115
cdhR_12		HTH-type transcriptional regulator CdhR	5	5	1	1	4456				1163	1169	1166	PBCNADBC_08661	ACNHKNIK_08794	JFBLIOPG_08887	FGHIMEME_00013	BNFPPAMD_03686
lysN_2		2-aminoadipate transaminase	5	5	1	1	8442				1487	1487	1487	PBCNADBC_02996	ACNHKNIK_01800	JFBLIOPG_00436	FGHIMEME_06139	BNFPPAMD_04867
pcpB_1		Pentachlorophenol 4-monooxygenase	5	5	1	1	6817				1130	1130	1130	PBCNADBC_02415	ACNHKNIK_03120	JFBLIOPG_02293	FGHIMEME_05459	BNFPPAMD_02544
group_1184		hypothetical protein	5	5	1	3	136				869	893	873	PBCNADBC_03621	ACNHKNIK_04969	JFBLIOPG_05509	FGHIMEME_04349	BNFPPAMD_00821
pyk_2		Pyruvate kinase	5	5	1	4	46				1427	1427	1427	PBCNADBC_06848	ACNHKNIK_05813	JFBLIOPG_06082	FGHIMEME_05353	BNFPPAMD_05839
group_11841		hypothetical protein	5	5	1	1	6666				1256	1268	1265	PBCNADBC_02234	ACNHKNIK_02099	JFBLIOPG_03080	FGHIMEME_05537	BNFPPAMD_04026
mmgC_1		Acyl-CoA dehydrogenase	5	5	1	1	4312				1151	1151	1151	PBCNADBC_01163	ACNHKNIK_00395	JFBLIOPG_01712	FGHIMEME_05446	BNFPPAMD_03703
group_11843		Serine protease inhibitor	5	5	1	1	7647				482	482	482	PBCNADBC_00096	ACNHKNIK_00601	JFBLIOPG_01062	FGHIMEME_00296	BNFPPAMD_01153
mutY		Adenine DNA glycosylase	5	5	1	1	6630				917	917	917	PBCNADBC_02201	ACNHKNIK_02131	JFBLIOPG_03113	FGHIMEME_05503	BNFPPAMD_04060
glnP		putative glutamine ABC transporter permease protein GlnP	5	5	1	1	822				884	884	884	PBCNADBC_02066	ACNHKNIK_01140	JFBLIOPG_02338	FGHIMEME_00432	BNFPPAMD_05819
group_11846		hypothetical protein	5	5	1	5	112				353	353	353	PBCNADBC_01728	ACNHKNIK_01581	JFBLIOPG_02962	FGHIMEME_02554	BNFPPAMD_05123
amaB		N-carbamoyl-L-amino acid hydrolase	5	5	1	6	57				1229	1229	1229	PBCNADBC_03123	ACNHKNIK_03015	JFBLIOPG_03505	FGHIMEME_02283	BNFPPAMD_02903
lolD_1		Lipoprotein-releasing system ATP-binding protein LolD	5	5	1	1	1110				686	686	686	PBCNADBC_05712	ACNHKNIK_03324	JFBLIOPG_05801	FGHIMEME_02024	BNFPPAMD_00008
group_11849		hypothetical protein	5	5	1	1	739				401	401	401	PBCNADBC_07446	ACNHKNIK_06177	JFBLIOPG_08924	FGHIMEME_00514	BNFPPAMD_01283
group_1185		hypothetical protein	5	5	1	3	140				335	446	379	PBCNADBC_03625	ACNHKNIK_04973	JFBLIOPG_05506	FGHIMEME_02161	BNFPPAMD_00825
group_11850		hypothetical protein	5	5	1	1	5516				1088	1091	1090	PBCNADBC_08275	ACNHKNIK_07769	JFBLIOPG_08057	FGHIMEME_01308	BNFPPAMD_00596
gsiD_4		Glutathione transport system permease protein GsiD	5	5	1	1	8579				854	854	854	PBCNADBC_02660	ACNHKNIK_07619	JFBLIOPG_00258	FGHIMEME_07279	BNFPPAMD_05679
group_11852		5_6-dimethylbenzimidazole synthase	5	5	1	1	7370				701	701	701	PBCNADBC_01281	ACNHKNIK_02645	JFBLIOPG_01504	FGHIMEME_02248	BNFPPAMD_08044
nat_3		Arylamine N-acetyltransferase	5	5	1	1	1785				803	803	803	PBCNADBC_04539	ACNHKNIK_03962	JFBLIOPG_04670	FGHIMEME_03213	BNFPPAMD_04436
[truncated: 11,463 more rows]

## Sheet: sp29
Gene	Non-unique Gene name	Annotation	No. isolates	No. sequences	Avg sequences per isolate	Genome Fragment	Order within Fragment	Accessory Fragment	Accessory Order with Fragment	QC	Min group size nuc	Max group size nuc	Avg group size nuc	Sample_A1414	Sample_A1573	Sample_A2206	Sample_A2236	Sample_A2746	Sample_A2756	Sample_A3015
yusO_2		putative HTH-type transcriptional regulator YusO	7	7	1	1	11432				425	509	437	AJKOJGHF_07563	NHDALELB_03154	NBMEJKMD_01703	IKADPOEK_06437	GDLOINLG_06154	ABHIHJGI_05680	OPBBOKMB_06447
group_1001		hypothetical protein	7	7	1	1	11427				962	1004	986	AJKOJGHF_07566	NHDALELB_03150	NBMEJKMD_01706	IKADPOEK_06442	GDLOINLG_06151	ABHIHJGI_05677	OPBBOKMB_06444
group_1002		hypothetical protein	7	7	1	1	11402				380	782	724	AJKOJGHF_07582	NHDALELB_03132	NBMEJKMD_01722	IKADPOEK_06465	GDLOINLG_06135	ABHIHJGI_05661	OPBBOKMB_06428
alpha-LP_2		Alpha-lytic protease	7	7	1	1	11386				1145	1145	1145	AJKOJGHF_07590	NHDALELB_03120	NBMEJKMD_01729	IKADPOEK_06476	GDLOINLG_06127	ABHIHJGI_05653	OPBBOKMB_06420
yerB_2		Putative lipoprotein YerB	7	7	1	1	11385				980	980	980	AJKOJGHF_07591	NHDALELB_03119	NBMEJKMD_01730	IKADPOEK_06477	GDLOINLG_06126	ABHIHJGI_05652	OPBBOKMB_06419
group_1005		hypothetical protein	7	7	1	1	11381				395	404	400	AJKOJGHF_07595	NHDALELB_03115	NBMEJKMD_01734	IKADPOEK_06481	GDLOINLG_06122	ABHIHJGI_05648	OPBBOKMB_06415
group_1006		hypothetical protein	7	7	1	1	11374				1235	1259	1255	AJKOJGHF_07600	NHDALELB_03110	NBMEJKMD_01739	IKADPOEK_06486	GDLOINLG_06117	ABHIHJGI_05643	OPBBOKMB_06410
group_1007		hypothetical protein	7	7	1	1	11369				857	857	857	AJKOJGHF_07605	NHDALELB_03107	NBMEJKMD_01744	IKADPOEK_06489	GDLOINLG_06112	ABHIHJGI_05638	OPBBOKMB_06405
ghrA		Glyoxylate/hydroxypyruvate reductase A	7	7	1	1	11356				998	998	998	AJKOJGHF_07615	NHDALELB_03100	NBMEJKMD_01754	IKADPOEK_06633	GDLOINLG_06102	ABHIHJGI_05628	OPBBOKMB_06395
mshD_9		Mycothiol acetyltransferase	7	7	1	1	8295				929	929	929	AJKOJGHF_07640	NHDALELB_08059	NBMEJKMD_06693	IKADPOEK_03654	GDLOINLG_05318	ABHIHJGI_07798	OPBBOKMB_05222
group_1010		hypothetical protein	7	7	1	1	8289				140	140	140	AJKOJGHF_07643	NHDALELB_08056	NBMEJKMD_06696	IKADPOEK_03657	GDLOINLG_05321	ABHIHJGI_07795	OPBBOKMB_05225
hflC		Modulator of FtsH protease HflC	7	7	1	1	8270				896	929	908	AJKOJGHF_07660	NHDALELB_08038	NBMEJKMD_06713	IKADPOEK_03681	GDLOINLG_05338	ABHIHJGI_07778	OPBBOKMB_05242
group_1013		hypothetical protein	7	7	1	1	8268				818	830	823	AJKOJGHF_07662	NHDALELB_08036	NBMEJKMD_06715	IKADPOEK_03683	GDLOINLG_05340	ABHIHJGI_07776	OPBBOKMB_05244
scpA_4		Segregation and condensation protein A	7	7	1	1	8223				896	983	936	AJKOJGHF_07698	NHDALELB_07182	NBMEJKMD_06752	IKADPOEK_03724	GDLOINLG_05378	ABHIHJGI_09228	OPBBOKMB_05283
soj_2		Sporulation initiation inhibitor protein Soj	7	7	1	1	8220				998	1184	1065	AJKOJGHF_07700	NHDALELB_07180	NBMEJKMD_06754	IKADPOEK_03726	GDLOINLG_05380	ABHIHJGI_09230	OPBBOKMB_05285
group_1018		hypothetical protein	7	7	1	1	7134				1271	1271	1271	AJKOJGHF_07883	NHDALELB_04768	NBMEJKMD_08404	IKADPOEK_06850	GDLOINLG_01466	ABHIHJGI_01285	OPBBOKMB_00422
group_1019		hypothetical protein	7	7	1	1	7132				560	560	560	AJKOJGHF_07884	NHDALELB_04769	NBMEJKMD_08403	IKADPOEK_06851	GDLOINLG_01467	ABHIHJGI_01286	OPBBOKMB_00421
group_1020		Chloramphenicol 3-O phosphotransferase	7	7	1	1	7112				530	530	530	AJKOJGHF_07903	NHDALELB_06074	NBMEJKMD_08385	IKADPOEK_01761	GDLOINLG_01483	ABHIHJGI_01302	OPBBOKMB_00405
group_1022		hypothetical protein	7	7	1	1	7096				980	980	980	AJKOJGHF_07915	NHDALELB_06087	NBMEJKMD_08373	IKADPOEK_01748	GDLOINLG_01495	ABHIHJGI_01314	OPBBOKMB_00394
alkB		Alpha-ketoglutarate-dependent dioxygenase AlkB	7	7	1	1	7089				659	659	659	AJKOJGHF_07921	NHDALELB_06093	NBMEJKMD_08367	IKADPOEK_01742	GDLOINLG_01501	ABHIHJGI_01320	OPBBOKMB_00388
group_1024		hypothetical protein	7	7	1	1	7087				302	302	302	AJKOJGHF_07923	NHDALELB_06095	NBMEJKMD_08365	IKADPOEK_01740	GDLOINLG_01503	ABHIHJGI_01322	OPBBOKMB_00386
ogt_2		Methylated-DNA--protein-cysteine methyltransferase	7	7	1	1	7085				503	503	503	AJKOJGHF_07925	NHDALELB_06097	NBMEJKMD_08363	IKADPOEK_01738	GDLOINLG_01505	ABHIHJGI_01324	OPBBOKMB_00384
rhtA_1		Threonine/homoserine exporter RhtA	7	7	1	1	7083				803	938	898	AJKOJGHF_07927	NHDALELB_06099	NBMEJKMD_08361	IKADPOEK_01736	GDLOINLG_01507	ABHIHJGI_01326	OPBBOKMB_00382
oppF_8		Oligopeptide transport ATP-binding protein OppF	7	7	1	1	7070				719	755	734	AJKOJGHF_07940	NHDALELB_06112	NBMEJKMD_08348	IKADPOEK_01723	GDLOINLG_01520	ABHIHJGI_01339	OPBBOKMB_00369
nqo5		NADH-quinone oxidoreductase chain 5	7	7	1	1	10599				1232	1508	1365	AJKOJGHF_02943	NHDALELB_06413	NBMEJKMD_06925	IKADPOEK_08666	GDLOINLG_08929	ABHIHJGI_09481	OPBBOKMB_04335
group_1031		hypothetical protein	7	7	1	1	15620				821	884	848	AJKOJGHF_08012	NHDALELB_05646	NBMEJKMD_01815	IKADPOEK_06570	GDLOINLG_06040	ABHIHJGI_06078	OPBBOKMB_06333
group_1032		hypothetical protein	7	7	1	1	15628				809	854	828	AJKOJGHF_08017	NHDALELB_05641	NBMEJKMD_01820	IKADPOEK_06565	GDLOINLG_06035	ABHIHJGI_06073	OPBBOKMB_06328
bioD		ATP-dependent dethiobiotin synthetase BioD	7	7	1	1	15647				746	746	746	AJKOJGHF_08035	NHDALELB_05624	NBMEJKMD_01837	IKADPOEK_06548	GDLOINLG_06018	ABHIHJGI_06056	OPBBOKMB_06311
group_1034		hypothetical protein	7	7	1	1	15650				143	350	320	AJKOJGHF_08038	NHDALELB_05621	NBMEJKMD_01840	IKADPOEK_06545	GDLOINLG_06015	ABHIHJGI_06053	OPBBOKMB_06308
group_104		hypothetical protein	7	7	1	1	10729				257	257	257	AJKOJGHF_03056	NHDALELB_07516	NBMEJKMD_05582	IKADPOEK_02068	GDLOINLG_06396	ABHIHJGI_05052	OPBBOKMB_07775
embR_6		Transcriptional regulatory protein EmbR	7	7	1	1	15355				2024	2042	2026	AJKOJGHF_08141	NHDALELB_01847	NBMEJKMD_06529	IKADPOEK_07327	GDLOINLG_08377	ABHIHJGI_06919	OPBBOKMB_07875
group_1041		hypothetical protein	7	7	1	1	15343				302	329	313	AJKOJGHF_08150	NHDALELB_01855	NBMEJKMD_06520	IKADPOEK_07319	GDLOINLG_08386	ABHIHJGI_06928	OPBBOKMB_07866
tal_4		dTDP-6-deoxy-L-talose 4-dehydrogenase (NAD(P)(+))	7	7	1	1	15330				956	956	956	AJKOJGHF_08163	NHDALELB_01870	NBMEJKMD_06508	IKADPOEK_07310	GDLOINLG_08394	ABHIHJGI_06936	OPBBOKMB_07858
group_1043		putative fatty acid methyltransferase	7	7	1	1	15318				1172	1289	1272	AJKOJGHF_08173	NHDALELB_01880	NBMEJKMD_06498	IKADPOEK_07300	GDLOINLG_08405	ABHIHJGI_06947	OPBBOKMB_07847
group_1045	kanE_1	Glycogen synthase	7	7	1	1	15294				1202	1202	1202	AJKOJGHF_08199	NHDALELB_01902	NBMEJKMD_06472	IKADPOEK_07278	GDLOINLG_08431	ABHIHJGI_06973	OPBBOKMB_07821
group_1046		hypothetical protein	7	7	1	1	4528				245	245	245	AJKOJGHF_08203	NHDALELB_04663	NBMEJKMD_03835	IKADPOEK_00603	GDLOINLG_04559	ABHIHJGI_07725	OPBBOKMB_06677
group_1047		hypothetical protein	7	7	1	1	4515				1391	1517	1468	AJKOJGHF_08210	NHDALELB_04653	NBMEJKMD_03844	IKADPOEK_00590	GDLOINLG_04568	ABHIHJGI_07716	OPBBOKMB_08719
kdgK_2		2-dehydro-3-deoxygluconokinase	7	7	1	1	4504				983	995	984	AJKOJGHF_08213	NHDALELB_04650	NBMEJKMD_03847	IKADPOEK_00587	GDLOINLG_04571	ABHIHJGI_07713	OPBBOKMB_08722
stp_10		Multidrug resistance protein Stp	7	7	1	1	4488				1154	1652	1568	AJKOJGHF_08228	NHDALELB_04635	NBMEJKMD_03863	IKADPOEK_00572	GDLOINLG_07266	ABHIHJGI_04290	OPBBOKMB_08737
mro_1		Aldose 1-epimerase	7	7	1	1	4457				986	998	987	AJKOJGHF_08248	NHDALELB_04596	NBMEJKMD_03883	IKADPOEK_00552	GDLOINLG_07286	ABHIHJGI_04270	OPBBOKMB_07534
group_1052		hypothetical protein	7	7	1	1	4453				1121	1163	1127	AJKOJGHF_08252	NHDALELB_04592	NBMEJKMD_03887	IKADPOEK_00548	GDLOINLG_07290	ABHIHJGI_04266	OPBBOKMB_07530
fosA_3		Glutathione transferase FosA	7	7	1	1	15673				425	455	447	AJKOJGHF_08343	NHDALELB_05599	NBMEJKMD_01860	IKADPOEK_06527	GDLOINLG_05995	ABHIHJGI_09427	OPBBOKMB_06290
gsiB_5		Glutathione-binding protein GsiB	7	7	1	1	15687				1493	1502	1494	AJKOJGHF_08353	NHDALELB_05589	NBMEJKMD_01870	IKADPOEK_06515	GDLOINLG_05985	ABHIHJGI_09417	OPBBOKMB_06280
nikB_2		Nickel transport system permease protein NikB	7	7	1	1	15688				1799	1838	1827	AJKOJGHF_08354	NHDALELB_05588	NBMEJKMD_01871	IKADPOEK_06514	GDLOINLG_05984	ABHIHJGI_09416	OPBBOKMB_06279
treS_2		Trehalose synthase/amylase TreS	7	7	1	1	12820				320	689	425	AJKOJGHF_03823	NHDALELB_05875	NBMEJKMD_07570	IKADPOEK_02419	GDLOINLG_03546	ABHIHJGI_01185	OPBBOKMB_03775
cbiM		Cobalt transport protein CbiM	7	7	1	1	15693				743	794	773	AJKOJGHF_08359	NHDALELB_05583	NBMEJKMD_01876	IKADPOEK_06509	GDLOINLG_05979	ABHIHJGI_09411	OPBBOKMB_06274
group_1061		hypothetical protein	7	7	1	1	7189				416	428	419	AJKOJGHF_08400	NHDALELB_04716	NBMEJKMD_03264	IKADPOEK_06799	GDLOINLG_01415	ABHIHJGI_01234	OPBBOKMB_00472
group_1062		hypothetical protein	7	7	1	1	7185				2327	2546	2493	AJKOJGHF_08404	NHDALELB_04720	NBMEJKMD_03260	IKADPOEK_06803	GDLOINLG_01419	ABHIHJGI_01238	OPBBOKMB_00468
group_1063		hypothetical protein	7	7	1	1	7181				905	971	930	AJKOJGHF_08409	NHDALELB_04723	NBMEJKMD_03255	IKADPOEK_06806	GDLOINLG_01424	ABHIHJGI_01243	OPBBOKMB_00463
group_1064		hypothetical protein	7	7	1	1	7178				866	893	886	AJKOJGHF_08411	NHDALELB_04725	NBMEJKMD_03253	IKADPOEK_06809	GDLOINLG_01426	ABHIHJGI_01245	OPBBOKMB_00461
group_1065		hypothetical protein	7	7	1	1	7176				3407	3410	3408	AJKOJGHF_08412	NHDALELB_04726	NBMEJKMD_03252	IKADPOEK_06810	GDLOINLG_01427	ABHIHJGI_01246	OPBBOKMB_00460
group_1067		hypothetical protein	7	7	1	1	7157				974	974	974	AJKOJGHF_08430	NHDALELB_04749	NBMEJKMD_03234	IKADPOEK_06831	GDLOINLG_01445	ABHIHJGI_01264	OPBBOKMB_00442
group_1068		hypothetical protein	7	7	1	1	7153				683	758	732	AJKOJGHF_08432	NHDALELB_04751	NBMEJKMD_03232	IKADPOEK_06833	GDLOINLG_01447	ABHIHJGI_01266	OPBBOKMB_00440
cpg2		Carboxypeptidase G2	7	7	1	1	7142				1151	1229	1217	AJKOJGHF_08442	NHDALELB_04761	NBMEJKMD_03222	IKADPOEK_06843	GDLOINLG_01457	ABHIHJGI_01276	OPBBOKMB_00430
group_107		hypothetical protein	7	7	1	1	13230				110	749	321	AJKOJGHF_03518	NHDALELB_08799	NBMEJKMD_01676	IKADPOEK_08443	GDLOINLG_09294	ABHIHJGI_07951	OPBBOKMB_08815
dpp5		Dipeptidyl-peptidase 5	7	7	1	1	7141				3329	3596	3443	AJKOJGHF_08443	NHDALELB_04762	NBMEJKMD_03221	IKADPOEK_06844	GDLOINLG_01458	ABHIHJGI_01277	OPBBOKMB_00429
group_1074		hypothetical protein	7	7	1	1	3340				1736	1736	1736	AJKOJGHF_08624	NHDALELB_01120	NBMEJKMD_07043	IKADPOEK_04172	GDLOINLG_04118	ABHIHJGI_01625	OPBBOKMB_04175
group_1076		hypothetical protein	7	7	1	1	10363				431	1223	1097	AJKOJGHF_08658	NHDALELB_07606	NBMEJKMD_09286	IKADPOEK_05040	GDLOINLG_05829	ABHIHJGI_02512	OPBBOKMB_08786
group_1078		2-haloacrylate reductase	7	7	1	1	10334				977	977	977	AJKOJGHF_08679	NHDALELB_08676	NBMEJKMD_08945	IKADPOEK_05061	GDLOINLG_05809	ABHIHJGI_02492	OPBBOKMB_08759
group_1079		hypothetical protein	7	7	1	1	10313				743	779	760	AJKOJGHF_08695	NHDALELB_08658	NBMEJKMD_08929	IKADPOEK_05078	GDLOINLG_05793	ABHIHJGI_02475	OPBBOKMB_08776
otcC_7		Anhydrotetracycline monooxygenase	7	7	1	1	11781				1463	1472	1464	AJKOJGHF_08757	NHDALELB_07760	NBMEJKMD_04700	IKADPOEK_08119	GDLOINLG_08951	ABHIHJGI_08327	OPBBOKMB_05794
mhqP_2		Putative oxidoreductase MhqP	7	7	1	1	16505				563	563	563	AJKOJGHF_08836	NHDALELB_03851	NBMEJKMD_03758	IKADPOEK_00698	GDLOINLG_05789	ABHIHJGI_08664	OPBBOKMB_02935
merR1_2		Mercuric resistance operon regulatory protein	7	7	1	1	4624				827	863	838	AJKOJGHF_08845	NHDALELB_03838	NBMEJKMD_03768	IKADPOEK_00676	GDLOINLG_04485	ABHIHJGI_02830	OPBBOKMB_06601
yfiY_3		putative siderophore-binding lipoprotein YfiY	7	7	1	1	4607				1055	1055	1055	AJKOJGHF_08855	NHDALELB_08580	NBMEJKMD_03777	IKADPOEK_00668	GDLOINLG_04494	ABHIHJGI_09106	OPBBOKMB_06610
vatD		Streptogramin A acetyltransferase	7	7	1	1	4592				644	716	654	AJKOJGHF_08866	NHDALELB_08567	NBMEJKMD_03788	IKADPOEK_00656	GDLOINLG_04505	ABHIHJGI_09095	OPBBOKMB_06621
group_1089	ssuC_3	Putative aliphatic sulfonates transport permease protein SsuC	7	7	1	1	7215				914	923	920	AJKOJGHF_08895	NHDALELB_04693	NBMEJKMD_03285	IKADPOEK_06776	GDLOINLG_01392	ABHIHJGI_01211	OPBBOKMB_00495
czcO_1		putative oxidoreductase CzcO	7	7	1	1	7210				1058	1133	1122	AJKOJGHF_08899	NHDALELB_04697	NBMEJKMD_03281	IKADPOEK_06780	GDLOINLG_01396	ABHIHJGI_01215	OPBBOKMB_00491
group_1091		Polyprenol-phosphate-mannose-dependent alpha-(1-2)-phosphatidylinositol mannoside mannosyltransferase	7	7	1	1	4557				2063	2063	2063	AJKOJGHF_08926	NHDALELB_07839	NBMEJKMD_03816	IKADPOEK_00628	GDLOINLG_04533	ABHIHJGI_07751	OPBBOKMB_06649
group_1097		2-haloacrylate reductase	7	7	1	1	8316				983	1031	989	AJKOJGHF_09072	NHDALELB_05467	NBMEJKMD_06670	IKADPOEK_03631	GDLOINLG_05300	ABHIHJGI_05216	OPBBOKMB_05204
ribZ		Riboflavin transporter RibZ	7	7	1	1	8317				1388	1502	1436	AJKOJGHF_09073	NHDALELB_05469	NBMEJKMD_06669	IKADPOEK_03629	GDLOINLG_05299	ABHIHJGI_05215	OPBBOKMB_05203
group_1099		hypothetical protein	7	7	1	1	8318				1202	1202	1202	AJKOJGHF_09074	NHDALELB_05470	NBMEJKMD_06668	IKADPOEK_03628	GDLOINLG_05298	ABHIHJGI_05214	OPBBOKMB_05202
group_1100		hypothetical protein	7	7	1	1	8325				1214	1220	1214	AJKOJGHF_09080	NHDALELB_05476	NBMEJKMD_06662	IKADPOEK_03622	GDLOINLG_05292	ABHIHJGI_05208	OPBBOKMB_05196
group_1101		hypothetical protein	7	7	1	1	8205				347	347	347	AJKOJGHF_09106	NHDALELB_07166	NBMEJKMD_08992	IKADPOEK_03743	GDLOINLG_05396	ABHIHJGI_09546	OPBBOKMB_09217
group_1102	ydaF_10	Putative ribosomal N-acetyltransferase YdaF	7	7	1	1	3310				572	632	585	AJKOJGHF_09120	NHDALELB_01144	NBMEJKMD_07020	IKADPOEK_04195	GDLOINLG_04094	ABHIHJGI_09656	OPBBOKMB_04199
colA		Microbial collagenase	7	7	1	1	7260				608	2345	2094	AJKOJGHF_09149	NHDALELB_08725	NBMEJKMD_03313	IKADPOEK_02429	GDLOINLG_01363	ABHIHJGI_09719	OPBBOKMB_00524
group_1105		hypothetical protein	7	7	1	1	7257				1823	1823	1823	AJKOJGHF_09152	NHDALELB_08721	NBMEJKMD_03310	IKADPOEK_02426	GDLOINLG_01366	ABHIHJGI_09722	OPBBOKMB_00521
gfo		Glucose--fructose oxidoreductase	7	7	1	1	7250				1118	1118	1118	AJKOJGHF_09159	NHDALELB_08714	NBMEJKMD_03303	IKADPOEK_08881	GDLOINLG_01373	ABHIHJGI_01192	OPBBOKMB_00514
group_1107		hypothetical protein	7	7	1	1	9505				407	407	407	AJKOJGHF_09218	NHDALELB_02347	NBMEJKMD_01460	IKADPOEK_00376	GDLOINLG_03196	ABHIHJGI_06291	OPBBOKMB_07607
group_1108		Ferredoxin--NADP reductase	7	7	1	1	9512				1268	1268	1268	AJKOJGHF_09225	NHDALELB_02354	NBMEJKMD_01467	IKADPOEK_00383	GDLOINLG_03203	ABHIHJGI_06298	OPBBOKMB_07614
group_1109		hypothetical protein	7	7	1	1	9514				1223	1256	1242	AJKOJGHF_09227	NHDALELB_02356	NBMEJKMD_01469	IKADPOEK_00385	GDLOINLG_03205	ABHIHJGI_06300	OPBBOKMB_07616
group_111		hypothetical protein	7	7	1	1	13099				608	626	617	AJKOJGHF_03618	NHDALELB_02143	NBMEJKMD_01576	IKADPOEK_02180	GDLOINLG_03760	ABHIHJGI_00971	OPBBOKMB_03560
group_1110		hypothetical protein	7	7	1	1	3356				662	698	676	AJKOJGHF_09284	NHDALELB_01104	NBMEJKMD_07059	IKADPOEK_04156	GDLOINLG_04134	ABHIHJGI_01641	OPBBOKMB_04159
vsi		Protease inhibitor SIL-V5	7	7	1	1	11349				443	443	443	AJKOJGHF_09305	NHDALELB_03093	NBMEJKMD_01761	IKADPOEK_06626	GDLOINLG_06095	ABHIHJGI_05621	OPBBOKMB_06388
group_1115		hypothetical protein	7	7	1	1	17316				1139	1292	1168	AJKOJGHF_06616	NHDALELB_00008	NBMEJKMD_03616	IKADPOEK_00810	GDLOINLG_05679	ABHIHJGI_07886	OPBBOKMB_02824
cobT_2		Nicotinate-nucleotide--dimethylbenzimidazole phosphoribosyltransferase	7	7	1	1	17297				1121	1148	1130	AJKOJGHF_06378	NHDALELB_00024	NBMEJKMD_03600	IKADPOEK_00826	GDLOINLG_05663	ABHIHJGI_06437	OPBBOKMB_02808
dksA		RNA polymerase-binding transcription factor DksA	7	7	1	1	17188				863	962	924	AJKOJGHF_06482	NHDALELB_00130	NBMEJKMD_02090	IKADPOEK_00932	GDLOINLG_04977	ABHIHJGI_09073	OPBBOKMB_02704
fadD3_2		3-[(3aS_4S_7aS)-7a-methyl-1_5-dioxo-octahydro-1H-inden-4-yl]propanoyl:CoA ligase	7	7	1	1	17107				1616	1643	1626	AJKOJGHF_07181	NHDALELB_00207	NBMEJKMD_02158	IKADPOEK_03809	GDLOINLG_04911	ABHIHJGI_05787	OPBBOKMB_01656
group_1119		hypothetical protein	7	7	1	1	17053				1688	1718	1697	AJKOJGHF_07134	NHDALELB_00254	NBMEJKMD_02204	IKADPOEK_03857	GDLOINLG_04865	ABHIHJGI_05741	OPBBOKMB_01609
rebM_3		Demethylrebeccamycin-D-glucose O-methyltransferase	7	7	1	1	12931				707	878	853	AJKOJGHF_03749	NHDALELB_05960	NBMEJKMD_07645	IKADPOEK_02328	GDLOINLG_03629	ABHIHJGI_01102	OPBBOKMB_03692
iolW		scyllo-inositol 2-dehydrogenase (NADP(+))	7	7	1	1	3507				857	1151	1080	AJKOJGHF_04897	NHDALELB_00974	NBMEJKMD_07197	IKADPOEK_04037	GDLOINLG_04266	ABHIHJGI_01773	OPBBOKMB_04043
ndhS_1		Nicotinate dehydrogenase small FeS subunit	7	7	1	1	3416				1580	1679	1634	AJKOJGHF_04983	NHDALELB_01060	NBMEJKMD_07105	IKADPOEK_04121	GDLOINLG_04179	ABHIHJGI_01686	OPBBOKMB_04120
group_1125		hypothetical protein	7	7	1	1	3370				1247	1340	1299	AJKOJGHF_05010	NHDALELB_01091	NBMEJKMD_07073	IKADPOEK_04142	GDLOINLG_04147	ABHIHJGI_01654	OPBBOKMB_04146
yfeO		Putative ion-transport protein YfeO	7	7	1	1	982				1268	1286	1279	AJKOJGHF_01264	NHDALELB_01256	NBMEJKMD_04585	IKADPOEK_01240	GDLOINLG_00266	ABHIHJGI_00188	OPBBOKMB_04875
alkA_1		putative bifunctional transcriptional activator/DNA repair enzyme AlkA	7	7	1	1	14036				1547	1619	1576	AJKOJGHF_04025	NHDALELB_01589	NBMEJKMD_00351	IKADPOEK_07472	GDLOINLG_02363	ABHIHJGI_05457	OPBBOKMB_03131
group_1131		hypothetical protein	7	7	1	1	13988				248	263	256	AJKOJGHF_04070	NHDALELB_01630	NBMEJKMD_00396	IKADPOEK_07514	GDLOINLG_02318	ABHIHJGI_05501	OPBBOKMB_03087
dnaK_2		Chaperone protein DnaK	7	7	1	1	13952				1862	1886	1869	AJKOJGHF_05324	NHDALELB_01661	NBMEJKMD_00427	IKADPOEK_07546	GDLOINLG_01969	ABHIHJGI_04744	OPBBOKMB_03056
yfhA_2		putative siderophore transport system permease protein YfhA	7	7	1	1	13763				1085	1145	1127	AJKOJGHF_05243	NHDALELB_01738	NBMEJKMD_00510	IKADPOEK_07623	GDLOINLG_02064	ABHIHJGI_04839	OPBBOKMB_08683
group_1135		hypothetical protein	7	7	1	1	2993				1739	1793	1769	AJKOJGHF_01772	NHDALELB_01975	NBMEJKMD_00865	IKADPOEK_07168	GDLOINLG_01013	ABHIHJGI_03861	OPBBOKMB_00938
gatA_1		Glutamyl-tRNA(Gln) amidotransferase subunit A	7	7	1	1	13139				1409	1436	1420	AJKOJGHF_03588	NHDALELB_02119	NBMEJKMD_01604	IKADPOEK_02153	GDLOINLG_03790	ABHIHJGI_00941	OPBBOKMB_03531
group_1138		hypothetical protein	7	7	1	1	9485				2069	2180	2102	AJKOJGHF_03171	NHDALELB_02329	NBMEJKMD_01442	IKADPOEK_00358	GDLOINLG_03178	ABHIHJGI_04181	OPBBOKMB_07589
group_1139		hypothetical protein	7	7	1	1	5983				1121	1187	1154	AJKOJGHF_03899	NHDALELB_02806	NBMEJKMD_00271	IKADPOEK_07095	GDLOINLG_06211	ABHIHJGI_09056	OPBBOKMB_08414
group_114		hypothetical protein	7	7	1	1	5977				410	434	422	AJKOJGHF_03894	NHDALELB_02811	NBMEJKMD_00266	IKADPOEK_07090	GDLOINLG_06216	ABHIHJGI_03013	OPBBOKMB_08419
group_1141		hypothetical protein	7	7	1	1	11377				1328	1346	1338	AJKOJGHF_07598	NHDALELB_03112	NBMEJKMD_01737	IKADPOEK_06484	GDLOINLG_06119	ABHIHJGI_05645	OPBBOKMB_06412
group_1148		hypothetical protein	7	7	1	1	2510				350	368	357	AJKOJGHF_01906	NHDALELB_03264	NBMEJKMD_00730	IKADPOEK_04808	GDLOINLG_00872	ABHIHJGI_04611	OPBBOKMB_00791
group_1149		hypothetical protein	7	7	1	1	15269				530	548	541	AJKOJGHF_05645	NHDALELB_03479	NBMEJKMD_06458	IKADPOEK_07263	GDLOINLG_08803	ABHIHJGI_09343	OPBBOKMB_06220
tcrX_2		putative transcriptional regulatory protein TcrX	7	7	1	1	10857				629	818	773	AJKOJGHF_04366	NHDALELB_04026	NBMEJKMD_05475	IKADPOEK_01960	GDLOINLG_06518	ABHIHJGI_07021	OPBBOKMB_02596
group_1154		Putative HTH-type transcriptional regulator	7	7	1	1	16544				2924	3374	3303	AJKOJGHF_06535	NHDALELB_03886	NBMEJKMD_03724	IKADPOEK_00733	GDLOINLG_05754	ABHIHJGI_08037	OPBBOKMB_02900
copA_2		Copper resistance protein A	7	7	1	1	13671				1046	1136	1103	AJKOJGHF_06119	NHDALELB_04446	NBMEJKMD_00588	IKADPOEK_07358	GDLOINLG_02143	ABHIHJGI_03660	OPBBOKMB_07336
ttgR_2		HTH-type transcriptional regulator TtgR	7	7	1	1	4455				590	671	617	AJKOJGHF_08250	NHDALELB_04594	NBMEJKMD_03885	IKADPOEK_00550	GDLOINLG_07288	ABHIHJGI_04268	OPBBOKMB_07532
group_1159		hypothetical protein	7	7	1	1	4526				212	332	305	AJKOJGHF_08205	NHDALELB_04661	NBMEJKMD_03837	IKADPOEK_00601	GDLOINLG_04561	ABHIHJGI_07723	OPBBOKMB_06679
desK_10		Sensor histidine kinase DesK	7	7	1	1	14692				1568	1856	1688	AJKOJGHF_04454	NHDALELB_04961	NBMEJKMD_04889	IKADPOEK_04280	GDLOINLG_04790	ABHIHJGI_08173	OPBBOKMB_04492
pytH		Pyrethroid hydrolase	7	7	1	1	9892				863	881	873	AJKOJGHF_02007	NHDALELB_05057	NBMEJKMD_02471	IKADPOEK_08313	GDLOINLG_06933	ABHIHJGI_03474	OPBBOKMB_06060
group_1161		putative cation efflux system protein	7	7	1	1	7345				953	1085	990	AJKOJGHF_00589	NHDALELB_05163	NBMEJKMD_03387	IKADPOEK_02496	GDLOINLG_01298	ABHIHJGI_02295	OPBBOKMB_04637
cbiN		Cobalt transport protein CbiN	7	7	1	1	15692				374	377	374	AJKOJGHF_08358	NHDALELB_05584	NBMEJKMD_01875	IKADPOEK_06510	GDLOINLG_05980	ABHIHJGI_09412	OPBBOKMB_06275
pemA		Pectinesterase A	7	7	1	1	6700				1094	1097	1096	AJKOJGHF_06903	NHDALELB_05846	NBMEJKMD_04287	IKADPOEK_01448	GDLOINLG_07465	ABHIHJGI_07347	OPBBOKMB_00089
hypBA1		Non-reducing end beta-L-arabinofuranosidase	7	7	1	1	6686				806	2021	1747	AJKOJGHF_06880	NHDALELB_05863	NBMEJKMD_04310	IKADPOEK_01437	GDLOINLG_07488	ABHIHJGI_07324	OPBBOKMB_00066
glgB_2		1_4-alpha-glucan branching enzyme GlgB	7	7	1	1	12825				2258	2321	2297	AJKOJGHF_03821	NHDALELB_05877	NBMEJKMD_07572	IKADPOEK_02417	GDLOINLG_03548	ABHIHJGI_01183	OPBBOKMB_03773
group_1166		hypothetical protein	7	7	1	1	12905				650	986	932	AJKOJGHF_03771	NHDALELB_05934	NBMEJKMD_07622	IKADPOEK_02349	GDLOINLG_03607	ABHIHJGI_01124	OPBBOKMB_03714
mftC_1		Putative mycofactocin radical SAM maturase MftC	7	7	1	1	12919				1208	1262	1230	AJKOJGHF_03757	NHDALELB_05950	NBMEJKMD_07636	IKADPOEK_02338	GDLOINLG_03621	ABHIHJGI_01110	OPBBOKMB_03700
pbpA_4		Penicillin-binding protein A	7	7	1	1	2471				1658	1775	1757	AJKOJGHF_01935	NHDALELB_06235	NBMEJKMD_00701	IKADPOEK_04840	GDLOINLG_00843	ABHIHJGI_04582	OPBBOKMB_00762
comEC		ComE operon protein 3	7	7	1	1	3833				2591	2735	2675	AJKOJGHF_04777	NHDALELB_06521	NBMEJKMD_07305	IKADPOEK_02731	GDLOINLG_01815	ABHIHJGI_05030	OPBBOKMB_01125
mdtH_2		Multidrug resistance protein MdtH	7	7	1	1	2824				1280	1361	1322	AJKOJGHF_01635	NHDALELB_06686	NBMEJKMD_00996	IKADPOEK_06222	GDLOINLG_08636	ABHIHJGI_07396	OPBBOKMB_05379
espI_2		ESX-1 secretion-associated protein EspI	7	7	1	2	217				1430	1646	1549	AJKOJGHF_08529	NHDALELB_07076	NBMEJKMD_08503	IKADPOEK_08499	GDLOINLG_02717	ABHIHJGI_07643	OPBBOKMB_07260
yfmC_2		Fe(3+)-citrate-binding protein YfmC	7	7	1	1	8200				1031	1046	1039	AJKOJGHF_09101	NHDALELB_07161	NBMEJKMD_08987	IKADPOEK_03748	GDLOINLG_05401	ABHIHJGI_09541	OPBBOKMB_09222
bmr3_4		Multidrug resistance protein 3	7	7	1	1	10964				623	1541	1391	AJKOJGHF_04286	NHDALELB_07939	NBMEJKMD_05394	IKADPOEK_01883	GDLOINLG_08036	ABHIHJGI_08587	OPBBOKMB_02508
group_1181		hypothetical protein	7	7	1	1	9378				2852	2924	2895	AJKOJGHF_03253	NHDALELB_08270	NBMEJKMD_01361	IKADPOEK_00272	GDLOINLG_03093	ABHIHJGI_04096	OPBBOKMB_02308
nasC		Assimilatory nitrate reductase catalytic subunit	7	7	1	1	4352				2117	2180	2142	AJKOJGHF_04679	NHDALELB_08421	NBMEJKMD_03945	IKADPOEK_00492	GDLOINLG_01911	ABHIHJGI_07946	OPBBOKMB_01028
yciC_2		Putative metal chaperone YciC	7	7	1	1	608				1133	1340	1244	AJKOJGHF_01448	NHDALELB_08508	NBMEJKMD_04421	IKADPOEK_01039	GDLOINLG_00067	ABHIHJGI_06145	OPBBOKMB_05886
yccS_2		Inner membrane protein YccS	7	7	1	1	614				2198	2267	2243	AJKOJGHF_01442	NHDALELB_08514	NBMEJKMD_04427	IKADPOEK_01045	GDLOINLG_00073	ABHIHJGI_06139	OPBBOKMB_05892
mak1		Maltokinase	7	7	1	1	9058				1442	1469	1454	AJKOJGHF_03516	NHDALELB_08622	NBMEJKMD_01093	IKADPOEK_00002	GDLOINLG_06732	ABHIHJGI_02662	OPBBOKMB_02024
group_1187		hypothetical protein	7	7	1	1	3300				719	731	725	AJKOJGHF_09130	NHDALELB_08942	NBMEJKMD_07010	IKADPOEK_04205	GDLOINLG_04084	ABHIHJGI_09826	OPBBOKMB_04209
group_119		hypothetical protein	7	7	1	1	4433				791	2315	1967	AJKOJGHF_04612	NHDALELB_04575	NBMEJKMD_03904	IKADPOEK_00531	GDLOINLG_07307	ABHIHJGI_04249	OPBBOKMB_07512
group_1208	rhtB_1	Homoserine/homoserine lactone efflux protein	7	7	1	1	5270				647	740	660	AJKOJGHF_00026	NHDALELB_02872	NBMEJKMD_02909	IKADPOEK_07003	GDLOINLG_05202	ABHIHJGI_03302	OPBBOKMB_05131
group_1213		4-hydroxyproline 2-epimerase	7	7	1	1	5331				1001	1001	1001	AJKOJGHF_00067	NHDALELB_02893	NBMEJKMD_02959	IKADPOEK_07891	GDLOINLG_05168	ABHIHJGI_03268	OPBBOKMB_05098
dapAL		putative DapA-like lyase	7	7	1	1	5332				890	890	890	AJKOJGHF_00068	NHDALELB_02894	NBMEJKMD_02960	IKADPOEK_07892	GDLOINLG_05167	ABHIHJGI_03267	OPBBOKMB_05097
pgdA_2		Peptidoglycan-N-acetylglucosamine deacetylase	7	7	1	1	5338				818	818	818	AJKOJGHF_00074	NHDALELB_02899	NBMEJKMD_02966	IKADPOEK_07897	GDLOINLG_05161	ABHIHJGI_03261	OPBBOKMB_05091
group_1216		hypothetical protein	7	7	1	1	5341				380	455	444	AJKOJGHF_00075	NHDALELB_02900	NBMEJKMD_02967	IKADPOEK_07898	GDLOINLG_05160	ABHIHJGI_03260	OPBBOKMB_05090
rspR_6		HTH-type transcriptional repressor RspR	7	7	1	1	5351				767	785	771	AJKOJGHF_00084	NHDALELB_02910	NBMEJKMD_02976	IKADPOEK_07908	GDLOINLG_05151	ABHIHJGI_03251	OPBBOKMB_05081
group_1218		hypothetical protein	7	7	1	1	5362				482	482	482	AJKOJGHF_00093	NHDALELB_02919	NBMEJKMD_02985	IKADPOEK_07917	GDLOINLG_05142	ABHIHJGI_03242	OPBBOKMB_05072
rsgA_2		Small ribosomal subunit biogenesis GTPase RsgA	7	7	1	1	5365				1064	1187	1118	AJKOJGHF_00098	NHDALELB_02922	NBMEJKMD_02989	IKADPOEK_05453	GDLOINLG_05137	ABHIHJGI_03237	OPBBOKMB_05068
ethA		FAD-containing monooxygenase EthA	7	7	1	1	5366				1586	1586	1586	AJKOJGHF_00099	NHDALELB_02923	NBMEJKMD_02990	IKADPOEK_05454	GDLOINLG_05136	ABHIHJGI_03236	OPBBOKMB_05067
virS		HTH-type transcriptional regulator VirS	7	7	1	1	5367				1052	1052	1052	AJKOJGHF_00100	NHDALELB_02924	NBMEJKMD_02991	IKADPOEK_05455	GDLOINLG_05135	ABHIHJGI_03235	OPBBOKMB_05066
group_1222		Pentalenic acid synthase	7	7	1	1	5368				1202	1247	1223	AJKOJGHF_00101	NHDALELB_02925	NBMEJKMD_02992	IKADPOEK_05456	GDLOINLG_05134	ABHIHJGI_03234	OPBBOKMB_05065
cheB_1		Chemotaxis response regulator protein-glutamate methylesterase	7	7	1	1	5371				599	683	647	AJKOJGHF_00104	NHDALELB_06406	NBMEJKMD_02995	IKADPOEK_05459	GDLOINLG_05131	ABHIHJGI_03231	OPBBOKMB_05062
group_1225		hypothetical protein	7	7	1	1	5377				1385	1385	1385	AJKOJGHF_00109	NHDALELB_06401	NBMEJKMD_03000	IKADPOEK_05464	GDLOINLG_05126	ABHIHJGI_03226	OPBBOKMB_05057
acoR_1		Acetoin dehydrogenase operon transcriptional activator AcoR	7	7	1	1	5387				1292	1340	1305	AJKOJGHF_00118	NHDALELB_06394	NBMEJKMD_03009	IKADPOEK_05473	GDLOINLG_05117	ABHIHJGI_03217	OPBBOKMB_05048
cysC_1		putative adenylyl-sulfate kinase	7	7	1	1	5406				536	605	582	AJKOJGHF_00124	NHDALELB_06388	NBMEJKMD_03015	IKADPOEK_05489	GDLOINLG_05101	ABHIHJGI_03201	OPBBOKMB_05032
group_1229		hypothetical protein	7	7	1	1	5409				101	104	103	AJKOJGHF_00127	NHDALELB_06385	NBMEJKMD_03018	IKADPOEK_05492	GDLOINLG_05098	ABHIHJGI_03198	OPBBOKMB_05029
group_123		hypothetical protein	7	7	1	1	4342				725	824	757	AJKOJGHF_04688	NHDALELB_08412	NBMEJKMD_07394	IKADPOEK_08544	GDLOINLG_01902	ABHIHJGI_04944	OPBBOKMB_01037
cmpB_1		Bicarbonate transport system permease protein CmpB	7	7	1	1	5412				902	902	902	AJKOJGHF_00130	NHDALELB_06382	NBMEJKMD_03021	IKADPOEK_05495	GDLOINLG_05095	ABHIHJGI_03195	OPBBOKMB_05026
group_1231		hypothetical protein	7	7	1	1	5414				857	857	857	AJKOJGHF_00132	NHDALELB_06380	NBMEJKMD_03023	IKADPOEK_05497	GDLOINLG_05093	ABHIHJGI_03193	OPBBOKMB_05024
group_1232		hypothetical protein	7	7	1	1	5416				1031	1031	1031	AJKOJGHF_00134	NHDALELB_06378	NBMEJKMD_03025	IKADPOEK_05499	GDLOINLG_05091	ABHIHJGI_03191	OPBBOKMB_05022
group_1233		hypothetical protein	7	7	1	1	5424				1094	1145	1105	AJKOJGHF_00142	NHDALELB_06370	NBMEJKMD_03032	IKADPOEK_05507	GDLOINLG_05083	ABHIHJGI_03183	OPBBOKMB_05014
yesO_2		Putative ABC transporter substrate-binding protein YesO	7	7	1	1	5425				1271	1337	1302	AJKOJGHF_00143	NHDALELB_06369	NBMEJKMD_03033	IKADPOEK_05508	GDLOINLG_05082	ABHIHJGI_03182	OPBBOKMB_05013
cypX_1		Pulcherriminic acid synthase	7	7	1	1	5436				1064	1091	1087	AJKOJGHF_00154	NHDALELB_06358	NBMEJKMD_03044	IKADPOEK_05519	GDLOINLG_05071	ABHIHJGI_06736	OPBBOKMB_05002
group_1236		hypothetical protein	7	7	1	1	5494				1220	1220	1220	AJKOJGHF_00212	NHDALELB_06350	NBMEJKMD_03052	IKADPOEK_05526	GDLOINLG_05064	ABHIHJGI_06729	OPBBOKMB_04995
group_1237		hypothetical protein	7	7	1	1	5511				449	485	479	AJKOJGHF_00221	NHDALELB_02641	NBMEJKMD_03061	IKADPOEK_05534	GDLOINLG_05055	ABHIHJGI_06720	OPBBOKMB_04986
group_1238		hypothetical protein	7	7	1	1	5514				950	965	962	AJKOJGHF_00224	NHDALELB_02644	NBMEJKMD_03064	IKADPOEK_05537	GDLOINLG_05052	ABHIHJGI_06717	OPBBOKMB_09452
group_1239		Tropinesterase	7	7	1	1	5517				806	806	806	AJKOJGHF_00227	NHDALELB_02647	NBMEJKMD_03067	IKADPOEK_05540	GDLOINLG_05049	ABHIHJGI_06714	OPBBOKMB_04002
rbsK/rbiA		Bifunctional ribokinase/ribose-5-phosphate isomerase A	7	7	1	1	5522				947	986	968	AJKOJGHF_00232	NHDALELB_02652	NBMEJKMD_03072	IKADPOEK_05545	GDLOINLG_05044	ABHIHJGI_06709	OPBBOKMB_03997
rbsD		D-ribose pyranase	7	7	1	1	5523				389	389	389	AJKOJGHF_00233	NHDALELB_02653	NBMEJKMD_03073	IKADPOEK_05546	GDLOINLG_05043	ABHIHJGI_06708	OPBBOKMB_03996
ohrR		Organic hydroperoxide resistance transcriptional regulator	7	7	1	1	5531				488	509	491	AJKOJGHF_00241	NHDALELB_02661	NBMEJKMD_03081	IKADPOEK_05554	GDLOINLG_05035	ABHIHJGI_06700	OPBBOKMB_03988
ribD2		2_5-diamino-6-ribosylamino-4(3H)-pyrimidinone 5'-phosphate reductase	7	7	1	1	16346				764	764	764	AJKOJGHF_00249	NHDALELB_02669	NBMEJKMD_03089	IKADPOEK_05562	GDLOINLG_03980	ABHIHJGI_00817	OPBBOKMB_03980
sph		Sphingomyelinase C	7	7	1	1	16343				995	995	995	AJKOJGHF_00252	NHDALELB_02672	NBMEJKMD_03092	IKADPOEK_05565	GDLOINLG_03983	ABHIHJGI_00820	OPBBOKMB_03977
comR_4		HTH-type transcriptional repressor ComR	7	7	1	1	16342				578	578	578	AJKOJGHF_00253	NHDALELB_02673	NBMEJKMD_03093	IKADPOEK_05566	GDLOINLG_03984	ABHIHJGI_00821	OPBBOKMB_03976
group_1246	ydhP_2	Inner membrane transport protein YdhP	7	7	1	1	16340				1193	1193	1193	AJKOJGHF_00254	NHDALELB_02674	NBMEJKMD_03094	IKADPOEK_05568	GDLOINLG_03985	ABHIHJGI_00822	OPBBOKMB_03975
group_1247		hypothetical protein	7	7	1	1	16331				746	746	746	AJKOJGHF_00261	NHDALELB_02681	NBMEJKMD_03101	IKADPOEK_05575	GDLOINLG_03992	ABHIHJGI_00829	OPBBOKMB_03968
noxE		NADH oxidase	7	7	1	1	16308				1382	1382	1382	AJKOJGHF_00275	NHDALELB_02696	NBMEJKMD_03115	IKADPOEK_05592	GDLOINLG_04006	ABHIHJGI_00843	OPBBOKMB_03954
group_1250		hypothetical protein	7	7	1	1	16306				1001	1022	1004	AJKOJGHF_00276	NHDALELB_02697	NBMEJKMD_03116	IKADPOEK_05593	GDLOINLG_04007	ABHIHJGI_00844	OPBBOKMB_03953
capB		Capsule biosynthesis protein CapB	7	7	1	1	16295				1457	1529	1482	AJKOJGHF_00287	NHDALELB_02708	NBMEJKMD_03127	IKADPOEK_05604	GDLOINLG_04018	ABHIHJGI_00855	OPBBOKMB_03942
capA_1		Capsule biosynthesis protein CapA	7	7	1	1	16293				1178	1181	1180	AJKOJGHF_00289	NHDALELB_02710	NBMEJKMD_03129	IKADPOEK_05606	GDLOINLG_04020	ABHIHJGI_00857	OPBBOKMB_03940
group_1253		hypothetical protein	7	7	1	1	16291				1484	1484	1484	AJKOJGHF_00291	NHDALELB_02712	NBMEJKMD_03131	IKADPOEK_05608	GDLOINLG_04022	ABHIHJGI_00859	OPBBOKMB_03938
sigJ_2		ECF RNA polymerase sigma factor SigJ	7	7	1	1	16256				938	953	944	AJKOJGHF_00314	NHDALELB_02732	NBMEJKMD_03154	IKADPOEK_08212	GDLOINLG_04046	ABHIHJGI_00883	OPBBOKMB_03914
dhmA2_1		Haloalkane dehalogenase 2	7	7	1	1	16249				836	836	836	AJKOJGHF_00320	NHDALELB_02737	NBMEJKMD_03160	IKADPOEK_08218	GDLOINLG_04051	ABHIHJGI_00888	OPBBOKMB_03909
yhdG_2		putative amino acid permease YhdG	7	7	1	1	16240				1301	1457	1433	AJKOJGHF_00328	NHDALELB_02745	NBMEJKMD_03168	IKADPOEK_08226	GDLOINLG_04059	ABHIHJGI_00896	OPBBOKMB_03900
argF		Ornithine carbamoyltransferase	7	7	1	1	16238				998	998	998	AJKOJGHF_00329	NHDALELB_02746	NBMEJKMD_03169	IKADPOEK_08227	GDLOINLG_04060	ABHIHJGI_00897	OPBBOKMB_03899
csp_2		Cold shock-like protein	7	7	1	1	16233				449	449	449	AJKOJGHF_00333	NHDALELB_02750	NBMEJKMD_03173	IKADPOEK_08231	GDLOINLG_04064	ABHIHJGI_00901	OPBBOKMB_03895
group_1264		hypothetical protein	7	7	1	1	16230				485	521	510	AJKOJGHF_00336	NHDALELB_02753	NBMEJKMD_03176	IKADPOEK_08234	GDLOINLG_04067	ABHIHJGI_00904	OPBBOKMB_03892
modA		Molybdate-binding protein	7	7	1	1	16219				806	806	806	AJKOJGHF_00344	NHDALELB_02761	NBMEJKMD_03184	IKADPOEK_08242	GDLOINLG_04075	ABHIHJGI_00912	OPBBOKMB_03884
modC		Molybdenum import ATP-binding protein ModC	7	7	1	1	16218				1931	1937	1934	AJKOJGHF_00345	NHDALELB_02762	NBMEJKMD_03185	IKADPOEK_08243	GDLOINLG_04076	ABHIHJGI_00913	OPBBOKMB_03883
group_1268		hypothetical protein	7	7	1	1	16215				506	518	516	AJKOJGHF_00348	NHDALELB_02764	NBMEJKMD_03188	IKADPOEK_08246	GDLOINLG_04079	ABHIHJGI_00916	OPBBOKMB_03880
group_127		hypothetical protein	7	7	1	1	3522				560	596	570	AJKOJGHF_04885	NHDALELB_00962	NBMEJKMD_07209	IKADPOEK_04025	GDLOINLG_04278	ABHIHJGI_01785	OPBBOKMB_04031
group_1270		Heme uptake protein MmpL11	7	7	1	1	5841				2291	2291	2291	AJKOJGHF_00365	NHDALELB_00334	NBMEJKMD_03207	IKADPOEK_05985	GDLOINLG_07695	ABHIHJGI_04861	OPBBOKMB_03861
kdpC		Potassium-transporting ATPase KdpC subunit	7	7	1	1	5827				680	680	680	AJKOJGHF_00379	NHDALELB_00348	NBMEJKMD_07768	IKADPOEK_05971	GDLOINLG_07709	ABHIHJGI_04875	OPBBOKMB_03848
suhB_1		Inositol-1-monophosphatase	7	7	1	1	5811				812	812	812	AJKOJGHF_00392	NHDALELB_00361	NBMEJKMD_07781	IKADPOEK_05958	GDLOINLG_07722	ABHIHJGI_04888	OPBBOKMB_03835
sseB		Putative thiosulfate sulfurtransferase SseB	7	7	1	1	5805				854	854	854	AJKOJGHF_00398	NHDALELB_00367	NBMEJKMD_07787	IKADPOEK_05952	GDLOINLG_07728	ABHIHJGI_04894	OPBBOKMB_03829
citA_2		Citrate synthase 1	7	7	1	1	5786				1175	1175	1175	AJKOJGHF_00413	NHDALELB_00382	NBMEJKMD_07802	IKADPOEK_05936	GDLOINLG_07743	ABHIHJGI_04909	OPBBOKMB_03814
desK_1		Sensor histidine kinase DesK	7	7	1	1	5778				1142	1142	1142	AJKOJGHF_00421	NHDALELB_00390	NBMEJKMD_07810	IKADPOEK_05928	GDLOINLG_07751	ABHIHJGI_04917	OPBBOKMB_03806
group_1277		hypothetical protein	7	7	1	1	5777				512	512	512	AJKOJGHF_00422	NHDALELB_00391	NBMEJKMD_07811	IKADPOEK_05927	GDLOINLG_07752	ABHIHJGI_04918	OPBBOKMB_03805
group_1278		Trypsin	7	7	1	1	5774				830	830	830	AJKOJGHF_00425	NHDALELB_00394	NBMEJKMD_07814	IKADPOEK_05924	GDLOINLG_07755	ABHIHJGI_04921	OPBBOKMB_03802
ulaE_1		L-ribulose-5-phosphate 3-epimerase UlaE	7	7	1	1	13889				977	1514	1265	AJKOJGHF_05274	NHDALELB_01709	NBMEJKMD_00479	IKADPOEK_07594	GDLOINLG_02015	ABHIHJGI_04790	OPBBOKMB_03008
group_1280		hypothetical protein	7	7	1	1	5756				2060	2060	2060	AJKOJGHF_00444	NHDALELB_00399	NBMEJKMD_07819	IKADPOEK_05919	GDLOINLG_07760	ABHIHJGI_04926	OPBBOKMB_03797
group_1281		hypothetical protein	7	7	1	1	5748				1397	1679	1499	AJKOJGHF_00452	NHDALELB_00407	NBMEJKMD_07827	IKADPOEK_05911	GDLOINLG_07768	ABHIHJGI_04934	OPBBOKMB_03789
nat_2		Arylamine N-acetyltransferase	7	7	1	1	5744				833	842	834	AJKOJGHF_00456	NHDALELB_00411	NBMEJKMD_07831	IKADPOEK_05907	GDLOINLG_07772	ABHIHJGI_04938	OPBBOKMB_03785
yceD_8		General stress protein 16U	7	7	1	1	5743				527	527	527	AJKOJGHF_00457	NHDALELB_00412	NBMEJKMD_07832	IKADPOEK_05906	GDLOINLG_07773	ABHIHJGI_04939	OPBBOKMB_03784
iucC_2		Aerobactin synthase	7	7	1	1	5738				1904	1973	1925	AJKOJGHF_00462	NHDALELB_00417	NBMEJKMD_07837	IKADPOEK_05901	GDLOINLG_09679	ABHIHJGI_09668	OPBBOKMB_03779
dat		Diaminobutyrate--2-oxoglutarate aminotransferase	7	7	1	1	5735				1424	1430	1425	AJKOJGHF_00465	NHDALELB_00420	NBMEJKMD_07840	IKADPOEK_05898	GDLOINLG_09682	ABHIHJGI_09665	OPBBOKMB_03776
group_1286		hypothetical protein	7	7	1	1	5702				719	731	726	AJKOJGHF_00476	NHDALELB_00440	NBMEJKMD_07851	IKADPOEK_05887	GDLOINLG_08563	ABHIHJGI_07270	OPBBOKMB_07986
otcC_5		Anhydrotetracycline monooxygenase	7	7	1	1	5690				1655	1664	1656	AJKOJGHF_00485	NHDALELB_00449	NBMEJKMD_07860	IKADPOEK_05878	GDLOINLG_08572	ABHIHJGI_07279	OPBBOKMB_07977
group_1288		hypothetical protein	7	7	1	1	5689				554	554	554	AJKOJGHF_00486	NHDALELB_00450	NBMEJKMD_07861	IKADPOEK_05877	GDLOINLG_08573	ABHIHJGI_07280	OPBBOKMB_07976
rbsA_2		Ribose import ATP-binding protein RbsA	7	7	1	1	6837				1526	2072	1844	AJKOJGHF_05448	NHDALELB_01483	NBMEJKMD_04163	IKADPOEK_01569	GDLOINLG_05522	ABHIHJGI_03381	OPBBOKMB_00219
group_1290		hypothetical protein	7	7	1	1	5686				2543	2543	2543	AJKOJGHF_00488	NHDALELB_00452	NBMEJKMD_07863	IKADPOEK_05875	GDLOINLG_08575	ABHIHJGI_07282	OPBBOKMB_07974
group_1291		hypothetical protein	7	7	1	1	5678				971	980	974	AJKOJGHF_00495	NHDALELB_00459	NBMEJKMD_07870	IKADPOEK_05868	GDLOINLG_08582	ABHIHJGI_07289	OPBBOKMB_07967
group_1292		hypothetical protein	7	7	1	1	5677				1160	1199	1182	AJKOJGHF_00496	NHDALELB_00460	NBMEJKMD_07871	IKADPOEK_05867	GDLOINLG_08583	ABHIHJGI_07290	OPBBOKMB_07966
virF_2		Virulence regulon transcriptional activator VirF	7	7	1	1	5672				953	1163	983	AJKOJGHF_00499	NHDALELB_00463	NBMEJKMD_07874	IKADPOEK_05862	GDLOINLG_08586	ABHIHJGI_07293	OPBBOKMB_07963
group_1295		tRNA-Thr(ggt)	7	7	1	1	5656				73	73	73	AJKOJGHF_00513	NHDALELB_00477	NBMEJKMD_07888	IKADPOEK_05848	GDLOINLG_08600	ABHIHJGI_07307	OPBBOKMB_07949
ubiG_1		27-O-demethylrifamycin SV methyltransferase	7	7	1	1	7272				743	743	743	AJKOJGHF_00526	NHDALELB_05237	NBMEJKMD_03324	IKADPOEK_02436	GDLOINLG_01356	ABHIHJGI_09145	OPBBOKMB_00531
hmuV_1		Hemin import ATP-binding protein HmuV	7	7	1	1	7274				815	815	815	AJKOJGHF_00528	NHDALELB_05235	NBMEJKMD_03326	IKADPOEK_02438	GDLOINLG_01354	ABHIHJGI_09147	OPBBOKMB_00533
group_1299		hypothetical protein	7	7	1	1	7277				1226	1238	1236	AJKOJGHF_00531	NHDALELB_05232	NBMEJKMD_03329	IKADPOEK_02441	GDLOINLG_01351	ABHIHJGI_09150	OPBBOKMB_00536
fprB		putative ferredoxin/ferredoxin--NADP reductase	7	7	1	1	7288				1538	1541	1538	AJKOJGHF_00537	NHDALELB_05218	NBMEJKMD_03335	IKADPOEK_02448	GDLOINLG_01345	ABHIHJGI_09156	OPBBOKMB_00542
afsR_3		Regulatory protein AfsR	7	7	1	1	7290				3062	3134	3078	AJKOJGHF_00540	NHDALELB_05215	NBMEJKMD_03338	IKADPOEK_02451	GDLOINLG_01343	ABHIHJGI_09158	OPBBOKMB_00544
group_1304		hypothetical protein	7	7	1	1	7319				401	599	542	AJKOJGHF_00566	NHDALELB_05187	NBMEJKMD_03364	IKADPOEK_02480	GDLOINLG_01320	ABHIHJGI_02273	OPBBOKMB_00568
adhA		putative formaldehyde dehydrogenase AdhA	7	7	1	1	7325				1049	1049	1049	AJKOJGHF_00569	NHDALELB_05184	NBMEJKMD_03367	IKADPOEK_02482	GDLOINLG_01317	ABHIHJGI_02276	OPBBOKMB_04618
group_1306		HTH-type transcriptional repressor	7	7	1	1	7326				587	587	587	AJKOJGHF_00570	NHDALELB_05183	NBMEJKMD_03368	IKADPOEK_02483	GDLOINLG_01316	ABHIHJGI_02277	OPBBOKMB_04619
rebM_2		Demethylrebeccamycin-D-glucose O-methyltransferase	7	7	1	1	7340				893	893	893	AJKOJGHF_00584	NHDALELB_05168	NBMEJKMD_03382	IKADPOEK_02491	GDLOINLG_01303	ABHIHJGI_02290	OPBBOKMB_04632
group_1312		hypothetical protein	7	7	1	1	7342				410	422	415	AJKOJGHF_00586	NHDALELB_05166	NBMEJKMD_03384	IKADPOEK_02493	GDLOINLG_01301	ABHIHJGI_02292	OPBBOKMB_04634
kmtR		HTH-type transcriptional regulator KmtR	7	7	1	1	7344				347	347	347	AJKOJGHF_00588	NHDALELB_05164	NBMEJKMD_03386	IKADPOEK_02495	GDLOINLG_01299	ABHIHJGI_02294	OPBBOKMB_04636
group_1315		hypothetical protein	7	7	1	1	7359				590	590	590	AJKOJGHF_00599	NHDALELB_05151	NBMEJKMD_03397	IKADPOEK_02513	GDLOINLG_01287	ABHIHJGI_02306	OPBBOKMB_04648
pucA_1		putative xanthine dehydrogenase subunit A	7	7	1	1	7363				1151	1151	1151	AJKOJGHF_00603	NHDALELB_05147	NBMEJKMD_03401	IKADPOEK_02517	GDLOINLG_01283	ABHIHJGI_02310	OPBBOKMB_04652
group_1318		hypothetical protein	7	7	1	1	7369				413	425	416	AJKOJGHF_00606	NHDALELB_05141	NBMEJKMD_03403	IKADPOEK_02523	GDLOINLG_01281	ABHIHJGI_02312	OPBBOKMB_04654
group_1319		hypothetical protein	7	7	1	1	7371				1019	1343	1296	AJKOJGHF_00608	NHDALELB_05139	NBMEJKMD_03405	IKADPOEK_02525	GDLOINLG_01279	ABHIHJGI_02314	OPBBOKMB_04656
cpdA_1		3'_5'-cyclic adenosine monophosphate phosphodiesterase CpdA	7	7	1	1	7381				743	743	743	AJKOJGHF_00612	NHDALELB_07148	NBMEJKMD_03409	IKADPOEK_02535	GDLOINLG_01273	ABHIHJGI_02320	OPBBOKMB_04661
group_1321		hypothetical protein	7	7	1	1	7387				461	461	461	AJKOJGHF_00615	NHDALELB_07145	NBMEJKMD_03412	IKADPOEK_02540	GDLOINLG_01269	ABHIHJGI_02324	OPBBOKMB_04665
group_1326		hypothetical protein	7	7	1	1	7419				785	812	808	AJKOJGHF_00640	NHDALELB_07117	NBMEJKMD_03437	IKADPOEK_02564	GDLOINLG_01252	ABHIHJGI_02341	OPBBOKMB_04682
uhpB_2		Signal transduction histidine-protein kinase/phosphatase UhpB	7	7	1	1	7430				1127	1127	1127	AJKOJGHF_00646	NHDALELB_07112	NBMEJKMD_03443	IKADPOEK_02570	GDLOINLG_01245	ABHIHJGI_02348	OPBBOKMB_04685
vraR_2		Response regulator protein VraR	7	7	1	1	7431				662	665	662	AJKOJGHF_00647	NHDALELB_07111	NBMEJKMD_03444	IKADPOEK_02571	GDLOINLG_01244	ABHIHJGI_02349	OPBBOKMB_04686
puuB_1		Gamma-glutamylputrescine oxidoreductase	7	7	1	1	7440				1445	1445	1445	AJKOJGHF_00654	NHDALELB_07104	NBMEJKMD_03451	IKADPOEK_02578	GDLOINLG_01237	ABHIHJGI_02356	OPBBOKMB_04693
dtpT_1		Di-/tripeptide transporter	7	7	1	1	7442				1508	1511	1508	AJKOJGHF_00655	NHDALELB_07103	NBMEJKMD_03452	IKADPOEK_02579	GDLOINLG_01236	ABHIHJGI_02357	OPBBOKMB_04694
ubiG_2		Ubiquinone biosynthesis O-methyltransferase	7	7	1	1	7444				743	746	745	AJKOJGHF_00657	NHDALELB_07101	NBMEJKMD_03454	IKADPOEK_02581	GDLOINLG_01234	ABHIHJGI_02359	OPBBOKMB_04696
ncsB3_3		2-hydroxy-5-methyl-1-naphthoate 7-hydroxylase	7	7	1	1	7446				1244	1244	1244	AJKOJGHF_00659	NHDALELB_07099	NBMEJKMD_03456	IKADPOEK_02583	GDLOINLG_01232	ABHIHJGI_02361	OPBBOKMB_04698
aofH		Putative flavin-containing monoamine oxidase AofH	7	7	1	1	7450				1355	1355	1355	AJKOJGHF_00661	NHDALELB_07097	NBMEJKMD_03458	IKADPOEK_02585	GDLOINLG_01230	ABHIHJGI_02363	OPBBOKMB_04700
menJ_1		Menaquinone reductase	7	7	1	1	7458				1013	1013	1013	AJKOJGHF_00670	NHDALELB_07091	NBMEJKMD_03466	IKADPOEK_02592	GDLOINLG_01221	ABHIHJGI_02372	OPBBOKMB_04709
mmpR5_1		HTH-type transcriptional regulator MmpR5	7	7	1	1	7461				503	506	504	AJKOJGHF_00672	NHDALELB_04772	NBMEJKMD_03468	IKADPOEK_02594	GDLOINLG_01219	ABHIHJGI_02374	OPBBOKMB_04711
group_1339		5-(hydroxymethyl)furfural oxidase	7	7	1	1	7462				1562	1562	1562	AJKOJGHF_00673	NHDALELB_04773	NBMEJKMD_03469	IKADPOEK_02595	GDLOINLG_01218	ABHIHJGI_02375	OPBBOKMB_04712
group_1341		hypothetical protein	7	7	1	1	7482				2747	2747	2747	AJKOJGHF_00686	NHDALELB_04788	NBMEJKMD_03482	IKADPOEK_02603	GDLOINLG_01205	ABHIHJGI_02388	OPBBOKMB_04725
group_1344		hypothetical protein	7	7	1	1	7524				758	758	758	AJKOJGHF_00711	NHDALELB_04810	NBMEJKMD_03509	IKADPOEK_02630	GDLOINLG_01184	ABHIHJGI_02409	OPBBOKMB_04742
group_1345		hypothetical protein	7	7	1	1	7525				200	200	200	AJKOJGHF_00712	NHDALELB_04811	NBMEJKMD_03510	IKADPOEK_02631	GDLOINLG_01183	ABHIHJGI_02410	OPBBOKMB_04743
group_1346	nagC_10	N-acetylglucosamine repressor	7	7	1	1	7530				1244	1244	1244	AJKOJGHF_00717	NHDALELB_04816	NBMEJKMD_03515	IKADPOEK_02636	GDLOINLG_01178	ABHIHJGI_02415	OPBBOKMB_04748
group_1347		hypothetical protein	7	7	1	1	7532				1352	1433	1395	AJKOJGHF_00719	NHDALELB_04818	NBMEJKMD_03517	IKADPOEK_02638	GDLOINLG_01176	ABHIHJGI_02417	OPBBOKMB_04750
group_1348		hypothetical protein	7	7	1	1	7542				467	494	470	AJKOJGHF_00725	NHDALELB_04824	NBMEJKMD_03522	IKADPOEK_02644	GDLOINLG_01170	ABHIHJGI_02423	OPBBOKMB_04756
fabH_3		3-oxoacyl-[acyl-carrier-protein] synthase 3	7	7	1	1	7555				1010	1010	1010	AJKOJGHF_00737	NHDALELB_04835	NBMEJKMD_03533	IKADPOEK_02656	GDLOINLG_01159	ABHIHJGI_02434	OPBBOKMB_04767
group_1351	fabG_3	3-oxoacyl-[acyl-carrier-protein] reductase FabG	7	7	1	1	7556				770	794	783	AJKOJGHF_00738	NHDALELB_04836	NBMEJKMD_03534	IKADPOEK_02657	GDLOINLG_01158	ABHIHJGI_02435	OPBBOKMB_04768
fabF_9		3-oxoacyl-[acyl-carrier-protein] synthase 2	7	7	1	1	7560				662	1337	1220	AJKOJGHF_00742	NHDALELB_04840	NBMEJKMD_03538	IKADPOEK_02661	GDLOINLG_01154	ABHIHJGI_02439	OPBBOKMB_04772
group_1353		hypothetical protein	7	7	1	1	7566				449	449	449	AJKOJGHF_00748	NHDALELB_04846	NBMEJKMD_03544	IKADPOEK_02667	GDLOINLG_01148	ABHIHJGI_02445	OPBBOKMB_04778
kstR2_2		HTH-type transcriptional repressor KstR2	7	7	1	1	7571				611	611	611	AJKOJGHF_00752	NHDALELB_04850	NBMEJKMD_03548	IKADPOEK_02671	GDLOINLG_01144	ABHIHJGI_02449	OPBBOKMB_04782
group_1355		hypothetical protein	7	7	1	1	7573				899	899	899	AJKOJGHF_00754	NHDALELB_04852	NBMEJKMD_03550	IKADPOEK_02674	GDLOINLG_01142	ABHIHJGI_02451	OPBBOKMB_04784
rpoA_1		DNA-directed RNA polymerase subunit alpha	7	7	1	1	7633				419	1022	619	AJKOJGHF_00778	NHDALELB_04876	NBMEJKMD_03579	IKADPOEK_02706	GDLOINLG_01121	ABHIHJGI_02472	OPBBOKMB_04806
rpoA_2		DNA-directed RNA polymerase subunit alpha	7	7	1	1	10707				419	1022	533	AJKOJGHF_03036	NHDALELB_07536	NBMEJKMD_05602	IKADPOEK_02088	GDLOINLG_06376	ABHIHJGI_05032	OPBBOKMB_07755
group_1363		hypothetical protein	7	7	1	1	7661				863	1046	941	AJKOJGHF_00798	NHDALELB_04214	NBMEJKMD_08255	IKADPOEK_05269	GDLOINLG_08294	ABHIHJGI_06663	OPBBOKMB_07896
group_1366		hypothetical protein	7	7	1	1	7683				674	674	674	AJKOJGHF_00819	NHDALELB_04198	NBMEJKMD_08276	IKADPOEK_05288	GDLOINLG_08273	ABHIHJGI_06642	OPBBOKMB_07917
abgB_3		p-aminobenzoyl-glutamate hydrolase subunit B	7	7	1	1	7684				1145	1145	1145	AJKOJGHF_00820	NHDALELB_04197	NBMEJKMD_08277	IKADPOEK_05289	GDLOINLG_08272	ABHIHJGI_06641	OPBBOKMB_07918
aspA		Aspartate ammonia-lyase	7	7	1	1	7685				1442	1496	1449	AJKOJGHF_00821	NHDALELB_04196	NBMEJKMD_08278	IKADPOEK_05290	GDLOINLG_08271	ABHIHJGI_06640	OPBBOKMB_07919
group_1369		Soluble epoxide hydrolase	7	7	1	1	7712				1172	1172	1172	AJKOJGHF_00826	NHDALELB_04172	NBMEJKMD_08283	IKADPOEK_05298	GDLOINLG_08266	ABHIHJGI_06635	OPBBOKMB_07924
group_1370		hypothetical protein	7	7	1	1	7713				575	575	575	AJKOJGHF_00827	NHDALELB_04171	NBMEJKMD_08284	IKADPOEK_05299	GDLOINLG_08265	ABHIHJGI_06634	OPBBOKMB_07925
tsaM1		Toluene-4-sulfonate monooxygenase system iron-sulfur subunit TsaM1	7	7	1	1	7747				1064	1064	1064	AJKOJGHF_00850	NHDALELB_04134	NBMEJKMD_08307	IKADPOEK_05316	GDLOINLG_08243	ABHIHJGI_06612	OPBBOKMB_09501
rsbU_12		Phosphoserine phosphatase RsbU	7	7	1	1	7767				737	989	835	AJKOJGHF_00863	NHDALELB_04115	NBMEJKMD_08320	IKADPOEK_05333	GDLOINLG_08743	ABHIHJGI_07503	OPBBOKMB_08860
group_1376		hypothetical protein	7	7	1	1	7768				1064	1064	1064	AJKOJGHF_00864	NHDALELB_04114	NBMEJKMD_08321	IKADPOEK_05334	GDLOINLG_08744	ABHIHJGI_07504	OPBBOKMB_08861
rutR		HTH-type transcriptional regulator AcrR	7	7	1	1	7778				596	596	596	AJKOJGHF_00865	NHDALELB_04113	NBMEJKMD_08322	IKADPOEK_05335	GDLOINLG_08746	ABHIHJGI_07506	OPBBOKMB_08863
group_1379		hypothetical protein	7	7	1	1	7789				305	305	305	AJKOJGHF_00876	NHDALELB_04106	NBMEJKMD_07896	IKADPOEK_05346	GDLOINLG_08757	ABHIHJGI_07517	OPBBOKMB_08874
group_138		hypothetical protein	7	7	1	1	14973				1859	2225	2172	AJKOJGHF_06209	NHDALELB_04534	NBMEJKMD_08182	IKADPOEK_07635	GDLOINLG_02232	ABHIHJGI_08272	OPBBOKMB_07723
group_1380		hypothetical protein	7	7	1	1	7794				944	944	944	AJKOJGHF_00879	NHDALELB_04102	NBMEJKMD_07900	IKADPOEK_05350	GDLOINLG_08761	ABHIHJGI_07521	OPBBOKMB_08514
hsaA_2		Flavin-dependent monooxygenase_ oxygenase subunit HsaA	7	7	1	1	7795				1178	1181	1178	AJKOJGHF_00880	NHDALELB_04101	NBMEJKMD_07901	IKADPOEK_05351	GDLOINLG_08762	ABHIHJGI_07522	OPBBOKMB_08513
tqsA_3		AI-2 transport protein TqsA	7	7	1	1	7800				1115	1115	1115	AJKOJGHF_00884	NHDALELB_04096	NBMEJKMD_07906	IKADPOEK_05354	GDLOINLG_08765	ABHIHJGI_07525	OPBBOKMB_08509
arg		Arginase	7	7	1	1	7802				902	902	902	AJKOJGHF_00886	NHDALELB_04094	NBMEJKMD_07908	IKADPOEK_05356	GDLOINLG_08767	ABHIHJGI_07527	OPBBOKMB_08507
group_1385		hypothetical protein	7	7	1	1	7811				410	410	410	AJKOJGHF_00892	NHDALELB_08219	NBMEJKMD_07914	IKADPOEK_05364	GDLOINLG_08772	ABHIHJGI_07532	OPBBOKMB_08502
group_1388		hypothetical protein	7	7	1	1	13412				185	200	187	AJKOJGHF_00939	NHDALELB_08602	NBMEJKMD_07963	IKADPOEK_05431	GDLOINLG_02497	ABHIHJGI_00488	OPBBOKMB_06856
group_1390		Undecaprenyl-phosphate mannosyltransferase	7	7	1	1	1557				1331	1361	1341	AJKOJGHF_01030	NHDALELB_05370	NBMEJKMD_05221	IKADPOEK_03378	GDLOINLG_00542	ABHIHJGI_06444	OPBBOKMB_03371
group_1392		Subtilisin inhibitor-like protein 1	7	7	1	1	1574				443	443	443	AJKOJGHF_01048	NHDALELB_08738	NBMEJKMD_05211	IKADPOEK_03368	GDLOINLG_00530	ABHIHJGI_06456	OPBBOKMB_03359
dmdB		3-methylmercaptopropionyl-CoA ligase	7	7	1	1	1828				233	1649	1044	AJKOJGHF_01050	NHDALELB_08740	NBMEJKMD_05209	IKADPOEK_03312	GDLOINLG_00475	ABHIHJGI_06511	OPBBOKMB_03357
group_1395		hypothetical protein	7	7	1	1	1839				872	959	909	AJKOJGHF_01059	NHDALELB_08874	NBMEJKMD_05200	IKADPOEK_03302	GDLOINLG_00465	ABHIHJGI_06521	OPBBOKMB_03347
group_1396		hypothetical protein	7	7	1	1	1177				503	509	503	AJKOJGHF_01070	NHDALELB_07960	NBMEJKMD_05189	IKADPOEK_03288	GDLOINLG_00454	ABHIHJGI_06532	OPBBOKMB_03320
group_1397		hypothetical protein	7	7	1	1	1173				830	833	832	AJKOJGHF_01073	NHDALELB_07963	NBMEJKMD_05186	IKADPOEK_03285	GDLOINLG_00451	ABHIHJGI_00003	OPBBOKMB_03317
group_1398		hypothetical protein	7	7	1	1	1170				479	479	479	AJKOJGHF_01076	NHDALELB_07966	NBMEJKMD_05183	IKADPOEK_03282	GDLOINLG_00448	ABHIHJGI_00006	OPBBOKMB_03314
group_1399		Dye-decolorizing peroxidase	7	7	1	1	1168				1232	1232	1232	AJKOJGHF_01078	NHDALELB_07968	NBMEJKMD_05181	IKADPOEK_03280	GDLOINLG_00446	ABHIHJGI_00008	OPBBOKMB_03312
yceC_2		Stress response protein SCP2	7	7	1	1	16901				656	1235	910	AJKOJGHF_07334	NHDALELB_08694	NBMEJKMD_02333	IKADPOEK_03989	GDLOINLG_06672	ABHIHJGI_07610	OPBBOKMB_01476
group_140		hypothetical protein	7	7	1	2	435				278	290	285	AJKOJGHF_06663	NHDALELB_00543	NBMEJKMD_06155	IKADPOEK_03139	GDLOINLG_02904	ABHIHJGI_04036	OPBBOKMB_05492
kptA		RNA 2'-phosphotransferase	7	7	1	1	1154				578	689	593	AJKOJGHF_01090	NHDALELB_07980	NBMEJKMD_05169	IKADPOEK_03268	GDLOINLG_00434	ABHIHJGI_00020	OPBBOKMB_03300
group_1402		hypothetical protein	7	7	1	1	1125				572	617	578	AJKOJGHF_01115	NHDALELB_08005	NBMEJKMD_05144	IKADPOEK_03243	GDLOINLG_00409	ABHIHJGI_00045	OPBBOKMB_03275
phnO_1		Aminoalkylphosphonate N-acetyltransferase	7	7	1	1	1118				452	452	452	AJKOJGHF_01121	NHDALELB_08011	NBMEJKMD_05138	IKADPOEK_03237	GDLOINLG_00403	ABHIHJGI_00051	OPBBOKMB_03269
group_1405		hypothetical protein	7	7	1	1	1094				2357	2357	2357	AJKOJGHF_01142	NHDALELB_01372	NBMEJKMD_05117	IKADPOEK_01371	GDLOINLG_00382	ABHIHJGI_00072	OPBBOKMB_03248
group_1406		hypothetical protein	7	7	1	1	1090				998	998	998	AJKOJGHF_01146	NHDALELB_01368	NBMEJKMD_05113	IKADPOEK_01367	GDLOINLG_00378	ABHIHJGI_00076	OPBBOKMB_03244
trpG		Anthranilate synthase component 2	7	7	1	1	889				653	689	674	AJKOJGHF_01180	NHDALELB_01335	NBMEJKMD_04668	IKADPOEK_01320	GDLOINLG_00344	ABHIHJGI_00110	OPBBOKMB_09153
group_1408		Acyl-CoA dehydrogenase FadE27	7	7	1	1	902				1133	1133	1133	AJKOJGHF_01193	NHDALELB_01322	NBMEJKMD_04655	IKADPOEK_01307	GDLOINLG_00331	ABHIHJGI_00123	OPBBOKMB_04809
nshR		23S rRNA (adenosine(1067)-2'-O)-methyltransferase	7	7	1	1	911				779	779	779	AJKOJGHF_01201	NHDALELB_01314	NBMEJKMD_04647	IKADPOEK_01299	GDLOINLG_00323	ABHIHJGI_00131	OPBBOKMB_04817
etfA_2		Electron transfer flavoprotein subunit alpha	7	7	1	1	15357				119	962	512	AJKOJGHF_08139	NHDALELB_01845	NBMEJKMD_06531	IKADPOEK_07329	GDLOINLG_08375	ABHIHJGI_06917	OPBBOKMB_07877
moeA		Molybdopterin molybdenumtransferase	7	7	1	1	925				1175	1610	1294	AJKOJGHF_01210	NHDALELB_01305	NBMEJKMD_04638	IKADPOEK_01290	GDLOINLG_00314	ABHIHJGI_00140	OPBBOKMB_04826
devR_1		Transcriptional regulatory protein DevR (DosR)	7	7	1	1	933				581	680	663	AJKOJGHF_01218	NHDALELB_01297	NBMEJKMD_04630	IKADPOEK_01282	GDLOINLG_00306	ABHIHJGI_00148	OPBBOKMB_04834
rsbU_2		Phosphoserine phosphatase RsbU	7	7	1	1	951				2162	2216	2180	AJKOJGHF_01234	NHDALELB_01280	NBMEJKMD_04614	IKADPOEK_01264	GDLOINLG_00289	ABHIHJGI_00165	OPBBOKMB_04851
group_1414		hypothetical protein	7	7	1	1	954				566	590	569	AJKOJGHF_01236	NHDALELB_01277	NBMEJKMD_04612	IKADPOEK_01261	GDLOINLG_00287	ABHIHJGI_00167	OPBBOKMB_04854
metG		Methionine--tRNA ligase	7	7	1	1	962				1634	1634	1634	AJKOJGHF_01248	NHDALELB_01272	NBMEJKMD_04601	IKADPOEK_01256	GDLOINLG_00282	ABHIHJGI_00172	OPBBOKMB_04859
group_1417		hypothetical protein	7	7	1	1	971				254	440	413	AJKOJGHF_01255	NHDALELB_01265	NBMEJKMD_04594	IKADPOEK_01249	GDLOINLG_00275	ABHIHJGI_00179	OPBBOKMB_04866
group_1418		hypothetical protein	7	7	1	1	977				1286	1286	1286	AJKOJGHF_01261	NHDALELB_01259	NBMEJKMD_04588	IKADPOEK_01243	GDLOINLG_00269	ABHIHJGI_00185	OPBBOKMB_04872
group_1419		hypothetical protein	7	7	1	1	1039				1445	1472	1454	AJKOJGHF_01286	NHDALELB_01236	NBMEJKMD_04563	IKADPOEK_01201	GDLOINLG_00227	ABHIHJGI_00228	OPBBOKMB_04897
group_1420		hypothetical protein	7	7	1	1	1040				1481	1481	1481	AJKOJGHF_01287	NHDALELB_01235	NBMEJKMD_04562	IKADPOEK_01200	GDLOINLG_00226	ABHIHJGI_00229	OPBBOKMB_04898
kynU		Kynureninase	7	7	1	1	1900				1229	1268	1245	AJKOJGHF_01320	NHDALELB_01198	NBMEJKMD_04530	IKADPOEK_01152	GDLOINLG_00176	ABHIHJGI_00279	OPBBOKMB_04933
basS		Signal transduction histidine-protein kinase BaeS	7	7	1	1	1919				1367	1406	1373	AJKOJGHF_01336	NHDALELB_01182	NBMEJKMD_04514	IKADPOEK_01136	GDLOINLG_00160	ABHIHJGI_00295	OPBBOKMB_04949
dapb3_1		Dipeptidyl aminopeptidase BIII	7	7	1	1	1941				1775	1883	1799	AJKOJGHF_01354	NHDALELB_01164	NBMEJKMD_04495	IKADPOEK_01117	GDLOINLG_00142	ABHIHJGI_00313	OPBBOKMB_04967
group_1428		hypothetical protein	7	7	1	1	1942				836	905	846	AJKOJGHF_01355	NHDALELB_01163	NBMEJKMD_04494	IKADPOEK_01116	GDLOINLG_00141	ABHIHJGI_00314	OPBBOKMB_04968
yvoA_1		HTH-type transcriptional repressor YvoA	7	7	1	1	1950				788	806	800	AJKOJGHF_01363	NHDALELB_01155	NBMEJKMD_04486	IKADPOEK_01106	GDLOINLG_00133	ABHIHJGI_00322	OPBBOKMB_04976
group_1430	rsgA_2	hypothetical protein	7	7	1	1	1952				4001	4019	4012	AJKOJGHF_01364	NHDALELB_01154	NBMEJKMD_04485	IKADPOEK_01105	GDLOINLG_00132	ABHIHJGI_00323	OPBBOKMB_04977
group_1433		hypothetical protein	7	7	1	1	670				470	521	491	AJKOJGHF_01395	NHDALELB_07032	NBMEJKMD_04475	IKADPOEK_01096	GDLOINLG_00119	ABHIHJGI_00336	OPBBOKMB_05941
minD_1		Septum site-determining protein MinD	7	7	1	1	650				1073	1139	1091	AJKOJGHF_01412	NHDALELB_07015	NBMEJKMD_04456	IKADPOEK_01079	GDLOINLG_00102	ABHIHJGI_00353	OPBBOKMB_05924
group_1437		hypothetical protein	7	7	1	1	647				848	848	848	AJKOJGHF_01414	NHDALELB_07013	NBMEJKMD_04454	IKADPOEK_01077	GDLOINLG_00100	ABHIHJGI_00355	OPBBOKMB_05919
tmk_1		Thymidylate kinase	7	7	1	1	634				3167	3266	3200	AJKOJGHF_01426	NHDALELB_07001	NBMEJKMD_04442	IKADPOEK_01065	GDLOINLG_00088	ABHIHJGI_00367	OPBBOKMB_05907
dhmA2_2		Haloalkane dehalogenase 2	7	7	1	1	6650				749	914	850	AJKOJGHF_07511	NHDALELB_07313	NBMEJKMD_04344	IKADPOEK_01403	GDLOINLG_07522	ABHIHJGI_07691	OPBBOKMB_00032
group_1440		hypothetical protein	7	7	1	1	627				386	386	386	AJKOJGHF_01432	NHDALELB_06995	NBMEJKMD_04436	IKADPOEK_01054	GDLOINLG_00082	ABHIHJGI_00373	OPBBOKMB_05901
nadE_3		Glutamine-dependent NAD(+) synthetase	7	7	1	1	618				839	875	854	AJKOJGHF_01438	NHDALELB_08930	NBMEJKMD_04431	IKADPOEK_01049	GDLOINLG_00077	ABHIHJGI_06135	OPBBOKMB_05896
group_1442		hypothetical protein	7	7	1	1	615				1172	1190	1183	AJKOJGHF_01441	NHDALELB_08515	NBMEJKMD_04428	IKADPOEK_01046	GDLOINLG_00074	ABHIHJGI_06138	OPBBOKMB_05893
group_1443		hypothetical protein	7	7	1	1	613				509	527	517	AJKOJGHF_01443	NHDALELB_08513	NBMEJKMD_04426	IKADPOEK_01044	GDLOINLG_00072	ABHIHJGI_06140	OPBBOKMB_05891
group_1444		putative membrane protein	7	7	1	1	589				692	692	692	AJKOJGHF_01460	NHDALELB_08493	NBMEJKMD_04409	IKADPOEK_01022	GDLOINLG_00046	ABHIHJGI_06166	OPBBOKMB_05870
group_1445		hypothetical protein	7	7	1	1	543				611	620	613	AJKOJGHF_01497	NHDALELB_07456	NBMEJKMD_04372	IKADPOEK_00986	GDLOINLG_00010	ABHIHJGI_06202	OPBBOKMB_05834
cseA		Lipoprotein CseA	7	7	1	1	509				599	653	606	AJKOJGHF_01516	NHDALELB_08331	NBMEJKMD_04352	IKADPOEK_00967	GDLOINLG_09119	ABHIHJGI_08397	OPBBOKMB_05812
group_1451		hypothetical protein	7	7	1	1	491				473	560	492	AJKOJGHF_01534	NHDALELB_08314	NBMEJKMD_09042	IKADPOEK_00950	GDLOINLG_09101	ABHIHJGI_08415	OPBBOKMB_09066
bcrC_1		Undecaprenyl-diphosphatase BcrC	7	7	1	1	2721				737	743	737	AJKOJGHF_01560	NHDALELB_08558	NBMEJKMD_01071	IKADPOEK_06308	GDLOINLG_08500	ABHIHJGI_07207	OPBBOKMB_05460
group_1453		hypothetical protein	7	7	1	1	2724				185	188	187	AJKOJGHF_01563	NHDALELB_06758	NBMEJKMD_01068	IKADPOEK_06305	GDLOINLG_08503	ABHIHJGI_07210	OPBBOKMB_05457
group_1455		hypothetical protein	7	7	1	1	2761				254	1124	378	AJKOJGHF_01588	NHDALELB_06734	NBMEJKMD_01043	IKADPOEK_06273	GDLOINLG_08528	ABHIHJGI_07235	OPBBOKMB_05432
group_1457		hypothetical protein	7	7	1	1	2763				752	755	753	AJKOJGHF_01590	NHDALELB_06732	NBMEJKMD_01041	IKADPOEK_06271	GDLOINLG_08530	ABHIHJGI_07237	OPBBOKMB_05430
group_1458		hypothetical protein	7	7	1	1	2766				257	278	264	AJKOJGHF_01593	NHDALELB_06729	NBMEJKMD_01038	IKADPOEK_06268	GDLOINLG_08533	ABHIHJGI_07240	OPBBOKMB_05427
mngR_5		Mannosyl-D-glycerate transport/metabolism system repressor MngR	7	7	1	1	2779				872	872	872	AJKOJGHF_01605	NHDALELB_06717	NBMEJKMD_01026	IKADPOEK_06256	GDLOINLG_08545	ABHIHJGI_07252	OPBBOKMB_05415
gph_1		Phosphoglycolate phosphatase	7	7	1	1	2780				707	737	711	AJKOJGHF_01606	NHDALELB_06716	NBMEJKMD_01025	IKADPOEK_06255	GDLOINLG_08546	ABHIHJGI_07253	OPBBOKMB_05414
group_1461		hypothetical protein	7	7	1	1	2789				851	851	851	AJKOJGHF_01615	NHDALELB_06708	NBMEJKMD_01016	IKADPOEK_06245	GDLOINLG_08665	ABHIHJGI_07425	OPBBOKMB_05406
group_1462		hypothetical protein	7	7	1	1	2793				461	467	461	AJKOJGHF_01619	NHDALELB_06704	NBMEJKMD_01012	IKADPOEK_06241	GDLOINLG_08661	ABHIHJGI_07421	OPBBOKMB_05402
group_1465		hypothetical protein	7	7	1	1	2815				764	764	764	AJKOJGHF_01633	NHDALELB_06688	NBMEJKMD_00998	IKADPOEK_06224	GDLOINLG_08638	ABHIHJGI_07398	OPBBOKMB_05388
group_1466		hypothetical protein	7	7	1	1	2829				737	737	737	AJKOJGHF_01640	NHDALELB_02100	NBMEJKMD_00991	IKADPOEK_06217	GDLOINLG_08631	ABHIHJGI_07391	OPBBOKMB_05374
puuB_3		Gamma-glutamylputrescine oxidoreductase	7	7	1	1	2841				1403	1403	1403	AJKOJGHF_01657	NHDALELB_02087	NBMEJKMD_00979	IKADPOEK_06204	GDLOINLG_08616	ABHIHJGI_07376	OPBBOKMB_05358
group_1469	pitA_1	hypothetical protein	7	7	1	1	2844				482	488	486	AJKOJGHF_01660	NHDALELB_02083	NBMEJKMD_00976	IKADPOEK_06200	GDLOINLG_08613	ABHIHJGI_07373	OPBBOKMB_05355
group_1470	pepN_1	Aminopeptidase N	7	7	1	1	2856				1448	1448	1448	AJKOJGHF_01672	NHDALELB_02072	NBMEJKMD_00964	IKADPOEK_06188	GDLOINLG_01118	ABHIHJGI_03966	OPBBOKMB_05343
group_1471		hypothetical protein	7	7	1	1	2858				836	851	847	AJKOJGHF_01674	NHDALELB_02070	NBMEJKMD_00962	IKADPOEK_06186	GDLOINLG_01116	ABHIHJGI_03964	OPBBOKMB_05341
glkA_1		Glucokinase	7	7	1	1	2868				962	1001	985	AJKOJGHF_01684	NHDALELB_02060	NBMEJKMD_00952	IKADPOEK_06176	GDLOINLG_01106	ABHIHJGI_03954	OPBBOKMB_05331
otsA_1		Trehalose-6-phosphate synthase	7	7	1	1	2873				1394	1409	1398	AJKOJGHF_01689	NHDALELB_02055	NBMEJKMD_00947	IKADPOEK_06171	GDLOINLG_01101	ABHIHJGI_03949	OPBBOKMB_05326
group_1475		hypothetical protein	7	7	1	1	2913			Hypothetical protein with no hits to refseq/uniprot/clusters/cdd/tigrfams/pfam overlapping another protein with hits	227	272	265	AJKOJGHF_01716	NHDALELB_02029	NBMEJKMD_00920	IKADPOEK_06148	GDLOINLG_01074	ABHIHJGI_03922	OPBBOKMB_05299
group_1476		hypothetical protein	7	7	1	1	2915				1079	1079	1079	AJKOJGHF_01718	NHDALELB_02027	NBMEJKMD_00918	IKADPOEK_07219	GDLOINLG_01072	ABHIHJGI_03920	OPBBOKMB_05297
group_1477		hypothetical protein	7	7	1	1	2920				641	680	674	AJKOJGHF_01720	NHDALELB_02025	NBMEJKMD_00916	IKADPOEK_07217	GDLOINLG_01070	ABHIHJGI_03918	OPBBOKMB_05295
cutC		Copper homeostasis protein CutC	7	7	1	1	2923				689	689	689	AJKOJGHF_01724	NHDALELB_02022	NBMEJKMD_00912	IKADPOEK_07213	GDLOINLG_01066	ABHIHJGI_03914	OPBBOKMB_00991
group_1479		hypothetical protein	7	7	1	1	2924				548	563	552	AJKOJGHF_01725	NHDALELB_02021	NBMEJKMD_00911	IKADPOEK_07212	GDLOINLG_01065	ABHIHJGI_03913	OPBBOKMB_00990
helD_1		DNA helicase IV	7	7	1	1	2925				2042	2042	2042	AJKOJGHF_01726	NHDALELB_02020	NBMEJKMD_00910	IKADPOEK_07211	GDLOINLG_01064	ABHIHJGI_03912	OPBBOKMB_00989
yfiY_1		putative siderophore-binding lipoprotein YfiY	7	7	1	1	2939				986	1028	995	AJKOJGHF_01731	NHDALELB_02015	NBMEJKMD_00905	IKADPOEK_07206	GDLOINLG_01053	ABHIHJGI_03901	OPBBOKMB_00978
yusV_1		putative siderophore transport system ATP-binding protein YusV	7	7	1	1	2940				869	872	869	AJKOJGHF_01732	NHDALELB_02014	NBMEJKMD_00904	IKADPOEK_07205	GDLOINLG_01052	ABHIHJGI_03900	OPBBOKMB_00977
accA1_1		Acetyl-/propionyl-coenzyme A carboxylase alpha chain	7	7	1	1	2995				1871	1934	1903	AJKOJGHF_01774	NHDALELB_01973	NBMEJKMD_00863	IKADPOEK_07166	GDLOINLG_01011	ABHIHJGI_03859	OPBBOKMB_00936
fadB		putative enoyl-CoA hydratase	7	7	1	1	2997				734	734	734	AJKOJGHF_01776	NHDALELB_01971	NBMEJKMD_00861	IKADPOEK_07164	GDLOINLG_01009	ABHIHJGI_03857	OPBBOKMB_00934
pdxH_2		Pyridoxine/pyridoxamine 5'-phosphate oxidase	7	7	1	1	3001				698	698	698	AJKOJGHF_01779	NHDALELB_01968	NBMEJKMD_00858	IKADPOEK_07161	GDLOINLG_01006	ABHIHJGI_03854	OPBBOKMB_00931
group_1490		hypothetical protein	7	7	1	1	3009				1067	1067	1067	AJKOJGHF_01786	NHDALELB_01961	NBMEJKMD_00851	IKADPOEK_07154	GDLOINLG_00999	ABHIHJGI_03847	OPBBOKMB_00924
group_1491	yknY_1	putative ABC transporter ATP-binding protein YknY	7	7	1	1	3010				701	701	701	AJKOJGHF_01787	NHDALELB_01960	NBMEJKMD_00850	IKADPOEK_07153	GDLOINLG_00998	ABHIHJGI_03846	OPBBOKMB_00923
group_1492		hypothetical protein	7	7	1	1	3015				1595	1625	1603	AJKOJGHF_01791	NHDALELB_01956	NBMEJKMD_00846	IKADPOEK_07149	GDLOINLG_00994	ABHIHJGI_03842	OPBBOKMB_00919
group_1493		hypothetical protein	7	7	1	1	3020				1274	1307	1302	AJKOJGHF_01796	NHDALELB_01951	NBMEJKMD_00841	IKADPOEK_07144	GDLOINLG_00989	ABHIHJGI_08701	OPBBOKMB_00914
group_1494	sigK_1	ECF RNA polymerase sigma factor SigK	7	7	1	1	3024				599	599	599	AJKOJGHF_01800	NHDALELB_01947	NBMEJKMD_00837	IKADPOEK_07140	GDLOINLG_00985	ABHIHJGI_08705	OPBBOKMB_00910
fadK_1		Short-chain-fatty-acid--CoA ligase	7	7	1	1	3027				1595	1598	1595	AJKOJGHF_01803	NHDALELB_01944	NBMEJKMD_00834	IKADPOEK_07137	GDLOINLG_00982	ABHIHJGI_08708	OPBBOKMB_00907
group_1496		Acyl-CoA dehydrogenase FadE34	7	7	1	1	3030				875	887	876	AJKOJGHF_01806	NHDALELB_01941	NBMEJKMD_00831	IKADPOEK_07134	GDLOINLG_00979	ABHIHJGI_08711	OPBBOKMB_00904
hsaB_1		Flavin-dependent monooxygenase_ reductase subunit HsaB	7	7	1	1	3041				608	635	611	AJKOJGHF_01813	NHDALELB_01928	NBMEJKMD_00824	IKADPOEK_07127	GDLOINLG_00971	ABHIHJGI_08719	OPBBOKMB_00896
echA8_1		putative enoyl-CoA hydratase echA8	7	7	1	1	3042				803	821	815	AJKOJGHF_01814	NHDALELB_01927	NBMEJKMD_00823	IKADPOEK_07126	GDLOINLG_00970	ABHIHJGI_08720	OPBBOKMB_00895
czcO_3		putative oxidoreductase CzcO	7	7	1	1	3044				1127	1130	1127	AJKOJGHF_01817	NHDALELB_01925	NBMEJKMD_00820	IKADPOEK_07124	GDLOINLG_00967	ABHIHJGI_08723	OPBBOKMB_00892
group_150	betI_7	HTH-type transcriptional regulator BetI	7	7	1	1	15585				464	803	688	AJKOJGHF_07978	NHDALELB_03073	NBMEJKMD_01781	IKADPOEK_06604	GDLOINLG_06074	ABHIHJGI_06112	OPBBOKMB_06367
fadD3_1		3-[(3aS_4S_7aS)-7a-methyl-1_5-dioxo-octahydro-1H-inden-4-yl]propanoyl:CoA ligase	7	7	1	1	3061				1604	1610	1607	AJKOJGHF_01830	NHDALELB_03366	NBMEJKMD_00808	IKADPOEK_07110	GDLOINLG_00953	ABHIHJGI_07134	OPBBOKMB_00878
ssuD_1		Alkanesulfonate monooxygenase	7	7	1	1	3076				959	998	964	AJKOJGHF_01841	NHDALELB_03354	NBMEJKMD_00799	IKADPOEK_04656	GDLOINLG_00938	ABHIHJGI_07149	OPBBOKMB_00864
group_1507		Actin-binding protein	7	7	1	1	3087				416	416	416	AJKOJGHF_01849	NHDALELB_03345	NBMEJKMD_00791	IKADPOEK_04665	GDLOINLG_00930	ABHIHJGI_07157	OPBBOKMB_00856
group_1508		Phthiodiolone/phenolphthiodiolone dimycocerosates ketoreductase	7	7	1	1	3089				902	917	910	AJKOJGHF_01851	NHDALELB_03343	NBMEJKMD_00789	IKADPOEK_04667	GDLOINLG_00928	ABHIHJGI_07159	OPBBOKMB_00854
group_1509		hypothetical protein	7	7	1	1	3092				1403	1403	1403	AJKOJGHF_01853	NHDALELB_03341	NBMEJKMD_00787	IKADPOEK_04669	GDLOINLG_00925	ABHIHJGI_07162	OPBBOKMB_00851
aam_2		Acylamidase	7	7	1	1	15633				284	1532	1310	AJKOJGHF_08021	NHDALELB_05637	NBMEJKMD_01824	IKADPOEK_06561	GDLOINLG_06031	ABHIHJGI_06069	OPBBOKMB_06324
bar		Phosphinothricin N-acetyltransferase	7	7	1	1	2537				530	548	541	AJKOJGHF_01884	NHDALELB_03285	NBMEJKMD_00751	IKADPOEK_04787	GDLOINLG_00894	ABHIHJGI_08777	OPBBOKMB_00813
group_1514		hypothetical protein	7	7	1	1	2518				1166	1166	1166	AJKOJGHF_01898	NHDALELB_03272	NBMEJKMD_00738	IKADPOEK_04800	GDLOINLG_00880	ABHIHJGI_08791	OPBBOKMB_00799
moaE2		Molybdopterin molybdenumtransferase 2	7	7	1	1	2503				1331	1331	1331	AJKOJGHF_01912	NHDALELB_06208	NBMEJKMD_00724	IKADPOEK_04814	GDLOINLG_00866	ABHIHJGI_04605	OPBBOKMB_00785
phnO_2		Aminoalkylphosphonate N-acetyltransferase	7	7	1	1	2497				515	524	517	AJKOJGHF_01918	NHDALELB_06214	NBMEJKMD_00718	IKADPOEK_04820	GDLOINLG_00860	ABHIHJGI_04599	OPBBOKMB_00779
exoA		Exodeoxyribonuclease	7	7	1	1	2496				794	887	810	AJKOJGHF_01919	NHDALELB_06215	NBMEJKMD_00717	IKADPOEK_04821	GDLOINLG_00859	ABHIHJGI_04598	OPBBOKMB_00778
group_1518		Baeyer-Villiger monooxygenase	7	7	1	1	2490				1583	1628	1594	AJKOJGHF_01922	NHDALELB_06218	NBMEJKMD_00714	IKADPOEK_04824	GDLOINLG_00856	ABHIHJGI_04595	OPBBOKMB_00775
group_1519		hypothetical protein	7	7	1	1	2494				668	668	668	AJKOJGHF_01923	NHDALELB_06217	NBMEJKMD_00713	IKADPOEK_04823	GDLOINLG_00855	ABHIHJGI_04594	OPBBOKMB_00774
group_1520		hypothetical protein	7	7	1	1	2489				239	239	239	AJKOJGHF_01925	NHDALELB_06221	NBMEJKMD_00711	IKADPOEK_04827	GDLOINLG_00853	ABHIHJGI_04592	OPBBOKMB_00772
ydfJ_1		Membrane protein YdfJ	7	7	1	1	2486				2234	2252	2241	AJKOJGHF_01928	NHDALELB_06224	NBMEJKMD_00708	IKADPOEK_04830	GDLOINLG_00850	ABHIHJGI_04589	OPBBOKMB_00769
group_1523		hypothetical protein	7	7	1	1	2467				407	407	407	AJKOJGHF_01939	NHDALELB_06239	NBMEJKMD_00697	IKADPOEK_04844	GDLOINLG_00839	ABHIHJGI_04578	OPBBOKMB_00758
ispE		4-diphosphocytidyl-2-C-methyl-D-erythritol kinase	7	7	1	1	2462				893	917	899	AJKOJGHF_01943	NHDALELB_06243	NBMEJKMD_00693	IKADPOEK_04848	GDLOINLG_00835	ABHIHJGI_04574	OPBBOKMB_00754
group_1526		hypothetical protein	7	7	1	1	2457				1841	1874	1858	AJKOJGHF_01946	NHDALELB_06247	NBMEJKMD_00690	IKADPOEK_04851	GDLOINLG_00832	ABHIHJGI_04571	OPBBOKMB_00751
group_1528	galE_1	UDP-glucose 4-epimerase	7	7	1	1	2451				953	953	953	AJKOJGHF_01952	NHDALELB_06253	NBMEJKMD_00684	IKADPOEK_04857	GDLOINLG_00826	ABHIHJGI_04565	OPBBOKMB_00745
tam_1		putative trans-aconitate 2-methyltransferase	7	7	1	1	2444				830	842	833	AJKOJGHF_01957	NHDALELB_06259	NBMEJKMD_00679	IKADPOEK_04863	GDLOINLG_00821	ABHIHJGI_04560	OPBBOKMB_00740
group_1530		hypothetical protein	7	7	1	1	2436				461	461	461	AJKOJGHF_01962	NHDALELB_06264	NBMEJKMD_00674	IKADPOEK_04868	GDLOINLG_00816	ABHIHJGI_04555	OPBBOKMB_00735
Hgd		2-(hydroxymethyl)glutarate dehydrogenase	7	7	1	1	9857				917	929	918	AJKOJGHF_01983	NHDALELB_05028	NBMEJKMD_02446	IKADPOEK_08337	GDLOINLG_06905	ABHIHJGI_03446	OPBBOKMB_06088
group_1532		Putative phosphoribosyl transferase	7	7	1	1	9859				665	677	666	AJKOJGHF_01984	NHDALELB_05029	NBMEJKMD_02447	IKADPOEK_08335	GDLOINLG_06907	ABHIHJGI_03448	OPBBOKMB_06086
sigI_3		putative ECF RNA polymerase sigma factor SigI	7	7	1	1	9861				1145	1145	1145	AJKOJGHF_01986	NHDALELB_05033	NBMEJKMD_02449	IKADPOEK_08331	GDLOINLG_06909	ABHIHJGI_03450	OPBBOKMB_06084
lsrK		Autoinducer-2 kinase	7	7	1	1	9870				617	1439	1321	AJKOJGHF_01992	NHDALELB_05040	NBMEJKMD_02455	IKADPOEK_08325	GDLOINLG_06915	ABHIHJGI_03456	OPBBOKMB_06078
group_1539		hypothetical protein	7	7	1	1	9896				689	689	689	AJKOJGHF_02011	NHDALELB_05061	NBMEJKMD_02475	IKADPOEK_08309	GDLOINLG_06936	ABHIHJGI_03477	OPBBOKMB_06057
group_1540		Hydrolase	7	7	1	1	9898				803	803	803	AJKOJGHF_02013	NHDALELB_05063	NBMEJKMD_02477	IKADPOEK_08307	GDLOINLG_06938	ABHIHJGI_03479	OPBBOKMB_06055
gvpA_2		Gas vesicle structural protein	7	7	1	1	10011				320	449	430	AJKOJGHF_02094	NHDALELB_03533	NBMEJKMD_02555	IKADPOEK_08945	GDLOINLG_07009	ABHIHJGI_03550	OPBBOKMB_05984
group_1596		hypothetical protein	7	7	1	1	15867				203	227	223	AJKOJGHF_02264	NHDALELB_08190	NBMEJKMD_02739	IKADPOEK_05389	GDLOINLG_07658	ABHIHJGI_04716	OPBBOKMB_08977
ligD_6		Multifunctional non-homologous end joining protein LigD	7	7	1	1	15866				683	767	695	AJKOJGHF_02265	NHDALELB_06610	NBMEJKMD_02740	IKADPOEK_05390	GDLOINLG_07659	ABHIHJGI_04717	OPBBOKMB_08976
lcfB_2		Long-chain-fatty-acid--CoA ligase	7	7	1	1	8364				1733	1760	1749	AJKOJGHF_02411	NHDALELB_05500	NBMEJKMD_06637	IKADPOEK_03595	GDLOINLG_05261	ABHIHJGI_05177	OPBBOKMB_05165
bbsG		(R)-benzylsuccinyl-CoA dehydrogenase	7	7	1	1	8366				1214	1214	1214	AJKOJGHF_02413	NHDALELB_05502	NBMEJKMD_06635	IKADPOEK_03593	GDLOINLG_05259	ABHIHJGI_05175	OPBBOKMB_05163
ttgW_3		putative HTH-type transcriptional regulator TtgW	7	7	1	1	8377				626	725	640	AJKOJGHF_02421	NHDALELB_05510	NBMEJKMD_06627	IKADPOEK_03585	GDLOINLG_05251	ABHIHJGI_05167	OPBBOKMB_05155
yedY_3		Sulfoxide reductase catalytic subunit YedY	7	7	1	1	8381				203	749	666	AJKOJGHF_02425	NHDALELB_05514	NBMEJKMD_06623	IKADPOEK_03581	GDLOINLG_05247	ABHIHJGI_05163	OPBBOKMB_05151
group_1617		hypothetical protein	7	7	1	1	8407				788	788	788	AJKOJGHF_02467	NHDALELB_05538	NBMEJKMD_06579	IKADPOEK_03555	GDLOINLG_05218	ABHIHJGI_05134	OPBBOKMB_08914
group_1618		hypothetical protein	7	7	1	1	8419				224	224	224	AJKOJGHF_02478	NHDALELB_05549	NBMEJKMD_06568	IKADPOEK_03544	GDLOINLG_05207	ABHIHJGI_05123	OPBBOKMB_08925
pobB_1		Phenoxybenzoate dioxygenase subunit beta	7	7	1	1	8420				935	935	935	AJKOJGHF_02479	NHDALELB_05550	NBMEJKMD_06567	IKADPOEK_03543	GDLOINLG_05206	ABHIHJGI_05122	OPBBOKMB_08926
pldh-t_4		Pyridoxal 4-dehydrogenase	7	7	1	1	8424				749	758	756	AJKOJGHF_02482	NHDALELB_05553	NBMEJKMD_06564	IKADPOEK_03540	GDLOINLG_03543	ABHIHJGI_02250	OPBBOKMB_01693
betB_1		NAD/NADP-dependent betaine aldehyde dehydrogenase	7	7	1	1	8429				1487	1487	1487	AJKOJGHF_02487	NHDALELB_05558	NBMEJKMD_06559	IKADPOEK_03535	GDLOINLG_03538	ABHIHJGI_02245	OPBBOKMB_01698
atzA		Atrazine chlorohydrolase	7	7	1	1	8433				1373	1409	1394	AJKOJGHF_02491	NHDALELB_05562	NBMEJKMD_06555	IKADPOEK_03531	GDLOINLG_03534	ABHIHJGI_02241	OPBBOKMB_01702
cytR_3		HTH-type transcriptional repressor CytR	7	7	1	1	8471				1025	1025	1025	AJKOJGHF_02522	NHDALELB_02618	NBMEJKMD_05883	IKADPOEK_07790	GDLOINLG_03501	ABHIHJGI_02208	OPBBOKMB_01735
group_1626	ncsB3_4	2-hydroxy-5-methyl-1-naphthoate 7-hydroxylase	7	7	1	1	8490				1517	1529	1520	AJKOJGHF_02539	NHDALELB_02601	NBMEJKMD_05866	IKADPOEK_07773	GDLOINLG_03484	ABHIHJGI_02191	OPBBOKMB_01752
feaB		Phenylacetaldehyde dehydrogenase	7	7	1	1	8510				1352	1421	1394	AJKOJGHF_02557	NHDALELB_02585	NBMEJKMD_05850	IKADPOEK_07757	GDLOINLG_03468	ABHIHJGI_02175	OPBBOKMB_01768
group_1629		hypothetical protein	7	7	1	1	8519				377	521	479	AJKOJGHF_02565	NHDALELB_02577	NBMEJKMD_05842	IKADPOEK_07748	GDLOINLG_03460	ABHIHJGI_02167	OPBBOKMB_01776
infC		Translation initiation factor IF-3	7	7	1	1	8520				611	758	719	AJKOJGHF_02566	NHDALELB_02576	NBMEJKMD_05841	IKADPOEK_07747	GDLOINLG_03459	ABHIHJGI_02166	OPBBOKMB_01777
group_1631		hypothetical protein	7	7	1	1	8527				1046	1160	1143	AJKOJGHF_02573	NHDALELB_02569	NBMEJKMD_05834	IKADPOEK_07740	GDLOINLG_03452	ABHIHJGI_02159	OPBBOKMB_01784
dasR_2		HTH-type transcriptional repressor DasR	7	7	1	1	8086				653	725	710	AJKOJGHF_02598	NHDALELB_02545	NBMEJKMD_05809	IKADPOEK_07717	GDLOINLG_03420	ABHIHJGI_02128	OPBBOKMB_01816
group_1634		hypothetical protein	7	7	1	1	8073				515	515	515	AJKOJGHF_02608	NHDALELB_02534	NBMEJKMD_05799	IKADPOEK_04449	GDLOINLG_03410	ABHIHJGI_02118	OPBBOKMB_01826
group_1635		hypothetical protein	7	7	1	1	8072				503	503	503	AJKOJGHF_02609	NHDALELB_02533	NBMEJKMD_05798	IKADPOEK_04450	GDLOINLG_03409	ABHIHJGI_02117	OPBBOKMB_01827
yfbT_1		Sugar phosphatase YfbT	7	7	1	1	8069				647	686	652	AJKOJGHF_02612	NHDALELB_02530	NBMEJKMD_05795	IKADPOEK_04453	GDLOINLG_03406	ABHIHJGI_02114	OPBBOKMB_01830
metN		Methionine import ATP-binding protein MetN	7	7	1	1	8068				1061	1109	1094	AJKOJGHF_02613	NHDALELB_02529	NBMEJKMD_05794	IKADPOEK_04454	GDLOINLG_03405	ABHIHJGI_02113	OPBBOKMB_01831
group_1638		hypothetical protein	7	7	1	1	8040				437	458	446	AJKOJGHF_02636	NHDALELB_02505	NBMEJKMD_05771	IKADPOEK_04478	GDLOINLG_03382	ABHIHJGI_02089	OPBBOKMB_01855
kcsA_1		pH-gated potassium channel KcsA	7	7	1	1	8026				665	665	665	AJKOJGHF_02649	NHDALELB_02492	NBMEJKMD_05758	IKADPOEK_04491	GDLOINLG_03369	ABHIHJGI_02076	OPBBOKMB_01868
group_1640		hypothetical protein	7	7	1	1	8009				1130	1133	1132	AJKOJGHF_02665	NHDALELB_02476	NBMEJKMD_05742	IKADPOEK_04507	GDLOINLG_03353	ABHIHJGI_02060	OPBBOKMB_01884
ppiB		putative peptidyl-prolyl cis-trans isomerase B	7	7	1	1	8003				821	821	821	AJKOJGHF_02669	NHDALELB_02469	NBMEJKMD_05738	IKADPOEK_04512	GDLOINLG_03349	ABHIHJGI_02056	OPBBOKMB_01888
hisS		Histidine--tRNA ligase	7	7	1	1	8001				1262	1262	1262	AJKOJGHF_02671	NHDALELB_02467	NBMEJKMD_05736	IKADPOEK_04514	GDLOINLG_03347	ABHIHJGI_02054	OPBBOKMB_01890
group_1643		Putative HTH-type transcriptional regulator	7	7	1	1	7992				2162	2180	2177	AJKOJGHF_02676	NHDALELB_02458	NBMEJKMD_05731	IKADPOEK_04523	GDLOINLG_03342	ABHIHJGI_02049	OPBBOKMB_01895
group_1644		hypothetical protein	7	7	1	1	7982				701	950	886	AJKOJGHF_02686	NHDALELB_06883	NBMEJKMD_05721	IKADPOEK_04533	GDLOINLG_03332	ABHIHJGI_05618	OPBBOKMB_01905
pyrD		Dihydroorotate dehydrogenase (quinone)	7	7	1	1	7971				1106	1106	1106	AJKOJGHF_02697	NHDALELB_06894	NBMEJKMD_05710	IKADPOEK_04544	GDLOINLG_03321	ABHIHJGI_05607	OPBBOKMB_01916
limB_3		Limonene 1_2-monooxygenase	7	7	1	1	7938				932	932	932	AJKOJGHF_02726	NHDALELB_06920	NBMEJKMD_05683	IKADPOEK_04570	GDLOINLG_03295	ABHIHJGI_05581	OPBBOKMB_01942
group_1648		hypothetical protein	7	7	1	1	7937				704	704	704	AJKOJGHF_02727	NHDALELB_06921	NBMEJKMD_05682	IKADPOEK_04571	GDLOINLG_03294	ABHIHJGI_05580	OPBBOKMB_01943
ribE		Riboflavin synthase	7	7	1	1	7927				635	635	635	AJKOJGHF_02733	NHDALELB_06930	NBMEJKMD_05676	IKADPOEK_04580	GDLOINLG_03288	ABHIHJGI_05574	OPBBOKMB_01949
tarF_1		Teichoic acid poly(glycerol phosphate) polymerase	7	7	1	1	3336				3479	3908	3705	AJKOJGHF_08628	NHDALELB_01124	NBMEJKMD_07039	IKADPOEK_04176	GDLOINLG_04114	ABHIHJGI_01621	OPBBOKMB_04179
group_1650		hypothetical protein	7	7	1	1	7917				656	656	656	AJKOJGHF_02743	NHDALELB_06940	NBMEJKMD_05666	IKADPOEK_04590	GDLOINLG_03278	ABHIHJGI_05564	OPBBOKMB_01959
pepN_3		Aminopeptidase N	7	7	1	1	7914				1481	1481	1481	AJKOJGHF_02746	NHDALELB_06145	NBMEJKMD_05663	IKADPOEK_04593	GDLOINLG_08373	ABHIHJGI_05561	OPBBOKMB_01962
group_1652		hypothetical protein	7	7	1	1	7911				980	980	980	AJKOJGHF_02749	NHDALELB_06148	NBMEJKMD_05660	IKADPOEK_04596	GDLOINLG_08370	ABHIHJGI_05558	OPBBOKMB_01965
group_1653		Putative aminoglycoside phosphotransferase	7	7	1	1	7905				1091	1091	1091	AJKOJGHF_02756	NHDALELB_06154	NBMEJKMD_05653	IKADPOEK_04602	GDLOINLG_08363	ABHIHJGI_05551	OPBBOKMB_01972
ppm1_1		Polyprenol monophosphomannose synthase	7	7	1	1	7901				839	899	866	AJKOJGHF_02760	NHDALELB_06158	NBMEJKMD_05649	IKADPOEK_04606	GDLOINLG_08359	ABHIHJGI_05547	OPBBOKMB_01976
group_1655		hypothetical protein	7	7	1	1	7895				647	761	669	AJKOJGHF_02765	NHDALELB_06163	NBMEJKMD_05644	IKADPOEK_04611	GDLOINLG_08354	ABHIHJGI_05542	OPBBOKMB_01981
kipI		Kinase A inhibitor	7	7	1	1	7884				620	665	632	AJKOJGHF_02775	NHDALELB_06173	NBMEJKMD_05634	IKADPOEK_04621	GDLOINLG_08344	ABHIHJGI_05532	OPBBOKMB_01991
group_1657		hypothetical protein	7	7	1	1	7883				764	764	764	AJKOJGHF_02776	NHDALELB_06174	NBMEJKMD_05633	IKADPOEK_04622	GDLOINLG_08343	ABHIHJGI_05531	OPBBOKMB_01992
group_1658	yijE_4	putative cystine transporter YijE	7	7	1	1	10377				917	971	927	AJKOJGHF_02784	NHDALELB_07621	NBMEJKMD_06766	IKADPOEK_05025	GDLOINLG_05840	ABHIHJGI_02523	OPBBOKMB_08797
group_1660	dctA_1	C4-dicarboxylate transport protein	7	7	1	1	10391				1361	1361	1361	AJKOJGHF_02795	NHDALELB_07632	NBMEJKMD_06777	IKADPOEK_05014	GDLOINLG_05852	ABHIHJGI_02535	OPBBOKMB_08808
drrB_6		Daunorubicin/doxorubicin resistance ABC transporter permease protein DrrB	7	7	1	1	10392				791	797	792	AJKOJGHF_02796	NHDALELB_07633	NBMEJKMD_06778	IKADPOEK_05013	GDLOINLG_05853	ABHIHJGI_02536	OPBBOKMB_08809
fadI_2		3-ketoacyl-CoA thiolase	7	7	1	1	10400				1268	1349	1280	AJKOJGHF_02804	NHDALELB_03827	NBMEJKMD_06786	IKADPOEK_05006	GDLOINLG_05860	ABHIHJGI_02543	OPBBOKMB_04215
group_1665		Long-chain-fatty-acid--CoA ligase FadD15	7	7	1	1	10401				1901	1901	1901	AJKOJGHF_02805	NHDALELB_03826	NBMEJKMD_06787	IKADPOEK_05005	GDLOINLG_05861	ABHIHJGI_02544	OPBBOKMB_04216
tap_3		Tripeptidyl aminopeptidase	7	7	1	1	10402				1586	1592	1591	AJKOJGHF_02806	NHDALELB_03825	NBMEJKMD_06788	IKADPOEK_05004	GDLOINLG_05862	ABHIHJGI_02545	OPBBOKMB_04217
group_1668		hypothetical protein	7	7	1	1	10405				503	572	513	AJKOJGHF_02809	NHDALELB_03822	NBMEJKMD_06791	IKADPOEK_05003	GDLOINLG_05865	ABHIHJGI_02548	OPBBOKMB_04220
group_1669		hypothetical protein	7	7	1	1	10417				275	275	275	AJKOJGHF_02817	NHDALELB_03814	NBMEJKMD_06799	IKADPOEK_05001	GDLOINLG_05867	ABHIHJGI_02550	OPBBOKMB_04222
group_1670		hypothetical protein	7	7	1	1	10423				779	779	779	AJKOJGHF_02824	NHDALELB_03809	NBMEJKMD_06806	IKADPOEK_04996	GDLOINLG_05874	ABHIHJGI_02557	OPBBOKMB_04229
group_1673		hypothetical protein	7	7	1	1	10437				680	683	680	AJKOJGHF_02841	NHDALELB_03793	NBMEJKMD_06823	IKADPOEK_04980	GDLOINLG_05883	ABHIHJGI_02566	OPBBOKMB_04238
group_1677		Trypsin	7	7	1	1	10482				803	839	808	AJKOJGHF_02863	NHDALELB_03755	NBMEJKMD_06847	IKADPOEK_04955	GDLOINLG_05910	ABHIHJGI_02593	OPBBOKMB_04259
group_1678		hypothetical protein	7	7	1	1	10483				737	737	737	AJKOJGHF_02864	NHDALELB_03753	NBMEJKMD_06848	IKADPOEK_04953	GDLOINLG_05911	ABHIHJGI_02594	OPBBOKMB_04260
nuoC		NADH-quinone oxidoreductase subunit C	7	7	1	1	10546				734	752	738	AJKOJGHF_02903	NHDALELB_03714	NBMEJKMD_06883	IKADPOEK_04913	GDLOINLG_05944	ABHIHJGI_02627	OPBBOKMB_04295
group_1682		hypothetical protein	7	7	1	1	10587				860	1040	1010	AJKOJGHF_02933	NHDALELB_03684	NBMEJKMD_06914	IKADPOEK_04883	GDLOINLG_05973	ABHIHJGI_02656	OPBBOKMB_04324
nuoJ_2		NADH-quinone oxidoreductase subunit J	7	7	1	1	10602				614	671	630	AJKOJGHF_02946	NHDALELB_06416	NBMEJKMD_06928	IKADPOEK_08669	GDLOINLG_08926	ABHIHJGI_09478	OPBBOKMB_04338
group_1685		hypothetical protein	7	7	1	1	10622				377	377	377	AJKOJGHF_02956	NHDALELB_06426	NBMEJKMD_06938	IKADPOEK_08679	GDLOINLG_08916	ABHIHJGI_09468	OPBBOKMB_04368
stp_14		Multidrug resistance protein Stp	7	7	1	1	10633				506	1442	1308	AJKOJGHF_02965	NHDALELB_06435	NBMEJKMD_06947	IKADPOEK_07986	GDLOINLG_08907	ABHIHJGI_08951	OPBBOKMB_04377
group_1687		hypothetical protein	7	7	1	1	10653				938	938	938	AJKOJGHF_02977	NHDALELB_06447	NBMEJKMD_06959	IKADPOEK_07998	GDLOINLG_08895	ABHIHJGI_08939	OPBBOKMB_04396
glmM		Phosphoglucosamine mutase	7	7	1	1	10716				1358	1367	1359	AJKOJGHF_03043	NHDALELB_07529	NBMEJKMD_05595	IKADPOEK_02081	GDLOINLG_06383	ABHIHJGI_05039	OPBBOKMB_07762
group_1690		hypothetical protein	7	7	1	1	10768				479	491	489	AJKOJGHF_03089	NHDALELB_08773	NBMEJKMD_05550	IKADPOEK_02035	GDLOINLG_06428	ABHIHJGI_05084	OPBBOKMB_07807
group_1691		hypothetical protein	7	7	1	1	10786				1655	1697	1691	AJKOJGHF_03104	NHDALELB_03967	NBMEJKMD_05535	IKADPOEK_02020	GDLOINLG_06454	ABHIHJGI_05110	OPBBOKMB_02658
group_1697		hypothetical protein	7	7	1	1	10814				1823	1826	1824	AJKOJGHF_03128	NHDALELB_03990	NBMEJKMD_05511	IKADPOEK_01997	GDLOINLG_06479	ABHIHJGI_06982	OPBBOKMB_02634
ygiC		Putative acid--amine ligase YgiC	7	7	1	1	10834				1193	1193	1193	AJKOJGHF_03145	NHDALELB_04007	NBMEJKMD_05494	IKADPOEK_01979	GDLOINLG_06498	ABHIHJGI_07001	OPBBOKMB_02615
sigW_1		ECF RNA polymerase sigma factor SigW	7	7	1	1	10840				632	653	643	AJKOJGHF_03151	NHDALELB_04013	NBMEJKMD_05488	IKADPOEK_01973	GDLOINLG_06504	ABHIHJGI_07007	OPBBOKMB_02609
afsR_1		Regulatory protein AfsR	7	7	1	1	9500				3902	3902	3902	AJKOJGHF_03158	NHDALELB_02342	NBMEJKMD_01455	IKADPOEK_00371	GDLOINLG_03191	ABHIHJGI_04194	OPBBOKMB_07602
group_1703		hypothetical protein	7	7	1	1	9499				1496	1499	1496	AJKOJGHF_03159	NHDALELB_02341	NBMEJKMD_01454	IKADPOEK_00370	GDLOINLG_03190	ABHIHJGI_04193	OPBBOKMB_07601
group_1706		hypothetical protein	7	7	1	1	9450				473	473	473	AJKOJGHF_03194	NHDALELB_02306	NBMEJKMD_01420	IKADPOEK_00335	GDLOINLG_03151	ABHIHJGI_04154	OPBBOKMB_07562
virF_1		Virulence regulon transcriptional activator VirF	7	7	1	1	9435				806	806	806	AJKOJGHF_03202	NHDALELB_02301	NBMEJKMD_01412	IKADPOEK_00327	GDLOINLG_03144	ABHIHJGI_04147	OPBBOKMB_07555
dapL		LL-diaminopimelate aminotransferase	7	7	1	1	9431				1106	1106	1106	AJKOJGHF_03206	NHDALELB_02297	NBMEJKMD_01408	IKADPOEK_00323	GDLOINLG_03140	ABHIHJGI_04143	OPBBOKMB_07551
group_171		N-acetylmuramoyl-L-alanine amidase	7	7	1	1	4590				929	1007	979	AJKOJGHF_08868	NHDALELB_08565	NBMEJKMD_03790	IKADPOEK_00654	GDLOINLG_04507	ABHIHJGI_09093	OPBBOKMB_06623
tag		DNA-3-methyladenine glycosylase 1	7	7	1	1	9421				590	605	592	AJKOJGHF_03215	NHDALELB_02288	NBMEJKMD_01399	IKADPOEK_00314	GDLOINLG_03131	ABHIHJGI_04134	OPBBOKMB_02347
menH_1		2-succinyl-6-hydroxy-2_4-cyclohexadiene-1-carboxylate synthase	7	7	1	1	9397				863	887	877	AJKOJGHF_03237	NHDALELB_08395	NBMEJKMD_01377	IKADPOEK_00292	GDLOINLG_03109	ABHIHJGI_04112	OPBBOKMB_02324
group_1714		hypothetical protein	7	7	1	1	9365				191	191	191	AJKOJGHF_03265	NHDALELB_08258	NBMEJKMD_01349	IKADPOEK_00260	GDLOINLG_03081	ABHIHJGI_04084	OPBBOKMB_02296
group_1715		hypothetical protein	7	7	1	1	9363				1148	1154	1148	AJKOJGHF_03267	NHDALELB_08256	NBMEJKMD_01347	IKADPOEK_00258	GDLOINLG_03079	ABHIHJGI_04082	OPBBOKMB_02294
group_1716		hypothetical protein	7	7	1	1	9362				443	596	480	AJKOJGHF_03268	NHDALELB_08255	NBMEJKMD_01346	IKADPOEK_00257	GDLOINLG_03078	ABHIHJGI_04081	OPBBOKMB_02293
yedK		Putative SOS response-associated peptidase YedK	7	7	1	1	9334				791	815	801	AJKOJGHF_03295	NHDALELB_00745	NBMEJKMD_01319	IKADPOEK_00230	GDLOINLG_03051	ABHIHJGI_06560	OPBBOKMB_02266
nrdB		Ribonucleoside-diphosphate reductase subunit beta	7	7	1	1	9321				1022	1040	1032	AJKOJGHF_03307	NHDALELB_00757	NBMEJKMD_01307	IKADPOEK_00218	GDLOINLG_03039	ABHIHJGI_06572	OPBBOKMB_02254
comR_1		HTH-type transcriptional repressor ComR	7	7	1	1	9303				596	596	596	AJKOJGHF_03321	NHDALELB_00771	NBMEJKMD_01293	IKADPOEK_00204	GDLOINLG_03025	ABHIHJGI_06586	OPBBOKMB_02240
group_1721		hypothetical protein	7	7	1	1	9299				452	500	479	AJKOJGHF_03325	NHDALELB_00775	NBMEJKMD_01289	IKADPOEK_00200	GDLOINLG_03021	ABHIHJGI_06590	OPBBOKMB_02236
dcyD		D-cysteine desulfhydrase	7	7	1	1	9294				926	938	936	AJKOJGHF_03330	NHDALELB_00780	NBMEJKMD_01284	IKADPOEK_00195	GDLOINLG_03016	ABHIHJGI_06595	OPBBOKMB_02231
group_1723		(2E_6E)-farnesyl diphosphate synthase	7	7	1	1	9290				1115	1136	1130	AJKOJGHF_03334	NHDALELB_00784	NBMEJKMD_01280	IKADPOEK_00191	GDLOINLG_03012	ABHIHJGI_06599	OPBBOKMB_02227
clpC1_1		ATP-dependent Clp protease ATP-binding subunit ClpC1	7	7	1	1	9258				569	572	569	AJKOJGHF_03357	NHDALELB_00808	NBMEJKMD_01256	IKADPOEK_00167	GDLOINLG_02972	ABHIHJGI_09189	OPBBOKMB_02189
group_1727	speE_2	hypothetical protein	7	7	1	1	9247				788	788	788	AJKOJGHF_03367	NHDALELB_00817	NBMEJKMD_01248	IKADPOEK_00158	GDLOINLG_06886	ABHIHJGI_02815	OPBBOKMB_02179
lon_1		Lon protease	7	7	1	1	9245				2423	2423	2423	AJKOJGHF_03369	NHDALELB_00819	NBMEJKMD_01246	IKADPOEK_00156	GDLOINLG_06884	ABHIHJGI_02813	OPBBOKMB_02177
pbpA_3		Penicillin-binding protein A	7	7	1	1	9227				1460	1499	1465	AJKOJGHF_03384	NHDALELB_00834	NBMEJKMD_01231	IKADPOEK_00141	GDLOINLG_06869	ABHIHJGI_02798	OPBBOKMB_02162
group_1732		hypothetical protein	7	7	1	1	9217				803	803	803	AJKOJGHF_03391	NHDALELB_00841	NBMEJKMD_01224	IKADPOEK_00134	GDLOINLG_06862	ABHIHJGI_02791	OPBBOKMB_02155
ku_1		Non-homologous end joining protein Ku	7	7	1	1	9213				836	872	857	AJKOJGHF_03395	NHDALELB_00845	NBMEJKMD_01220	IKADPOEK_00130	GDLOINLG_06858	ABHIHJGI_02787	OPBBOKMB_02151
group_1734		hypothetical protein	7	7	1	1	9211				1346	1346	1346	AJKOJGHF_03397	NHDALELB_00847	NBMEJKMD_01218	IKADPOEK_00128	GDLOINLG_06856	ABHIHJGI_02785	OPBBOKMB_02149
glyA_1		Serine hydroxymethyltransferase	7	7	1	1	9188				1280	1280	1280	AJKOJGHF_03417	NHDALELB_00868	NBMEJKMD_01198	IKADPOEK_00101	GDLOINLG_06840	ABHIHJGI_02769	OPBBOKMB_02133
group_1737		Cob(I)yrinic acid a_c-diamide adenosyltransferase	7	7	1	1	9170				572	593	575	AJKOJGHF_03433	NHDALELB_00884	NBMEJKMD_01182	IKADPOEK_00084	GDLOINLG_06824	ABHIHJGI_02753	OPBBOKMB_02117
mce3R_1		Transcriptional repressor Mce3R	7	7	1	1	9166				641	641	641	AJKOJGHF_03436	NHDALELB_00887	NBMEJKMD_01179	IKADPOEK_00081	GDLOINLG_06821	ABHIHJGI_02750	OPBBOKMB_02114
cenA_2		Endoglucanase A	7	7	1	1	9132				1037	1037	1037	AJKOJGHF_03467	NHDALELB_00919	NBMEJKMD_01146	IKADPOEK_00049	GDLOINLG_06788	ABHIHJGI_02718	OPBBOKMB_02081
group_1740		hypothetical protein	7	7	1	1	9130				1298	1298	1298	AJKOJGHF_03469	NHDALELB_00921	NBMEJKMD_01144	IKADPOEK_00047	GDLOINLG_06786	ABHIHJGI_02716	OPBBOKMB_02079
strE_1		dTDP-glucose 4_6-dehydratase	7	7	1	1	9121				1004	1004	1004	AJKOJGHF_03477	NHDALELB_00929	NBMEJKMD_01136	IKADPOEK_00039	GDLOINLG_06778	ABHIHJGI_02708	OPBBOKMB_02071
group_1745		Thioredoxin-like reductase	7	7	1	1	9065				608	608	608	AJKOJGHF_03509	NHDALELB_08629	NBMEJKMD_01100	IKADPOEK_00009	GDLOINLG_06739	ABHIHJGI_02669	OPBBOKMB_02031
garR_1		2-hydroxy-3-oxopropionate reductase	7	7	1	1	9064				911	920	913	AJKOJGHF_03510	NHDALELB_08628	NBMEJKMD_01099	IKADPOEK_00008	GDLOINLG_06738	ABHIHJGI_02668	OPBBOKMB_02030
sigF_9		RNA polymerase sigma factor SigF	7	7	1	1	13220				845	845	845	AJKOJGHF_03527	NHDALELB_08811	NBMEJKMD_01667	IKADPOEK_08432	GDLOINLG_09285	ABHIHJGI_07960	OPBBOKMB_08824
dapA_3		4-hydroxy-tetrahydrodipicolinate synthase	7	7	1	1	13203				938	938	938	AJKOJGHF_03535	NHDALELB_07576	NBMEJKMD_01659	IKADPOEK_02098	GDLOINLG_09276	ABHIHJGI_07969	OPBBOKMB_08833
nedA_3		Sialidase	7	7	1	1	13196				1439	1448	1440	AJKOJGHF_03542	NHDALELB_07569	NBMEJKMD_01652	IKADPOEK_02105	GDLOINLG_09269	ABHIHJGI_07976	OPBBOKMB_08840
lutR_10		HTH-type transcriptional regulator LutR	7	7	1	1	13195				731	761	735	AJKOJGHF_03543	NHDALELB_07568	NBMEJKMD_01651	IKADPOEK_02106	GDLOINLG_09268	ABHIHJGI_07977	OPBBOKMB_08841
glkA_5		Glucokinase	7	7	1	1	13193				956	956	956	AJKOJGHF_03545	NHDALELB_07566	NBMEJKMD_01649	IKADPOEK_02108	GDLOINLG_09266	ABHIHJGI_07979	OPBBOKMB_08843
nanT		Putative sialic acid transporter	7	7	1	1	13191				1511	1520	1513	AJKOJGHF_03547	NHDALELB_07564	NBMEJKMD_01647	IKADPOEK_02110	GDLOINLG_09264	ABHIHJGI_07981	OPBBOKMB_08845
aacA4		Aminoglycoside N(6')-acetyltransferase type 1	7	7	1	1	13163				539	539	539	AJKOJGHF_03567	NHDALELB_07542	NBMEJKMD_01625	IKADPOEK_02131	GDLOINLG_03811	ABHIHJGI_00920	OPBBOKMB_03509
group_1760		hypothetical protein	7	7	1	1	13159				1067	1067	1067	AJKOJGHF_03571	NHDALELB_07538	NBMEJKMD_01621	IKADPOEK_02134	GDLOINLG_03807	ABHIHJGI_00924	OPBBOKMB_03513
ydhF		Oxidoreductase YdhF	7	7	1	1	13157				944	944	944	AJKOJGHF_03573	NHDALELB_02105	NBMEJKMD_01619	IKADPOEK_02138	GDLOINLG_03805	ABHIHJGI_00926	OPBBOKMB_03515
acbK		Acarbose 7(IV)-phosphotransferase	7	7	1	1	13154				917	917	917	AJKOJGHF_03574	NHDALELB_02106	NBMEJKMD_01618	IKADPOEK_02139	GDLOINLG_03804	ABHIHJGI_00927	OPBBOKMB_03516
sugB_4		Trehalose transport system permease protein SugB	7	7	1	1	13150				887	905	891	AJKOJGHF_03578	NHDALELB_02110	NBMEJKMD_01614	IKADPOEK_02143	GDLOINLG_03800	ABHIHJGI_00931	OPBBOKMB_03520
group_1765		hypothetical protein	7	7	1	1	13144				968	977	969	AJKOJGHF_03584	NHDALELB_02115	NBMEJKMD_01608	IKADPOEK_02149	GDLOINLG_03794	ABHIHJGI_00937	OPBBOKMB_03527
group_1766		hypothetical protein	7	7	1	1	13138				560	560	560	AJKOJGHF_03589	NHDALELB_02120	NBMEJKMD_01603	IKADPOEK_02154	GDLOINLG_03789	ABHIHJGI_00942	OPBBOKMB_03532
entS_2		Enterobactin exporter EntS	7	7	1	1	13129				1355	1400	1376	AJKOJGHF_03599	NHDALELB_02126	NBMEJKMD_01593	IKADPOEK_02161	GDLOINLG_03780	ABHIHJGI_00951	OPBBOKMB_03540
yheS_1		putative ABC transporter ATP-binding protein YheS	7	7	1	1	13118				1661	1661	1661	AJKOJGHF_03603	NHDALELB_02131	NBMEJKMD_01589	IKADPOEK_02165	GDLOINLG_03776	ABHIHJGI_00955	OPBBOKMB_03544
group_1773		hypothetical protein	7	7	1	1	13093				509	509	509	AJKOJGHF_03623	NHDALELB_02149	NBMEJKMD_01571	IKADPOEK_02186	GDLOINLG_03756	ABHIHJGI_00975	OPBBOKMB_03564
oxyR_2		putative hydrogen peroxide-inducible genes activator	7	7	1	1	13083				929	986	960	AJKOJGHF_03630	NHDALELB_02156	NBMEJKMD_01564	IKADPOEK_02192	GDLOINLG_03749	ABHIHJGI_00982	OPBBOKMB_03572
blaB		Beta-lactamase regulatory protein BlaB	7	7	1	1	13082				959	962	960	AJKOJGHF_03631	NHDALELB_02157	NBMEJKMD_01563	IKADPOEK_02193	GDLOINLG_03748	ABHIHJGI_00983	OPBBOKMB_03573
mmpI_2		Major membrane protein I	7	7	1	1	13067				1412	1412	1412	AJKOJGHF_03641	NHDALELB_02170	NBMEJKMD_07757	IKADPOEK_02206	GDLOINLG_03738	ABHIHJGI_00993	OPBBOKMB_03583
cypB_2		Putative cytochrome P450 132	7	7	1	1	13064				1316	1316	1316	AJKOJGHF_03644	NHDALELB_02173	NBMEJKMD_07754	IKADPOEK_02209	GDLOINLG_03735	ABHIHJGI_00996	OPBBOKMB_03586
group_1779		hypothetical protein	7	7	1	1	13058				425	425	425	AJKOJGHF_03647	NHDALELB_02178	NBMEJKMD_07749	IKADPOEK_02214	GDLOINLG_03730	ABHIHJGI_01001	OPBBOKMB_03591
katA		Catalase	7	7	1	1	13054				1520	1523	1522	AJKOJGHF_03650	NHDALELB_02181	NBMEJKMD_07746	IKADPOEK_02217	GDLOINLG_03727	ABHIHJGI_01004	OPBBOKMB_03594
gltA		Glutamate synthase [NADPH] large chain	7	7	1	1	13053				1592	1619	1595	AJKOJGHF_03651	NHDALELB_02183	NBMEJKMD_07745	IKADPOEK_02219	GDLOINLG_03726	ABHIHJGI_01005	OPBBOKMB_03595
pip_3		Proline iminopeptidase	7	7	1	1	13052				839	839	839	AJKOJGHF_03652	NHDALELB_02184	NBMEJKMD_07744	IKADPOEK_02220	GDLOINLG_03725	ABHIHJGI_01006	OPBBOKMB_03596
group_1785		hypothetical protein	7	7	1	1	13039				1064	1067	1064	AJKOJGHF_03659	NHDALELB_02193	NBMEJKMD_07737	IKADPOEK_02227	GDLOINLG_03718	ABHIHJGI_01013	OPBBOKMB_03603
ywrO		General stress protein 14	7	7	1	1	13019				779	779	779	AJKOJGHF_03674	NHDALELB_02211	NBMEJKMD_07721	IKADPOEK_02241	GDLOINLG_03705	ABHIHJGI_01026	OPBBOKMB_03616
rsbU_5		Phosphoserine phosphatase RsbU	7	7	1	1	12989				1325	1325	1325	AJKOJGHF_03696	NHDALELB_02236	NBMEJKMD_07698	IKADPOEK_02266	GDLOINLG_03682	ABHIHJGI_01049	OPBBOKMB_03639
yagR_1		Putative xanthine dehydrogenase YagR molybdenum-binding subunit	7	7	1	1	12986				2096	2096	2096	AJKOJGHF_03699	NHDALELB_02239	NBMEJKMD_07695	IKADPOEK_02269	GDLOINLG_03679	ABHIHJGI_01052	OPBBOKMB_03642
group_179		hypothetical protein	7	7	1	1	3313				353	491	455	AJKOJGHF_09118	NHDALELB_01142	NBMEJKMD_07022	IKADPOEK_04193	GDLOINLG_04096	ABHIHJGI_09654	OPBBOKMB_04197
yagT_1		Putative xanthine dehydrogenase YagT iron-sulfur-binding subunit	7	7	1	1	12984				533	533	533	AJKOJGHF_03701	NHDALELB_02241	NBMEJKMD_07693	IKADPOEK_02271	GDLOINLG_03677	ABHIHJGI_01054	OPBBOKMB_03644
group_1791		hypothetical protein	7	7	1	1	12983				815	1043	847	AJKOJGHF_03702	NHDALELB_02243	NBMEJKMD_07692	IKADPOEK_02273	GDLOINLG_03676	ABHIHJGI_01055	OPBBOKMB_03645
group_1792		hypothetical protein	7	7	1	1	12980				422	422	422	AJKOJGHF_03705	NHDALELB_02246	NBMEJKMD_07689	IKADPOEK_02276	GDLOINLG_03673	ABHIHJGI_01058	OPBBOKMB_03648
gabD1		Succinate-semialdehyde dehydrogenase [NADP(+)] 1	7	7	1	1	12979				1406	1406	1406	AJKOJGHF_03706	NHDALELB_02247	NBMEJKMD_07688	IKADPOEK_02277	GDLOINLG_03672	ABHIHJGI_01059	OPBBOKMB_03649
group_1794		hypothetical protein	7	7	1	1	12976				575	581	577	AJKOJGHF_03709	NHDALELB_02250	NBMEJKMD_07685	IKADPOEK_02280	GDLOINLG_03669	ABHIHJGI_01062	OPBBOKMB_03652
qacA_13		Antiseptic resistance protein	7	7	1	1	12973				1562	1562	1562	AJKOJGHF_03711	NHDALELB_02253	NBMEJKMD_07683	IKADPOEK_02283	GDLOINLG_03666	ABHIHJGI_01065	OPBBOKMB_03655
mngR_2		Mannosyl-D-glycerate transport/metabolism system repressor MngR	7	7	1	1	12972				314	926	751	AJKOJGHF_03712	NHDALELB_02254	NBMEJKMD_07682	IKADPOEK_02284	GDLOINLG_03665	ABHIHJGI_01066	OPBBOKMB_03656
sdpR_2		Transcriptional repressor SdpR	7	7	1	1	12967				293	293	293	AJKOJGHF_03718	NHDALELB_02260	NBMEJKMD_07676	IKADPOEK_02290	GDLOINLG_03660	ABHIHJGI_01071	OPBBOKMB_03661
group_1799		hypothetical protein	7	7	1	1	12963				485	485	485	AJKOJGHF_03722	NHDALELB_02267	NBMEJKMD_07672	IKADPOEK_02296	GDLOINLG_03656	ABHIHJGI_01075	OPBBOKMB_03665
group_18		hypothetical protein	7	7	1	1	11817				572	1685	1134	AJKOJGHF_08788	NHDALELB_08948	NBMEJKMD_04731	IKADPOEK_08152	GDLOINLG_08983	ABHIHJGI_09867	OPBBOKMB_05760
cobL		Precorrin-6Y C(5_15)-methyltransferase [decarboxylating]	7	7	1	1	12957				1301	1403	1344	AJKOJGHF_03727	NHDALELB_02274	NBMEJKMD_07667	IKADPOEK_02303	GDLOINLG_03651	ABHIHJGI_01080	OPBBOKMB_03670
cobK		Precorrin-6A reductase	7	7	1	1	12954				755	767	758	AJKOJGHF_03730	NHDALELB_02277	NBMEJKMD_07664	IKADPOEK_02306	GDLOINLG_03648	ABHIHJGI_01083	OPBBOKMB_03673
group_1803	yceI_1	Protein YceI	7	7	1	1	12948				650	650	650	AJKOJGHF_03735	NHDALELB_05978	NBMEJKMD_07659	IKADPOEK_02311	GDLOINLG_03643	ABHIHJGI_01088	OPBBOKMB_03678
group_1804		hypothetical protein	7	7	1	1	12946				1211	1211	1211	AJKOJGHF_03737	NHDALELB_05976	NBMEJKMD_07657	IKADPOEK_02313	GDLOINLG_03641	ABHIHJGI_01090	OPBBOKMB_03680
group_1805	gntR_4	putative D-xylose utilization operon transcriptional repressor	7	7	1	1	12939				671	704	675	AJKOJGHF_03744	NHDALELB_05966	NBMEJKMD_07650	IKADPOEK_02322	GDLOINLG_03634	ABHIHJGI_01097	OPBBOKMB_03687
group_1806		hypothetical protein	7	7	1	1	12938				431	431	431	AJKOJGHF_03745	NHDALELB_05965	NBMEJKMD_07649	IKADPOEK_02323	GDLOINLG_03633	ABHIHJGI_01098	OPBBOKMB_03688
group_1807		hypothetical protein	7	7	1	1	12925				863	863	863	AJKOJGHF_03753	NHDALELB_05956	NBMEJKMD_07640	IKADPOEK_02332	GDLOINLG_03625	ABHIHJGI_01106	OPBBOKMB_03696
hemY_2		Protoporphyrinogen oxidase	7	7	1	1	12922				1376	1376	1376	AJKOJGHF_03756	NHDALELB_05951	NBMEJKMD_07637	IKADPOEK_02337	GDLOINLG_03622	ABHIHJGI_01109	OPBBOKMB_03699
cmtR_1		HTH-type transcriptional regulator CmtR	7	7	1	1	12911				143	350	318	AJKOJGHF_03767	NHDALELB_05937	NBMEJKMD_07626	IKADPOEK_02345	GDLOINLG_03611	ABHIHJGI_01120	OPBBOKMB_03710
zntR		HTH-type transcriptional regulator ZntR	7	7	1	1	12904				407	407	407	AJKOJGHF_03772	NHDALELB_05933	NBMEJKMD_07621	IKADPOEK_02350	GDLOINLG_03606	ABHIHJGI_01125	OPBBOKMB_03715
glxR_1		hypothetical protein	7	7	1	1	12903				836	884	842	AJKOJGHF_03773	NHDALELB_05932	NBMEJKMD_07620	IKADPOEK_02351	GDLOINLG_03605	ABHIHJGI_01126	OPBBOKMB_03716
group_1812		hypothetical protein	7	7	1	1	12901				380	380	380	AJKOJGHF_03775	NHDALELB_05930	NBMEJKMD_07618	IKADPOEK_02353	GDLOINLG_03603	ABHIHJGI_01128	OPBBOKMB_03718
cdhR_8		HTH-type transcriptional regulator CdhR	7	7	1	1	12862				995	1007	996	AJKOJGHF_03794	NHDALELB_05909	NBMEJKMD_07599	IKADPOEK_02385	GDLOINLG_03575	ABHIHJGI_01156	OPBBOKMB_03746
baeS_2		Signal transduction histidine-protein kinase BaeS	7	7	1	1	12855				1103	1103	1103	AJKOJGHF_03800	NHDALELB_05903	NBMEJKMD_07593	IKADPOEK_02391	GDLOINLG_03569	ABHIHJGI_01162	OPBBOKMB_03752
mce3R_4		Transcriptional repressor Mce3R	7	7	1	1	12852				590	590	590	AJKOJGHF_03803	NHDALELB_05900	NBMEJKMD_07590	IKADPOEK_02394	GDLOINLG_03566	ABHIHJGI_01165	OPBBOKMB_03755
group_1818		hypothetical protein	7	7	1	1	12848				452	452	452	AJKOJGHF_03807	NHDALELB_05896	NBMEJKMD_07586	IKADPOEK_02399	GDLOINLG_03562	ABHIHJGI_01169	OPBBOKMB_03759
group_1819		putative HTH-type transcriptional regulator	7	7	1	1	12846				575	575	575	AJKOJGHF_03811	NHDALELB_05891	NBMEJKMD_07582	IKADPOEK_02401	GDLOINLG_03558	ABHIHJGI_01173	OPBBOKMB_03763
glgE1_2		Alpha-1_4-glucan:maltose-1-phosphate maltosyltransferase 1	7	7	1	1	9845				614	2084	905	AJKOJGHF_09323	NHDALELB_05017	NBMEJKMD_09349	IKADPOEK_08884	GDLOINLG_09889	ABHIHJGI_09931	OPBBOKMB_09588
group_1820		hypothetical protein	7	7	1	1	12844				1190	1193	1192	AJKOJGHF_03812	NHDALELB_05890	NBMEJKMD_07581	IKADPOEK_02402	GDLOINLG_03557	ABHIHJGI_01174	OPBBOKMB_03764
group_1821		hypothetical protein	7	7	1	1	12841				500	500	500	AJKOJGHF_03815	NHDALELB_05887	NBMEJKMD_07578	IKADPOEK_02405	GDLOINLG_03554	ABHIHJGI_01177	OPBBOKMB_03767
group_1822		hypothetical protein	7	7	1	1	12839				572	572	572	AJKOJGHF_03817	NHDALELB_05885	NBMEJKMD_07576	IKADPOEK_02407	GDLOINLG_03552	ABHIHJGI_01179	OPBBOKMB_03769
csn_2		Chitosanase	7	7	1	1	5075				671	845	820	AJKOJGHF_03849	NHDALELB_02846	NBMEJKMD_00223	IKADPOEK_07026	GDLOINLG_06260	ABHIHJGI_03057	OPBBOKMB_08250
rsgI3_1		Anti-sigma-I factor RsgI3	7	7	1	1	5070				1883	1889	1884	AJKOJGHF_03853	NHDALELB_02842	NBMEJKMD_00227	IKADPOEK_07040	GDLOINLG_06256	ABHIHJGI_03053	OPBBOKMB_08246
group_183		hypothetical protein	7	7	1	1	5994				1112	1346	1305	AJKOJGHF_03909	NHDALELB_02796	NBMEJKMD_00281	IKADPOEK_07105	GDLOINLG_02676	ABHIHJGI_00666	OPBBOKMB_07386
group_1830		hypothetical protein	7	7	1	1	5063				812	812	812	AJKOJGHF_03857	NHDALELB_02835	NBMEJKMD_00231	IKADPOEK_07047	GDLOINLG_06252	ABHIHJGI_03049	OPBBOKMB_08242
group_18324		hypothetical protein	7	7	1	1	1534				185	185	185	AJKOJGHF_07779	NHDALELB_05387	NBMEJKMD_05238	IKADPOEK_03395	GDLOINLG_00559	ABHIHJGI_06900	OPBBOKMB_03388
rplO		50S ribosomal protein L15	7	7	1	1	10698				455	455	455	AJKOJGHF_03028	NHDALELB_06482	NBMEJKMD_06997	IKADPOEK_08045	GDLOINLG_09639	ABHIHJGI_09604	OPBBOKMB_04433
group_18326		hypothetical protein	7	7	1	1	8342				290	290	290	AJKOJGHF_09088	NHDALELB_05483	NBMEJKMD_06655	IKADPOEK_03613	GDLOINLG_05279	ABHIHJGI_05195	OPBBOKMB_05183
secG		putative protein-export membrane protein SecG	7	7	1	1	16953				230	230	230	AJKOJGHF_07379	NHDALELB_06596	NBMEJKMD_02288	IKADPOEK_03946	GDLOINLG_06717	ABHIHJGI_07565	OPBBOKMB_01521
ppa		Inorganic pyrophosphatase	7	7	1	1	580				488	488	488	AJKOJGHF_01462	NHDALELB_08491	NBMEJKMD_04407	IKADPOEK_01020	GDLOINLG_00044	ABHIHJGI_06168	OPBBOKMB_05868
group_18329		hypothetical protein	7	7	1	1	2316				230	230	230	AJKOJGHF_06335	NHDALELB_04350	NBMEJKMD_00627	IKADPOEK_05790	GDLOINLG_00764	ABHIHJGI_04414	OPBBOKMB_00684
group_18330		hypothetical protein	7	7	1	1	11924				350	350	350	AJKOJGHF_04520	NHDALELB_08071	NBMEJKMD_04822	IKADPOEK_04346	GDLOINLG_07978	ABHIHJGI_05345	OPBBOKMB_05669
group_18331		hypothetical protein	7	7	1	1	14311				332	332	332	AJKOJGHF_04379	NHDALELB_04896	NBMEJKMD_05005	IKADPOEK_04214	GDLOINLG_09170	ABHIHJGI_08460	OPBBOKMB_08341
group_18332	phoP_2	Alkaline phosphatase synthesis transcriptional regulatory protein PhoP	7	7	1	1	3573				689	689	689	AJKOJGHF_04841	NHDALELB_02967	NBMEJKMD_07443	IKADPOEK_02940	GDLOINLG_01605	ABHIHJGI_01424	OPBBOKMB_01331
group_18333		Serine protease inhibitor	7	7	1	1	6776				419	419	419	AJKOJGHF_06978	NHDALELB_01535	NBMEJKMD_04212	IKADPOEK_01512	GDLOINLG_05467	ABHIHJGI_09554	OPBBOKMB_00163
group_18334		hypothetical protein	7	7	1	1	15386				194	194	194	AJKOJGHF_05921	NHDALELB_01819	NBMEJKMD_01991	IKADPOEK_06116	GDLOINLG_07157	ABHIHJGI_05846	OPBBOKMB_07156
group_18335		hypothetical protein	7	7	1	1	541				170	170	170	AJKOJGHF_01498	NHDALELB_07455	NBMEJKMD_04371	IKADPOEK_00985	GDLOINLG_00009	ABHIHJGI_06203	OPBBOKMB_05833
group_18336		tRNA-Trp(cca)	7	7	1	1	10639				73	73	73	AJKOJGHF_02971	NHDALELB_06441	NBMEJKMD_06953	IKADPOEK_07992	GDLOINLG_08901	ABHIHJGI_08945	OPBBOKMB_04383
group_18337		hypothetical protein	7	7	1	2	147				239	239	239	AJKOJGHF_08500	NHDALELB_07045	NBMEJKMD_08532	IKADPOEK_08488	GDLOINLG_02688	ABHIHJGI_07614	OPBBOKMB_07231
groL2		60 kDa chaperonin 2	7	7	1	1	2880				1625	1625	1625	AJKOJGHF_01695	NHDALELB_02049	NBMEJKMD_00941	IKADPOEK_06165	GDLOINLG_01095	ABHIHJGI_03943	OPBBOKMB_05320
whiB4		Transcriptional regulator WhiB4	7	7	1	1	674				395	395	395	AJKOJGHF_01391	NHDALELB_07036	NBMEJKMD_04479	IKADPOEK_01100	GDLOINLG_00123	ABHIHJGI_00332	OPBBOKMB_05945
group_1834	liaR_6	Transcriptional regulatory protein LiaR	7	7	1	1	5971				644	656	654	AJKOJGHF_03888	NHDALELB_02816	NBMEJKMD_00260	IKADPOEK_07066	GDLOINLG_06222	ABHIHJGI_03019	OPBBOKMB_08425
group_18340		hypothetical protein	7	7	1	1	2193				374	374	374	AJKOJGHF_06246	NHDALELB_04421	NBMEJKMD_08057	IKADPOEK_08426	GDLOINLG_00666	ABHIHJGI_04316	OPBBOKMB_00582
group_18341		hypothetical protein	7	7	1	1	16930				335	335	335	AJKOJGHF_07357	NHDALELB_08894	NBMEJKMD_02310	IKADPOEK_03969	GDLOINLG_06695	ABHIHJGI_07587	OPBBOKMB_01499
group_18342		hypothetical protein	7	7	1	1	16997				308	308	308	AJKOJGHF_07419	NHDALELB_06554	NBMEJKMD_02248	IKADPOEK_03903	GDLOINLG_04817	ABHIHJGI_09303	OPBBOKMB_01561
group_18343		hypothetical protein	7	7	1	1	15337				314	314	314	AJKOJGHF_08158	NHDALELB_01863	NBMEJKMD_06512	IKADPOEK_07315	GDLOINLG_08390	ABHIHJGI_06932	OPBBOKMB_07862
group_18344		hypothetical protein	7	7	1	1	5775				227	227	227	AJKOJGHF_00424	NHDALELB_00393	NBMEJKMD_07813	IKADPOEK_05925	GDLOINLG_07754	ABHIHJGI_04920	OPBBOKMB_03803
group_18345		hypothetical protein	7	7	1	1	14315				473	473	473	AJKOJGHF_04383	NHDALELB_04900	NBMEJKMD_05001	IKADPOEK_04218	GDLOINLG_09166	ABHIHJGI_08456	OPBBOKMB_08345
group_18346		Serine protease inhibitor	7	7	1	1	8392				410	410	410	AJKOJGHF_02434	NHDALELB_05523	NBMEJKMD_06614	IKADPOEK_03570	GDLOINLG_05238	ABHIHJGI_05154	OPBBOKMB_05142
rpmH		50S ribosomal protein L34	7	7	1	1	855				137	137	137	AJKOJGHF_01156	NHDALELB_01358	NBMEJKMD_05103	IKADPOEK_01357	GDLOINLG_00368	ABHIHJGI_00086	OPBBOKMB_03234
plsC_1		1-acyl-sn-glycerol-3-phosphate acyltransferase	7	7	1	1	8076				671	671	671	AJKOJGHF_02606	NHDALELB_02536	NBMEJKMD_05801	IKADPOEK_04447	GDLOINLG_03412	ABHIHJGI_02120	OPBBOKMB_01824
cspA		Cold shock protein CspA	7	7	1	1	2879				203	203	203	AJKOJGHF_01694	NHDALELB_02050	NBMEJKMD_00942	IKADPOEK_06166	GDLOINLG_01096	ABHIHJGI_03944	OPBBOKMB_05321
iolX_2		scyllo-inositol 2-dehydrogenase (NAD(+))	7	7	1	1	5985				1019	1019	1019	AJKOJGHF_03901	NHDALELB_02804	NBMEJKMD_00273	IKADPOEK_07097	GDLOINLG_06209	ABHIHJGI_09054	OPBBOKMB_08412
rpsO		30S ribosomal protein S15	7	7	1	2	207				287	287	287	AJKOJGHF_08506	NHDALELB_07051	NBMEJKMD_08526	IKADPOEK_08494	GDLOINLG_02694	ABHIHJGI_07620	OPBBOKMB_07237
rpsE		30S ribosomal protein S5	7	7	1	1	10696				602	602	602	AJKOJGHF_03026	NHDALELB_06480	NBMEJKMD_06995	IKADPOEK_08043	GDLOINLG_09641	ABHIHJGI_09606	OPBBOKMB_04431
group_18352		hypothetical protein	7	7	1	1	5815				296	296	296	AJKOJGHF_00388	NHDALELB_00357	NBMEJKMD_07777	IKADPOEK_05962	GDLOINLG_07718	ABHIHJGI_04884	OPBBOKMB_03839
sigC		ECF RNA polymerase sigma factor SigC	7	7	1	1	14677				593	593	593	AJKOJGHF_04463	NHDALELB_04969	NBMEJKMD_04880	IKADPOEK_04289	GDLOINLG_04781	ABHIHJGI_08164	OPBBOKMB_04501
argR		Arginine repressor	7	7	1	1	8090				554	554	554	AJKOJGHF_02594	NHDALELB_02549	NBMEJKMD_05813	IKADPOEK_07721	GDLOINLG_03424	ABHIHJGI_02132	OPBBOKMB_01812
rsbW_1		Serine-protein kinase RsbW	7	7	1	1	1174				443	443	443	AJKOJGHF_01072	NHDALELB_07962	NBMEJKMD_05187	IKADPOEK_03286	GDLOINLG_00452	ABHIHJGI_00002	OPBBOKMB_03318
group_18356		Serine protease inhibitor	7	7	1	2	391				422	422	422	AJKOJGHF_09266	NHDALELB_00584	NBMEJKMD_06195	IKADPOEK_03096	GDLOINLG_02866	ABHIHJGI_04074	OPBBOKMB_05533
group_18357		hypothetical protein	7	7	1	1	8402				188	188	188	AJKOJGHF_02462	NHDALELB_05533	NBMEJKMD_06584	IKADPOEK_03560	GDLOINLG_05223	ABHIHJGI_05139	OPBBOKMB_08909
lrp_3		Leucine-responsive regulatory protein	7	7	1	1	7903				440	440	440	AJKOJGHF_02758	NHDALELB_06156	NBMEJKMD_05651	IKADPOEK_04604	GDLOINLG_08361	ABHIHJGI_05549	OPBBOKMB_01974
group_18359		hypothetical protein	7	7	1	1	17162				164	164	164	AJKOJGHF_07223	NHDALELB_00156	NBMEJKMD_02116	IKADPOEK_03768	GDLOINLG_04952	ABHIHJGI_09847	OPBBOKMB_02679
group_1836		hypothetical protein	7	7	1	1	5993				509	620	539	AJKOJGHF_03908	NHDALELB_02797	NBMEJKMD_00280	IKADPOEK_07104	GDLOINLG_02677	ABHIHJGI_09797	OPBBOKMB_07385
ctaF		Cytochrome c oxidase polypeptide 4	7	7	1	1	17275				398	398	398	AJKOJGHF_06398	NHDALELB_00046	NBMEJKMD_03580	IKADPOEK_00848	GDLOINLG_05643	ABHIHJGI_06417	OPBBOKMB_02788
group_18361		hypothetical protein	7	7	1	2	349				203	203	203	AJKOJGHF_06828	NHDALELB_00628	NBMEJKMD_06239	IKADPOEK_03053	GDLOINLG_02822	ABHIHJGI_03748	OPBBOKMB_05577
rbpA_1		RNA polymerase-binding protein RbpA	7	7	1	1	16952				287	287	287	AJKOJGHF_07378	NHDALELB_06597	NBMEJKMD_02289	IKADPOEK_03947	GDLOINLG_06716	ABHIHJGI_07566	OPBBOKMB_01520
hcaC		3-phenylpropionate/cinnamic acid dioxygenase ferredoxin subunit	7	7	1	1	7869				320	320	320	AJKOJGHF_08962	NHDALELB_06187	NBMEJKMD_05621	IKADPOEK_04634	GDLOINLG_08331	ABHIHJGI_08919	OPBBOKMB_02004
liaR_2		Transcriptional regulatory protein LiaR	7	7	1	1	8458				671	671	671	AJKOJGHF_02511	NHDALELB_02630	NBMEJKMD_06535	IKADPOEK_07802	GDLOINLG_03513	ABHIHJGI_02220	OPBBOKMB_01723
ndhS_2		Nicotinate dehydrogenase small FeS subunit	7	7	1	1	5347				593	593	593	AJKOJGHF_00080	NHDALELB_02906	NBMEJKMD_02972	IKADPOEK_07904	GDLOINLG_05155	ABHIHJGI_03255	OPBBOKMB_05085
tcrA_2		Transcriptional regulatory protein TcrA	7	7	1	1	5813				653	653	653	AJKOJGHF_00390	NHDALELB_00359	NBMEJKMD_07779	IKADPOEK_05960	GDLOINLG_07720	ABHIHJGI_04886	OPBBOKMB_03837
atpC		ATP synthase epsilon chain	7	7	1	1	9177				374	374	374	AJKOJGHF_03427	NHDALELB_00878	NBMEJKMD_01188	IKADPOEK_00091	GDLOINLG_06830	ABHIHJGI_02759	OPBBOKMB_02123
group_18368		hypothetical protein	7	7	1	1	2825				158	158	158	AJKOJGHF_01636	NHDALELB_06685	NBMEJKMD_00995	IKADPOEK_06221	GDLOINLG_08635	ABHIHJGI_07395	OPBBOKMB_05378
group_18369		hypothetical protein	7	7	1	1	14009				569	569	569	AJKOJGHF_04052	NHDALELB_01612	NBMEJKMD_00378	IKADPOEK_07495	GDLOINLG_02336	ABHIHJGI_05484	OPBBOKMB_03104
dppB_3		Dipeptide transport system permease protein DppB	7	7	1	1	6005				1064	1064	1064	AJKOJGHF_03915	NHDALELB_02790	NBMEJKMD_00287	IKADPOEK_08254	GDLOINLG_02670	ABHIHJGI_00660	OPBBOKMB_07392
garA_2		Glycogen accumulation regulator GarA	7	7	1	1	14313				539	539	539	AJKOJGHF_04381	NHDALELB_04898	NBMEJKMD_05003	IKADPOEK_04216	GDLOINLG_09168	ABHIHJGI_08458	OPBBOKMB_08343
paaB		1_2-phenylacetyl-CoA epoxidase_ subunit B	7	7	1	1	906				290	290	290	AJKOJGHF_01197	NHDALELB_01318	NBMEJKMD_04651	IKADPOEK_01303	GDLOINLG_00327	ABHIHJGI_00127	OPBBOKMB_04813
glcR		HTH-type transcriptional repressor GlcR	7	7	1	1	10980				929	929	929	AJKOJGHF_04274	NHDALELB_07928	NBMEJKMD_05382	IKADPOEK_01871	GDLOINLG_08024	ABHIHJGI_08599	OPBBOKMB_02496
ssgB_4		Sporulation-specific cell division protein SsgB	7	7	1	1	8037				413	413	413	AJKOJGHF_02639	NHDALELB_02502	NBMEJKMD_05768	IKADPOEK_04481	GDLOINLG_03379	ABHIHJGI_02086	OPBBOKMB_01858
group_18374		tRNA-Gly(gcc)	7	7	1	1	8045				73	73	73	AJKOJGHF_02631	NHDALELB_02510	NBMEJKMD_05776	IKADPOEK_04473	GDLOINLG_03387	ABHIHJGI_02094	OPBBOKMB_01850
group_18375		hypothetical protein	7	7	1	1	993				365	365	365	AJKOJGHF_01272	NHDALELB_01248	NBMEJKMD_04577	IKADPOEK_01232	GDLOINLG_00258	ABHIHJGI_00196	OPBBOKMB_04883
group_18376		hypothetical protein	7	7	1	1	2697				308	308	308	AJKOJGHF_01552	NHDALELB_08548	NBMEJKMD_01079	IKADPOEK_06315	GDLOINLG_08489	ABHIHJGI_07195	OPBBOKMB_05472
gylR		Glycerol operon regulatory protein	7	7	1	1	8453				764	764	764	AJKOJGHF_02506	NHDALELB_05567	NBMEJKMD_06540	IKADPOEK_03517	GDLOINLG_03518	ABHIHJGI_02225	OPBBOKMB_01718
rsbW_4		Serine-protein kinase RsbW	7	7	1	1	9297				413	413	413	AJKOJGHF_03327	NHDALELB_00777	NBMEJKMD_01287	IKADPOEK_00198	GDLOINLG_03019	ABHIHJGI_06592	OPBBOKMB_02234
rpsG		30S ribosomal protein S7	7	7	1	1	10667				470	470	470	AJKOJGHF_02989	NHDALELB_06453	NBMEJKMD_06971	IKADPOEK_08010	GDLOINLG_08887	ABHIHJGI_08931	OPBBOKMB_04404
oppD_1		Oligopeptide transport ATP-binding protein OppD	7	7	1	1	6007				758	758	758	AJKOJGHF_03917	NHDALELB_02788	NBMEJKMD_00289	IKADPOEK_08256	GDLOINLG_02668	ABHIHJGI_00658	OPBBOKMB_07394
group_18380		hypothetical protein	7	7	1	2	373				236	236	236	AJKOJGHF_06852	NHDALELB_00605	NBMEJKMD_06215	IKADPOEK_03076	GDLOINLG_02846	ABHIHJGI_03724	OPBBOKMB_05553
[truncated: 19,737 more rows]

## Sheet: sp38
Gene	Non-unique Gene name	Annotation	No. isolates	No. sequences	Avg sequences per isolate	Genome Fragment	Order within Fragment	Accessory Fragment	Accessory Order with Fragment	QC	Min group size nuc	Max group size nuc	Avg group size nuc	Sample_A1013	Sample_A1071	Sample_A1143	Sample_A2751	Sample_A2769	Sample_A2784
[truncated: 20,474 more rows]
